# Supplementary material for: Fine-scale-mapping of Schistosoma haematobium infections at the school and community levels and intermediate host snail abundance in the north of Pemba Island: baseline cross-sectional survey findings before the onset of a 3-year intervention study
Source: Parasit Vectors. 2022 Aug 16;15:292. doi: 10.1186/s13071-022-05404-6 (PMC9380971; doi:10.1186/s13071-022-05404-6)
Supplement: Supplementary file 2 — Additional file 2: Additional data dictionary that explains the data of schools collected during the IU characteristics survey from February 2020 until July 2020 (TXT). [file 13071_2022_5404_MOESM2_ESM.txt]

Data dictionary for the data "SB_IUCS_schools_data_29.04.2022.csv" 
for the manuscript "Fine-scale-mapping of Schistosoma haematobium infections at school- and community level and intermediate host snail abundance in the north of Pemba Island: Baseline cross-sectional survey findings before the onset of a 3-year intervention study."
by Lydia Trippler, Said Mohammed Ali, Shaali Makame Ame, Jan Hattendorf, Khamis Rashid Suleiman, Mohammed Nassor Ali, Saleh Juma, Fatma Kabole and Stefanie Knopp
written on the 29.04.2022.

school_id = ID of school; numeric
date = Date of data collection; yyyy-mm-dd
sh_id = ID of implementation unit
public = school was a public school; yes = yes, no = no
private = school was a private school; yes = yes, no = no
primary = school was a primary school; yes = yes, no = no
secondary = school was a secondary school; yes = yes, no = no
nursery = school was a nursery school; yes = yes, no = no
madrassa = school was an islamic school; yes = yes, no = no
nurs1_boys = amount of boys in nursery school 1; numeric
nurs1_girls = amount of girls in nursery school 1; numeric
nurs2_boys = amount of boys in nursery school 2; numeric
nurs2_girls = amount of girls in nursery school 2; numeric
std1_boys = amount of boys in grade 1; numeric
std1_girls = amount of girls in grade 1; numeric
std2_boys = amount of boys in grade 2; numeric
std2_girls = amount of girls in grade 2; numeric
std3_boys = amount of boys in grade 3; numeric
std3_girls = amount of girls in grade 3; numeric
std4_boys = amount of boys in grade 4; numeric
std4_girls = amount of girls in grade 4; numeric
std5_boys = amount of boys in grade 5; numeric
std5_girls = amount of girls in grade 5; numeric
std6_boys = amount of boys in grade 6; numeric
std6_girls = amount of girls in grade 6; numeric
std7_boys = amount of boys in grade 7; numeric
std7_girls = amount of girls in grade 7; numeric
form1_boys = amount of boys in grade 1; numeric
form1_girls = amount of girls in grade 1; numeric
form2_boys = amount of boys in grade 2; numeric
form2_girls = amount of girls in grade 2; numeric
form3_boys = amount of boys in grade 3; numeric
form3_girls = amount of girls in grade 3; numeric
form4_boys = amount of boys in grade 4; numeric
form4_girls = amount of girls in grade 4; numeric
