# Supplementary material for: Fine-scale-mapping of Schistosoma haematobium infections at the school and community levels and intermediate host snail abundance in the north of Pemba Island: baseline cross-sectional survey findings before the onset of a 3-year intervention study
Source: Parasit Vectors. 2022 Aug 16;15:292. doi: 10.1186/s13071-022-05404-6 (PMC9380971; doi:10.1186/s13071-022-05404-6)
Supplement: Supplementary file 3 — Additional file 3: Additional data that support the findings of water bodies within the IU characteristics survey from February 2020 until July 2020 (CSV). [file 13071_2022_5404_MOESM3_ESM.csv]

wb_id	sh_id	date	latitude_gps	longitude_gps	bg	pplcomment_en
1	5	2020-07-20	-5.04655467	39.72095257	0
2	5	2020-07-20	-5.04543545	39.72537593	60	Apply medicine, health education
3	5	2020-07-20	-5.05450395	39.73060296	0
4	6	2020-02-26	-4.96975236	39.76340614	0
5	6	2020-02-27	-4.99393632	39.75103243	0
6	6	2020-02-26	-4.96404581	39.74994816	0
7	6	2020-02-27	-4.97799618	39.76329293	0
8	6	2020-02-27	-4.9848514	39.76144306	0	Same river as in waterbody wagasha
9	6	2020-02-27	-4.9877892	39.75041281	0
10	6	2020-02-27	-4.98016622	39.74671648	0
11	6	2020-02-26	-4.97086192	39.76968307	0
12	6	2020-02-26	-4.96643828	39.7789463	0
13	6	2020-02-26	-4.96200665	39.76872012	0
14	6	2020-02-27	-4.97041192	39.75260888	0
15	6	2020-02-27	-4.97215904	39.75157189	0
16	6	2020-02-27	-4.99306119	39.75944534	3
17	13	2020-07-23	-5.0250027	39.77561958	15
18	13	2020-07-23	-5.04359072	39.74781796	0	Apply medicine
19	13	2020-07-23	-5.03743385	39.74714385	4	Kill snails
20	13	2020-07-23	-5.01511347	39.76961673	3	Apply medicine
21	8	2020-03-16	-4.9867557	39.70122513	0
22	8	2020-03-16	-4.99471091	39.69704088	0
23	8	2020-03-16	-4.98588046	39.69772138	0
24	8	2020-03-16	-4.98699379	39.67835828	0	Dry at the moment, no water
25	8	2020-03-16	-4.98416705	39.68947038	0
26	8	2020-03-16	-4.98562888	39.67880899	0	Dry at the moment, no water
27	8	2020-03-16	-4.98782343	39.69824188	0
28	8	2020-03-16	-4.99596712	39.68955982	0	Dry at the moment, no water
29	8	2020-03-16	-4.9904627	39.68157769	0
30	8	2020-03-16	-4.99423148	39.69459605	0	Dry at the moment, no water
31	8	2020-03-16	-4.9867622	39.6893739	0
32	8	2020-03-16	-5.0016488	39.68735619	0	Apply medicine
33	9	2020-03-17	-5.00017011	39.70868007	0	Apply medicine
34	9	2020-03-18	-5.00128013	39.7128835	0
35	9	2020-03-17	-5.01240747	39.70284822	0
36	9	2020-03-17	-5.01319826	39.70595833	0
37	9	2020-03-18	-4.99536211	39.71322676	0
38	9	2020-03-18	-5.00406707	39.71279896	0
39	9	2020-03-18	-5.01042217	39.70343137	0	Apply medicine
40	9	2020-03-18	-5.0058994	39.71358746	0	Apply medicine
41	9	2020-03-18	-5.00888002	39.70477869	0	To be examined
42	9	2020-03-17	-5.0006359	39.70568975	0
43	14	2020-03-13	-4.97018093	39.71389266	0
44	14	2020-03-12	-4.9705004	39.73767254	95	Apply medicine
45	14	2020-03-13	-4.97142946	39.71290594	0	Apply medicine
46	14	2020-03-13	-4.96175532	39.71810397	2
47	14	2020-03-12	-4.98330074	39.73758446	0	Apply medicine
48	14	2020-03-13	-4.96826944	39.70972433	0	Apply medicine
49	14	2020-03-12	-4.98173307	39.73317093	0
50	14	2020-03-13	-4.96945565	39.71260201	0	Apply medicine
51	14	2020-03-12	-4.97764958	39.73814179	2
52	14	2020-03-12	-4.97983346	39.7465406	0
53	14	2020-03-12	-4.97840241	39.74584227	2
54	14	2020-03-13	-4.96649233	39.70468985	0	Eat the snails
55	14	2020-03-13	-4.96920098	39.7084768	0
56	15	2020-03-12	-4.95390537	39.75507221	0
57	15	2020-02-24	-4.93447096	39.7608661	0
58	15	2020-02-24	-4.96262323	39.76542264	0
59	15	2020-03-12	-4.95546789	39.75681204	0
60	15	2020-02-24	-4.95216843	39.75236883	0
61	15	2020-02-21	-4.94057852	39.76256364	0
62	15	2020-02-24	-4.95642616	39.76752166	0
63	2	2020-03-10	-5.01981282	39.73844089	66
64	2	2020-03-10	-5.02459677	39.75329907	0
65	2	2020-03-10	-5.03023497	39.7336117	12
66	2	2020-03-10	-5.02791639	39.73810222	0
67	2	2020-03-10	-5.02065289	39.73969465	10
68	2	2020-03-10	-5.03612777	39.73871963	8
69	2	2020-03-10	-5.03716247	39.73198675	45
70	2	2020-03-10	-5.01990897	39.73539659	12
71	2	2020-03-10	-5.03761585	39.74709622	11
72	2	2020-03-10	-5.01984605	39.74659369	9
73	20	2020-02-17	-4.93689912	39.71739705	0
74	20	2020-02-17	-4.94289018	39.72369378	0
75	20	2020-02-17	-4.93576521	39.718237	0
76	20	2020-02-17	-4.94141019	39.71316764	0
77	20	2020-02-18	-4.95159245	39.71810998	0
78	1	2020-03-11	-5.04863333	39.74009346	26	Kill snails
79	1	2020-03-11	-5.053335	39.74030572	11	Apply medicine
80	1	2020-03-11	-5.05716304	39.73550903	0
81	1	2020-03-11	-5.04863347	39.74282368	35
82	1	2020-03-11	-5.05144068	39.73152885	0
83	7	2020-02-17	-4.94967881	39.74432125	1
84	7	2020-02-26	-4.95773208	39.74803742	0
85	7	2020-02-14	-4.95884369	39.74683743	0
86	3	2020-03-06	-4.98839225	39.73878331	20	Apply medicine
87	3	2020-03-09	-4.9931324	39.74933438	0
88	3	2020-03-06	-5.00195281	39.7352366	10
89	3	2020-03-09	-5.00997064	39.72410463	2
90	3	2020-03-09	-4.98749812	39.74981513	0
91	3	2020-03-06	-4.98542077	39.72681396	2	Kill snails
92	3	2020-03-06	-5.00401579	39.73677919	35	Apply medicine
93	3	2020-03-06	-4.99036185	39.73686742	0	Apply medicine
94	18	2020-03-03	-5.00367672	39.79405896	0
95	18	2020-03-03	-4.99947666	39.7925633	0
96	18	2020-03-03	-4.9985031	39.79623563	0
97	18	2020-03-03	-5.0083109	39.78274679	0
98	18	2020-03-03	-5.00855459	39.79778232	0
99	18	2020-03-03	-5.00912879	39.78036189	0
100	18	2020-03-04	-4.96442501	39.78724005	0
101	18	2020-03-04	-4.97053122	39.78916822	0
102	18	2020-03-04	-4.9653087	39.78709374	0
103	17	2020-02-19	-4.92243614	39.73235908	0	Dry at the moment, no water
104	17	2020-02-18	-4.91624082	39.72954617	0
105	17	2020-02-19	-4.92755127	39.73784421	0
106	17	2020-02-19	-4.92878608	39.72142243	0
107	17	2020-02-18	-4.91699745	39.72773096	0	Dry at the moment, no water
108	17	2020-02-18	-4.92005517	39.73095616	0
109	17	2020-02-18	-4.91644538	39.73060446	0
110	11	2020-02-19	-4.91845255	39.73560304	0
111	11	2020-02-19	-4.92602523	39.73892324	0
112	11	2020-02-20	-4.92715517	39.7531934	0
113	11	2020-02-20	-4.916839	39.74220186	0
114	11	2020-02-20	-4.91328729	39.74217708	0
115	16	2020-02-28	-5.00313644	39.75630043	0	Apply medicine
116	16	2020-02-28	-5.00358269	39.76536525	0
117	16	2020-02-28	-5.00782835	39.76232561	0
118	16	2020-02-28	-5.00122854	39.76473969	0	Dry at the moment, no water
119	16	2020-02-28	-4.99619371	39.75152374	2
120	16	2020-02-28	-5.0002035	39.76986804	0	Dry at the moment, no water
121	16	2020-02-28	-5.0151823	39.76962795	4	Apply medicine
122	16	2020-03-03	-4.99297583	39.77303133	0
123	16	2020-03-03	-4.99306328	39.75947292	1
124	12	2020-03-05	-4.99624213	39.81417958	0
125	12	2020-03-05	-5.00167396	39.81205797	0	Apply medicine
126	12	2020-03-05	-4.99528923	39.8044188	0	Kill snails
127	12	2020-03-05	-4.99764133	39.80420495	0	Apply medicine
128	12	2020-03-05	-4.99824849	39.80118928	0	To be examined
129	12	2020-03-04	-4.9801845	39.80464576	0
130	12	2020-03-04	-4.97770263	39.80411391	0
131	12	2020-03-04	-4.98405172	39.80490384	0
132	12	2020-03-05	-4.99138344	39.81044619	0	Dry at the moment, no water
133	12	2020-03-05	-4.97673748	39.7952145	0
134	12	2020-03-04	-4.97562521	39.80232262	0
135	12	2020-03-04	-4.9786727	39.79796856	0
136	12	2020-03-05	-4.99734452	39.80148929	0
137	12	2020-03-05	-4.99689304	39.80557171	0
138	12	2020-03-05	-4.9959691	39.80791049	0
139	12	2020-03-05	-4.98037785	39.79314745	0
140	19	2020-02-24	-4.96447298	39.78728312	0
141	19	2020-02-25	-4.9502616	39.78219233	0
142	19	2020-02-25	-4.951975	39.77325763	0
143	19	2020-02-24	-4.960217	39.78531532	0
144	19	2020-02-25	-4.94853828	39.77772737	3
145	19	2020-02-25	-4.95098259	39.77034468	0
146	4	2020-02-25	-4.94783907	39.79125383	0
147	4	2020-02-26	-4.95474225	39.79257838	1
148	4	2020-02-26	-4.95814024	39.78893587	0
149	4	2020-02-26	-4.95017396	39.79337797	0
150	4	2020-02-26	-4.94991296	39.79235786	0	Dry at the moment, no water
151	4	2020-02-25	-4.95193832	39.78970433	0	Dry at the moment, no water
152	10	2020-03-19	-5.039651	39.69091855	0
153	10	2020-03-18	-5.04597038	39.71308387	0
154	10	2020-03-18	-5.04793511	39.70752232	0
155	10	2020-03-19	-5.03156634	39.70546152	2	Apply medicine
156	10	2020-03-19	-5.03339166	39.70496573	1	Apply medicine
157	10	2020-03-19	-5.03509448	39.68311404	0
158	10	2020-03-19	-5.03705234	39.68341977	0	Dry at the moment, no water
159	10	2020-03-19	-5.02420928	39.70635654	0
160	10	2020-03-19	-5.03807246	39.69121035	0	Apply medicine
161	10	2020-03-19	-5.0377349	39.69061252	0	Dry at the moment, no water
162	10	2020-03-19	-5.02187462	39.70554921	0	Apply medicine
163	10	2020-03-19	-5.03893968	39.69099668	0	Apply medicine
164	10	2020-03-19	-5.03751669	39.6853445	0	Dry at the moment, no water
165	10	2020-03-19	-5.03542783	39.68499799	0
166	10	2020-03-19	-5.03737932	39.69176404	0
167	10	2020-03-19	-5.03648447	39.68483392	0
