# Supplementary material for: Fine-scale-mapping of Schistosoma haematobium infections at the school and community levels and intermediate host snail abundance in the north of Pemba Island: baseline cross-sectional survey findings before the onset of a 3-year intervention study
Source: Parasit Vectors. 2022 Aug 16;15:292. doi: 10.1186/s13071-022-05404-6 (PMC9380971; doi:10.1186/s13071-022-05404-6)
Supplement: Supplementary file 4 — Additional file 4: Additional data dictionary that explains the data of water bodies collected during the IU characteristics survey from February 2020 until July 2020 (TXT). [file 13071_2022_5404_MOESM4_ESM.txt]

Data dictionary for the data "SB_IUCS_HWCS_data_29.04.2022.csv" 
for the manuscript "Fine-scale-mapping of Schistosoma haematobium infections at school- and community level and intermediate host snail abundance in the north of Pemba Island: Baseline cross-sectional survey findings before the onset of a 3-year intervention study."
by Lydia Trippler, Said Mohammed Ali, Shaali Makame Ame, Jan Hattendorf, Khamis Rashid Suleiman, Mohammed Nassor Ali, Saleh Juma, Fatma Kabole and Stefanie Knopp
written on the 29.04.2022.

wb_id = ID of Human Water Contact Site (HWCS); numeric
sh_id = ID of implementation unit
date = Date of data collection; yyyy-mm-dd
latitude_gps = Geolocation of HWCS, latitude coordinates
longitude_gps = Geolocation of HWCS, longitude coordinates
bg =  amount of Bulinus globosus detected in HWCS
pplcomment_en = Comments of individuals at the HWCS about the community needs for a better protection against Schistosoma haematobium
