# Supplementary material for: Fine-scale-mapping of Schistosoma haematobium infections at the school and community levels and intermediate host snail abundance in the north of Pemba Island: baseline cross-sectional survey findings before the onset of a 3-year intervention study
Source: Parasit Vectors. 2022 Aug 16;15:292. doi: 10.1186/s13071-022-05404-6 (PMC9380971; doi:10.1186/s13071-022-05404-6)
Supplement: Supplementary file 5 — Additional file 5: Additional data that support the findings of implementation units within the IU characteristics survey from February 2020 until July 2020 (CSV). [file 13071_2022_5404_MOESM5_ESM.csv]

sh_id	date	pop	pubtap
7	2020-02-14	6008	14
20	2020-02-17	4556	8
17	2020-02-18	4559	64
11	2020-02-19	4974	69
15	2020-02-21	7000	10
19	2020-02-24	4882	19
4	2020-02-25	6771	6
6	2020-02-26	1030	76
16	2020-02-28	2958	56
18	2020-03-03	3010	15
12	2020-03-04	6223	90
3	2020-03-06	4229	26
2	2020-03-09	3294	4
1	2020-03-11	6995	0
14	2020-03-12	2258	18
8	2020-03-16	4014	30
9	2020-03-17	2500	75
10	2020-03-18	3531	30
5	2020-07-20	5753	0
13	2020-07-23	2818	0
