# Supplementary material for: Fine-scale-mapping of Schistosoma haematobium infections at the school and community levels and intermediate host snail abundance in the north of Pemba Island: baseline cross-sectional survey findings before the onset of a 3-year intervention study
Source: Parasit Vectors. 2022 Aug 16;15:292. doi: 10.1186/s13071-022-05404-6 (PMC9380971; doi:10.1186/s13071-022-05404-6)
Supplement: Supplementary file 7 — Additional file 7: Additional data that support the findings of health facilities within the IU characteristics survey in September 2021 (CSV). [file 13071_2022_5404_MOESM7_ESM.csv]

OBJECTID	date	hftype	pubpriv
1	2021-09-21	PHCU	Public
2	2021-09-21	PHCU	Public
3	2021-09-21	PHCU	Private
4	2021-09-21	PHCU	Public
5	2021-09-21	PHCU	Public
6	2021-09-21	PHCU	Public
7	2021-09-21	PHCU	Private
8	2021-09-21	PHCU	Public
9	2021-09-21	PHCU	Private
10	2021-09-21	PHCU	Public
11	2021-09-21	PHCU	Public
12	2021-09-21	PHCU	Public
13	2021-09-21	PHCU	Public
14	2021-09-21	PHCU	Public
15	2021-09-21	PHCU	Public
16	2021-09-21	PHCU	Public
17	2021-09-21	PHCU	Private
18	2021-09-20	PHCU	Private
19	2021-09-20	Hospital	Public
20	2021-09-20	PHCU	Public
21	2021-09-20	Hospital	Public
