# Supplementary material for: Fine-scale-mapping of Schistosoma haematobium infections at the school and community levels and intermediate host snail abundance in the north of Pemba Island: baseline cross-sectional survey findings before the onset of a 3-year intervention study
Source: Parasit Vectors. 2022 Aug 16;15:292. doi: 10.1186/s13071-022-05404-6 (PMC9380971; doi:10.1186/s13071-022-05404-6)
Supplement: Supplementary file 8 — Additional file 8: Additional data that explains the data of health facilities collected during the IU characteristics survey in September 2021 (TXT). [file 13071_2022_5404_MOESM8_ESM.txt]

Data dictionary for the data "SB_IUCS_HWCS_data_29.04.2022.csv" 
for the manuscript "Fine-scale-mapping of Schistosoma haematobium infections at school- and community level and intermediate host snail abundance in the north of Pemba Island: Baseline cross-sectional survey findings before the onset of a 3-year intervention study."
by Lydia Trippler, Said Mohammed Ali, Shaali Makame Ame, Jan Hattendorf, Khamis Rashid Suleiman, Mohammed Nassor Ali, Saleh Juma, Fatma Kabole and Stefanie Knopp
written on the 29.04.2022.

OBJECTID = ID of Health facility; numeric
date = Date of data collection; yyyy-mm-dd
hftype = PHCU: Primary Health Care Unit; Hospital: Hospital
pubpriv = State of health facility: Private/Public
