# Supplementary material for: Fine-scale-mapping of Schistosoma haematobium infections at the school and community levels and intermediate host snail abundance in the north of Pemba Island: baseline cross-sectional survey findings before the onset of a 3-year intervention study
Source: Parasit Vectors. 2022 Aug 16;15:292. doi: 10.1186/s13071-022-05404-6 (PMC9380971; doi:10.1186/s13071-022-05404-6)
Supplement: Supplementary file 9 — Additional file 9: Additional data that support the findings of the baseline survey from November 2020 until February 2021 (CSV). [file 13071_2022_5404_MOESM9_ESM.csv]

id	survey	iu_id	id_hh	date	sex	age	standard	recpzq	travel	household	pp_present	treatlast	treatwhere	recpzqno	swlpzq	swlpzqno	swlpzqdays	healthy_swlnot	kept_swlnot	young_swlnot	old_swlnot	sick_swlnot	pregnant_swlnot	milk_swlnot	busy_swlnot	less5_swlnot	more5_swlnot	nocdd_swlnot	badcdd_swlnot	nodrug_swlnot	noinfo_swlnot	manytabs_swlnot	baddrug_swlnot	badheight_swlnot	nofood_swlnot	fasting_swlnot	drugnotwork_swlnot	ae_swlnot	donotlike_swlnot	dntknow_swlnot	mdagood	mdagood_reason_engl	mdabad_reason_engl	distance_wb	distance_phcu	uf_sh	uf_date	haemastix_haem	haem_date
1	school	15	NA	2021-02-16	F	7	1	1	no	NA	NA	NA	NA	NA	NA	NA	NA	NA	NA	NA	NA	NA	NA	NA	NA	NA	NA	NA	NA	NA	NA	NA	NA	NA	NA	NA	NA	NA	NA	NA	NA	NA	NA	1829.8253539555762	NA	0	2021-02-17	0	2021-02-17
2	school	15	NA	2021-02-16	F	6	1	1	yes	NA	NA	NA	NA	NA	NA	NA	NA	NA	NA	NA	NA	NA	NA	NA	NA	NA	NA	NA	NA	NA	NA	NA	NA	NA	NA	NA	NA	NA	NA	NA	NA	NA	NA	1829.8253539555762	NA	0	2021-02-17	2	2021-02-17
3	school	15	NA	2021-02-16	F	6	1	1	no	NA	NA	NA	NA	NA	NA	NA	NA	NA	NA	NA	NA	NA	NA	NA	NA	NA	NA	NA	NA	NA	NA	NA	NA	NA	NA	NA	NA	NA	NA	NA	NA	NA	NA	1829.8253539555762	NA	0	2021-02-17	0	2021-02-17
4	school	15	NA	2021-02-16	F	6	1	1	no	NA	NA	NA	NA	NA	NA	NA	NA	NA	NA	NA	NA	NA	NA	NA	NA	NA	NA	NA	NA	NA	NA	NA	NA	NA	NA	NA	NA	NA	NA	NA	NA	NA	NA	1829.8253539555762	NA	0	2021-02-17	0	2021-02-17
5	school	15	NA	2021-02-16	F	7	1	1	no	NA	NA	NA	NA	NA	NA	NA	NA	NA	NA	NA	NA	NA	NA	NA	NA	NA	NA	NA	NA	NA	NA	NA	NA	NA	NA	NA	NA	NA	NA	NA	NA	NA	NA	1829.8253539555762	NA	0	2021-02-17	0	2021-02-17
6	school	15	NA	2021-02-16	F	7	1	1	no	NA	NA	NA	NA	NA	NA	NA	NA	NA	NA	NA	NA	NA	NA	NA	NA	NA	NA	NA	NA	NA	NA	NA	NA	NA	NA	NA	NA	NA	NA	NA	NA	NA	NA	1829.8253539555762	NA	0	2021-02-17	0	2021-02-17
7	school	15	NA	2021-02-16	F	7	1	1	no	NA	NA	NA	NA	NA	NA	NA	NA	NA	NA	NA	NA	NA	NA	NA	NA	NA	NA	NA	NA	NA	NA	NA	NA	NA	NA	NA	NA	NA	NA	NA	NA	NA	NA	1829.8253539555762	NA	0	2021-02-17	0	2021-02-17
8	school	15	NA	2021-02-16	F	7	1	1	no	NA	NA	NA	NA	NA	NA	NA	NA	NA	NA	NA	NA	NA	NA	NA	NA	NA	NA	NA	NA	NA	NA	NA	NA	NA	NA	NA	NA	NA	NA	NA	NA	NA	NA	1829.8253539555762	NA	0	2021-02-17	0	2021-02-17
9	school	15	NA	2021-02-16	F	6	0	1	no	NA	NA	NA	NA	NA	NA	NA	NA	NA	NA	NA	NA	NA	NA	NA	NA	NA	NA	NA	NA	NA	NA	NA	NA	NA	NA	NA	NA	NA	NA	NA	NA	NA	NA	1829.8253539555762	NA	0	2021-02-17	0	2021-02-17
10	school	15	NA	2021-02-16	F	7	1	1	no	NA	NA	NA	NA	NA	NA	NA	NA	NA	NA	NA	NA	NA	NA	NA	NA	NA	NA	NA	NA	NA	NA	NA	NA	NA	NA	NA	NA	NA	NA	NA	NA	NA	NA	1829.8253539555762	NA	0	2021-02-17	0	2021-02-17
11	school	15	NA	2021-02-16	F	6	1	1	no	NA	NA	NA	NA	NA	NA	NA	NA	NA	NA	NA	NA	NA	NA	NA	NA	NA	NA	NA	NA	NA	NA	NA	NA	NA	NA	NA	NA	NA	NA	NA	NA	NA	NA	1829.8253539555762	NA	0	2021-02-17	0	2021-02-17
12	school	15	NA	2021-02-16	M	6	1	0	no	NA	NA	NA	NA	NA	NA	NA	NA	NA	NA	NA	NA	NA	NA	NA	NA	NA	NA	NA	NA	NA	NA	NA	NA	NA	NA	NA	NA	NA	NA	NA	NA	NA	NA	1829.8253539555762	NA	0	2021-02-17	0	2021-02-17
13	school	15	NA	2021-02-16	M	7	1	1	no	NA	NA	NA	NA	NA	NA	NA	NA	NA	NA	NA	NA	NA	NA	NA	NA	NA	NA	NA	NA	NA	NA	NA	NA	NA	NA	NA	NA	NA	NA	NA	NA	NA	NA	1829.8253539555762	NA	0	2021-02-17	0	2021-02-17
14	school	15	NA	2021-02-16	M	6	1	1	no	NA	NA	NA	NA	NA	NA	NA	NA	NA	NA	NA	NA	NA	NA	NA	NA	NA	NA	NA	NA	NA	NA	NA	NA	NA	NA	NA	NA	NA	NA	NA	NA	NA	NA	1829.8253539555762	NA	0	2021-02-17	0	2021-02-17
15	school	15	NA	2021-02-16	M	7	1	1	no	NA	NA	NA	NA	NA	NA	NA	NA	NA	NA	NA	NA	NA	NA	NA	NA	NA	NA	NA	NA	NA	NA	NA	NA	NA	NA	NA	NA	NA	NA	NA	NA	NA	NA	1829.8253539555762	NA	0	2021-02-17	0	2021-02-17
16	school	15	NA	2021-02-16	M	7	1	1	no	NA	NA	NA	NA	NA	NA	NA	NA	NA	NA	NA	NA	NA	NA	NA	NA	NA	NA	NA	NA	NA	NA	NA	NA	NA	NA	NA	NA	NA	NA	NA	NA	NA	NA	1829.8253539555762	NA	0	2021-02-17	0	2021-02-17
17	school	15	NA	2021-02-16	M	7	1	1	no	NA	NA	NA	NA	NA	NA	NA	NA	NA	NA	NA	NA	NA	NA	NA	NA	NA	NA	NA	NA	NA	NA	NA	NA	NA	NA	NA	NA	NA	NA	NA	NA	NA	NA	1829.8253539555762	NA	0	2021-02-17	0	2021-02-17
18	school	15	NA	2021-02-16	M	6	1	1	no	NA	NA	NA	NA	NA	NA	NA	NA	NA	NA	NA	NA	NA	NA	NA	NA	NA	NA	NA	NA	NA	NA	NA	NA	NA	NA	NA	NA	NA	NA	NA	NA	NA	NA	1829.8253539555762	NA	0	2021-02-17	0	2021-02-17
19	school	15	NA	2021-02-16	M	6	1	1	no	NA	NA	NA	NA	NA	NA	NA	NA	NA	NA	NA	NA	NA	NA	NA	NA	NA	NA	NA	NA	NA	NA	NA	NA	NA	NA	NA	NA	NA	NA	NA	NA	NA	NA	1829.8253539555762	NA	0	2021-02-17	0	2021-02-17
20	school	15	NA	2021-02-16	F	8	2	1	no	NA	NA	NA	NA	NA	NA	NA	NA	NA	NA	NA	NA	NA	NA	NA	NA	NA	NA	NA	NA	NA	NA	NA	NA	NA	NA	NA	NA	NA	NA	NA	NA	NA	NA	1829.8253539555762	NA	0	2021-02-17	0	2021-02-17
21	school	15	NA	2021-02-16	F	6	2	1	yes	NA	NA	NA	NA	NA	NA	NA	NA	NA	NA	NA	NA	NA	NA	NA	NA	NA	NA	NA	NA	NA	NA	NA	NA	NA	NA	NA	NA	NA	NA	NA	NA	NA	NA	1829.8253539555762	NA	0	2021-02-17	0	2021-02-17
22	school	15	NA	2021-02-16	F	9	2	1	no	NA	NA	NA	NA	NA	NA	NA	NA	NA	NA	NA	NA	NA	NA	NA	NA	NA	NA	NA	NA	NA	NA	NA	NA	NA	NA	NA	NA	NA	NA	NA	NA	NA	NA	1829.8253539555762	NA	0	2021-02-17	0	2021-02-17
23	school	15	NA	2021-02-16	F	10	2	1	yes	NA	NA	NA	NA	NA	NA	NA	NA	NA	NA	NA	NA	NA	NA	NA	NA	NA	NA	NA	NA	NA	NA	NA	NA	NA	NA	NA	NA	NA	NA	NA	NA	NA	NA	1829.8253539555762	NA	0	2021-02-17	0	2021-02-17
24	school	15	NA	2021-02-16	F	9	2	1	yes	NA	NA	NA	NA	NA	NA	NA	NA	NA	NA	NA	NA	NA	NA	NA	NA	NA	NA	NA	NA	NA	NA	NA	NA	NA	NA	NA	NA	NA	NA	NA	NA	NA	NA	1829.8253539555762	NA	0	2021-02-17	0	2021-02-17
25	school	15	NA	2021-02-16	F	10	2	1	no	NA	NA	NA	NA	NA	NA	NA	NA	NA	NA	NA	NA	NA	NA	NA	NA	NA	NA	NA	NA	NA	NA	NA	NA	NA	NA	NA	NA	NA	NA	NA	NA	NA	NA	1829.8253539555762	NA	0	2021-02-17	0	2021-02-17
26	school	15	NA	2021-02-16	F	11	2	1	no	NA	NA	NA	NA	NA	NA	NA	NA	NA	NA	NA	NA	NA	NA	NA	NA	NA	NA	NA	NA	NA	NA	NA	NA	NA	NA	NA	NA	NA	NA	NA	NA	NA	NA	1829.8253539555762	NA	0	2021-02-17	0	2021-02-17
27	school	15	NA	2021-02-16	F	10	2	1	no	NA	NA	NA	NA	NA	NA	NA	NA	NA	NA	NA	NA	NA	NA	NA	NA	NA	NA	NA	NA	NA	NA	NA	NA	NA	NA	NA	NA	NA	NA	NA	NA	NA	NA	1829.8253539555762	NA	0	2021-02-17	0	2021-02-17
28	school	15	NA	2021-02-16	F	9	2	1	no	NA	NA	NA	NA	NA	NA	NA	NA	NA	NA	NA	NA	NA	NA	NA	NA	NA	NA	NA	NA	NA	NA	NA	NA	NA	NA	NA	NA	NA	NA	NA	NA	NA	NA	1829.8253539555762	NA	0	2021-02-17	0	2021-02-17
29	school	15	NA	2021-02-16	F	9	2	1	no	NA	NA	NA	NA	NA	NA	NA	NA	NA	NA	NA	NA	NA	NA	NA	NA	NA	NA	NA	NA	NA	NA	NA	NA	NA	NA	NA	NA	NA	NA	NA	NA	NA	NA	1829.8253539555762	NA	0	2021-02-17	0	2021-02-17
30	school	15	NA	2021-02-16	F	9	2	1	no	NA	NA	NA	NA	NA	NA	NA	NA	NA	NA	NA	NA	NA	NA	NA	NA	NA	NA	NA	NA	NA	NA	NA	NA	NA	NA	NA	NA	NA	NA	NA	NA	NA	NA	1829.8253539555762	NA	0	2021-02-17	0	2021-02-17
31	school	15	NA	2021-02-16	F	8	2	1	no	NA	NA	NA	NA	NA	NA	NA	NA	NA	NA	NA	NA	NA	NA	NA	NA	NA	NA	NA	NA	NA	NA	NA	NA	NA	NA	NA	NA	NA	NA	NA	NA	NA	NA	1829.8253539555762	NA	0	2021-02-17	0	2021-02-17
32	school	15	NA	2021-02-16	M	11	2	1	no	NA	NA	NA	NA	NA	NA	NA	NA	NA	NA	NA	NA	NA	NA	NA	NA	NA	NA	NA	NA	NA	NA	NA	NA	NA	NA	NA	NA	NA	NA	NA	NA	NA	NA	1829.8253539555762	NA	0	2021-02-17	0	2021-02-17
33	school	15	NA	2021-02-16	M	11	2	1	no	NA	NA	NA	NA	NA	NA	NA	NA	NA	NA	NA	NA	NA	NA	NA	NA	NA	NA	NA	NA	NA	NA	NA	NA	NA	NA	NA	NA	NA	NA	NA	NA	NA	NA	1829.8253539555762	NA	0	2021-02-17	0	2021-02-17
34	school	15	NA	2021-02-16	M	11	2	1	no	NA	NA	NA	NA	NA	NA	NA	NA	NA	NA	NA	NA	NA	NA	NA	NA	NA	NA	NA	NA	NA	NA	NA	NA	NA	NA	NA	NA	NA	NA	NA	NA	NA	NA	1829.8253539555762	NA	0	2021-02-17	0	2021-02-17
35	school	15	NA	2021-02-16	M	10	2	1	no	NA	NA	NA	NA	NA	NA	NA	NA	NA	NA	NA	NA	NA	NA	NA	NA	NA	NA	NA	NA	NA	NA	NA	NA	NA	NA	NA	NA	NA	NA	NA	NA	NA	NA	1829.8253539555762	NA	0	2021-02-17	0	2021-02-17
36	school	15	NA	2021-02-16	M	9	2	1	no	NA	NA	NA	NA	NA	NA	NA	NA	NA	NA	NA	NA	NA	NA	NA	NA	NA	NA	NA	NA	NA	NA	NA	NA	NA	NA	NA	NA	NA	NA	NA	NA	NA	NA	1829.8253539555762	NA	0	2021-02-17	0	2021-02-17
37	school	15	NA	2021-02-16	M	10	2	1	no	NA	NA	NA	NA	NA	NA	NA	NA	NA	NA	NA	NA	NA	NA	NA	NA	NA	NA	NA	NA	NA	NA	NA	NA	NA	NA	NA	NA	NA	NA	NA	NA	NA	NA	1829.8253539555762	NA	0	2021-02-17	0	2021-02-17
38	school	15	NA	2021-02-16	M	9	2	1	no	NA	NA	NA	NA	NA	NA	NA	NA	NA	NA	NA	NA	NA	NA	NA	NA	NA	NA	NA	NA	NA	NA	NA	NA	NA	NA	NA	NA	NA	NA	NA	NA	NA	NA	1829.8253539555762	NA	0	2021-02-17	0	2021-02-17
39	school	15	NA	2021-02-16	M	8	2	1	no	NA	NA	NA	NA	NA	NA	NA	NA	NA	NA	NA	NA	NA	NA	NA	NA	NA	NA	NA	NA	NA	NA	NA	NA	NA	NA	NA	NA	NA	NA	NA	NA	NA	NA	1829.8253539555762	NA	0	2021-02-17	0	2021-02-17
40	school	15	NA	2021-02-16	M	12	2	1	no	NA	NA	NA	NA	NA	NA	NA	NA	NA	NA	NA	NA	NA	NA	NA	NA	NA	NA	NA	NA	NA	NA	NA	NA	NA	NA	NA	NA	NA	NA	NA	NA	NA	NA	1829.8253539555762	NA	0	2021-02-17	0	2021-02-17
41	school	15	NA	2021-02-16	M	11	2	1	no	NA	NA	NA	NA	NA	NA	NA	NA	NA	NA	NA	NA	NA	NA	NA	NA	NA	NA	NA	NA	NA	NA	NA	NA	NA	NA	NA	NA	NA	NA	NA	NA	NA	NA	1829.8253539555762	NA	0	2021-02-17	0	2021-02-17
42	school	15	NA	2021-02-16	F	11	3	1	no	NA	NA	NA	NA	NA	NA	NA	NA	NA	NA	NA	NA	NA	NA	NA	NA	NA	NA	NA	NA	NA	NA	NA	NA	NA	NA	NA	NA	NA	NA	NA	NA	NA	NA	1829.8253539555762	NA	0	2021-02-17	0	2021-02-17
43	school	15	NA	2021-02-16	F	11	3	1	yes	NA	NA	NA	NA	NA	NA	NA	NA	NA	NA	NA	NA	NA	NA	NA	NA	NA	NA	NA	NA	NA	NA	NA	NA	NA	NA	NA	NA	NA	NA	NA	NA	NA	NA	1829.8253539555762	NA	0	2021-02-17	0	2021-02-17
44	school	15	NA	2021-02-16	F	12	3	1	no	NA	NA	NA	NA	NA	NA	NA	NA	NA	NA	NA	NA	NA	NA	NA	NA	NA	NA	NA	NA	NA	NA	NA	NA	NA	NA	NA	NA	NA	NA	NA	NA	NA	NA	1829.8253539555762	NA	0	2021-02-17	0	2021-02-17
45	school	15	NA	2021-02-16	F	13	3	1	no	NA	NA	NA	NA	NA	NA	NA	NA	NA	NA	NA	NA	NA	NA	NA	NA	NA	NA	NA	NA	NA	NA	NA	NA	NA	NA	NA	NA	NA	NA	NA	NA	NA	NA	1829.8253539555762	NA	0	2021-02-17	0	2021-02-17
46	school	15	NA	2021-02-16	F	11	3	1	no	NA	NA	NA	NA	NA	NA	NA	NA	NA	NA	NA	NA	NA	NA	NA	NA	NA	NA	NA	NA	NA	NA	NA	NA	NA	NA	NA	NA	NA	NA	NA	NA	NA	NA	1829.8253539555762	NA	0	2021-02-17	0	2021-02-17
47	school	15	NA	2021-02-16	F	9	3	1	no	NA	NA	NA	NA	NA	NA	NA	NA	NA	NA	NA	NA	NA	NA	NA	NA	NA	NA	NA	NA	NA	NA	NA	NA	NA	NA	NA	NA	NA	NA	NA	NA	NA	NA	1829.8253539555762	NA	0	2021-02-17	0	2021-02-17
48	school	15	NA	2021-02-16	F	12	3	1	no	NA	NA	NA	NA	NA	NA	NA	NA	NA	NA	NA	NA	NA	NA	NA	NA	NA	NA	NA	NA	NA	NA	NA	NA	NA	NA	NA	NA	NA	NA	NA	NA	NA	NA	1829.8253539555762	NA	0	2021-02-17	0	2021-02-17
49	school	15	NA	2021-02-16	F	9	3	1	no	NA	NA	NA	NA	NA	NA	NA	NA	NA	NA	NA	NA	NA	NA	NA	NA	NA	NA	NA	NA	NA	NA	NA	NA	NA	NA	NA	NA	NA	NA	NA	NA	NA	NA	1829.8253539555762	NA	0	2021-02-17	0	2021-02-17
50	school	15	NA	2021-02-16	F	9	3	1	no	NA	NA	NA	NA	NA	NA	NA	NA	NA	NA	NA	NA	NA	NA	NA	NA	NA	NA	NA	NA	NA	NA	NA	NA	NA	NA	NA	NA	NA	NA	NA	NA	NA	NA	1829.8253539555762	NA	0	2021-02-17	0	2021-02-17
51	school	15	NA	2021-02-16	F	10	3	1	no	NA	NA	NA	NA	NA	NA	NA	NA	NA	NA	NA	NA	NA	NA	NA	NA	NA	NA	NA	NA	NA	NA	NA	NA	NA	NA	NA	NA	NA	NA	NA	NA	NA	NA	1829.8253539555762	NA	0	2021-02-17	0	2021-02-17
52	school	15	NA	2021-02-16	F	10	3	1	no	NA	NA	NA	NA	NA	NA	NA	NA	NA	NA	NA	NA	NA	NA	NA	NA	NA	NA	NA	NA	NA	NA	NA	NA	NA	NA	NA	NA	NA	NA	NA	NA	NA	NA	1829.8253539555762	NA	0	2021-02-17	0	2021-02-17
53	school	15	NA	2021-02-16	F	9	3	1	no	NA	NA	NA	NA	NA	NA	NA	NA	NA	NA	NA	NA	NA	NA	NA	NA	NA	NA	NA	NA	NA	NA	NA	NA	NA	NA	NA	NA	NA	NA	NA	NA	NA	NA	1829.8253539555762	NA	0	2021-02-17	0	2021-02-17
54	school	15	NA	2021-02-16	M	10	3	1	no	NA	NA	NA	NA	NA	NA	NA	NA	NA	NA	NA	NA	NA	NA	NA	NA	NA	NA	NA	NA	NA	NA	NA	NA	NA	NA	NA	NA	NA	NA	NA	NA	NA	NA	1829.8253539555762	NA	0	2021-02-17	0	2021-02-17
55	school	15	NA	2021-02-16	M	10	3	1	no	NA	NA	NA	NA	NA	NA	NA	NA	NA	NA	NA	NA	NA	NA	NA	NA	NA	NA	NA	NA	NA	NA	NA	NA	NA	NA	NA	NA	NA	NA	NA	NA	NA	NA	1829.8253539555762	NA	0	2021-02-17	0	2021-02-17
56	school	15	NA	2021-02-16	M	11	3	1	no	NA	NA	NA	NA	NA	NA	NA	NA	NA	NA	NA	NA	NA	NA	NA	NA	NA	NA	NA	NA	NA	NA	NA	NA	NA	NA	NA	NA	NA	NA	NA	NA	NA	NA	1829.8253539555762	NA	0	2021-02-17	0	2021-02-17
57	school	15	NA	2021-02-16	M	9	3	1	no	NA	NA	NA	NA	NA	NA	NA	NA	NA	NA	NA	NA	NA	NA	NA	NA	NA	NA	NA	NA	NA	NA	NA	NA	NA	NA	NA	NA	NA	NA	NA	NA	NA	NA	1829.8253539555762	NA	0	2021-02-17	0	2021-02-17
58	school	15	NA	2021-02-16	M	12	3	1	no	NA	NA	NA	NA	NA	NA	NA	NA	NA	NA	NA	NA	NA	NA	NA	NA	NA	NA	NA	NA	NA	NA	NA	NA	NA	NA	NA	NA	NA	NA	NA	NA	NA	NA	1829.8253539555762	NA	0	2021-02-17	0	2021-02-17
59	school	15	NA	2021-02-16	M	12	3	1	no	NA	NA	NA	NA	NA	NA	NA	NA	NA	NA	NA	NA	NA	NA	NA	NA	NA	NA	NA	NA	NA	NA	NA	NA	NA	NA	NA	NA	NA	NA	NA	NA	NA	NA	1829.8253539555762	NA	0	2021-02-17	0	2021-02-17
60	school	15	NA	2021-02-16	M	10	3	1	no	NA	NA	NA	NA	NA	NA	NA	NA	NA	NA	NA	NA	NA	NA	NA	NA	NA	NA	NA	NA	NA	NA	NA	NA	NA	NA	NA	NA	NA	NA	NA	NA	NA	NA	1829.8253539555762	NA	0	2021-02-17	0	2021-02-17
61	school	15	NA	2021-02-16	M	9	3	1	no	NA	NA	NA	NA	NA	NA	NA	NA	NA	NA	NA	NA	NA	NA	NA	NA	NA	NA	NA	NA	NA	NA	NA	NA	NA	NA	NA	NA	NA	NA	NA	NA	NA	NA	1829.8253539555762	NA	0	2021-02-17	0	2021-02-17
62	school	15	NA	2021-02-16	M	9	3	1	no	NA	NA	NA	NA	NA	NA	NA	NA	NA	NA	NA	NA	NA	NA	NA	NA	NA	NA	NA	NA	NA	NA	NA	NA	NA	NA	NA	NA	NA	NA	NA	NA	NA	NA	1829.8253539555762	NA	0	2021-02-17	0	2021-02-17
63	school	15	NA	2021-02-16	F	11	4	1	no	NA	NA	NA	NA	NA	NA	NA	NA	NA	NA	NA	NA	NA	NA	NA	NA	NA	NA	NA	NA	NA	NA	NA	NA	NA	NA	NA	NA	NA	NA	NA	NA	NA	NA	1829.8253539555762	NA	0	2021-02-17	0	2021-02-17
64	school	15	NA	2021-02-16	F	11	4	1	yes	NA	NA	NA	NA	NA	NA	NA	NA	NA	NA	NA	NA	NA	NA	NA	NA	NA	NA	NA	NA	NA	NA	NA	NA	NA	NA	NA	NA	NA	NA	NA	NA	NA	NA	1829.8253539555762	NA	0	2021-02-17	0	2021-02-17
65	school	15	NA	2021-02-16	F	11	4	1	no	NA	NA	NA	NA	NA	NA	NA	NA	NA	NA	NA	NA	NA	NA	NA	NA	NA	NA	NA	NA	NA	NA	NA	NA	NA	NA	NA	NA	NA	NA	NA	NA	NA	NA	1829.8253539555762	NA	0	2021-02-17	0	2021-02-17
66	school	15	NA	2021-02-16	F	12	4	1	no	NA	NA	NA	NA	NA	NA	NA	NA	NA	NA	NA	NA	NA	NA	NA	NA	NA	NA	NA	NA	NA	NA	NA	NA	NA	NA	NA	NA	NA	NA	NA	NA	NA	NA	1829.8253539555762	NA	0	2021-02-17	0	2021-02-17
67	school	15	NA	2021-02-16	F	11	4	1	no	NA	NA	NA	NA	NA	NA	NA	NA	NA	NA	NA	NA	NA	NA	NA	NA	NA	NA	NA	NA	NA	NA	NA	NA	NA	NA	NA	NA	NA	NA	NA	NA	NA	NA	1829.8253539555762	NA	0	2021-02-17	0	2021-02-17
68	school	15	NA	2021-02-16	F	12	4	1	yes	NA	NA	NA	NA	NA	NA	NA	NA	NA	NA	NA	NA	NA	NA	NA	NA	NA	NA	NA	NA	NA	NA	NA	NA	NA	NA	NA	NA	NA	NA	NA	NA	NA	NA	1829.8253539555762	NA	0	2021-02-17	0	2021-02-17
69	school	15	NA	2021-02-16	F	12	4	1	no	NA	NA	NA	NA	NA	NA	NA	NA	NA	NA	NA	NA	NA	NA	NA	NA	NA	NA	NA	NA	NA	NA	NA	NA	NA	NA	NA	NA	NA	NA	NA	NA	NA	NA	1829.8253539555762	NA	0	2021-02-17	0	2021-02-17
70	school	15	NA	2021-02-16	F	10	4	1	no	NA	NA	NA	NA	NA	NA	NA	NA	NA	NA	NA	NA	NA	NA	NA	NA	NA	NA	NA	NA	NA	NA	NA	NA	NA	NA	NA	NA	NA	NA	NA	NA	NA	NA	1829.8253539555762	NA	0	2021-02-17	0	2021-02-17
71	school	15	NA	2021-02-16	F	12	4	1	no	NA	NA	NA	NA	NA	NA	NA	NA	NA	NA	NA	NA	NA	NA	NA	NA	NA	NA	NA	NA	NA	NA	NA	NA	NA	NA	NA	NA	NA	NA	NA	NA	NA	NA	1829.8253539555762	NA	0	2021-02-17	0	2021-02-17
72	school	15	NA	2021-02-16	F	10	4	1	no	NA	NA	NA	NA	NA	NA	NA	NA	NA	NA	NA	NA	NA	NA	NA	NA	NA	NA	NA	NA	NA	NA	NA	NA	NA	NA	NA	NA	NA	NA	NA	NA	NA	NA	1829.8253539555762	NA	0	2021-02-17	0	2021-02-17
73	school	15	NA	2021-02-16	M	14	3	1	no	NA	NA	NA	NA	NA	NA	NA	NA	NA	NA	NA	NA	NA	NA	NA	NA	NA	NA	NA	NA	NA	NA	NA	NA	NA	NA	NA	NA	NA	NA	NA	NA	NA	NA	1829.8253539555762	NA	0	2021-02-17	0	2021-02-17
74	school	15	NA	2021-02-16	M	12	4	1	no	NA	NA	NA	NA	NA	NA	NA	NA	NA	NA	NA	NA	NA	NA	NA	NA	NA	NA	NA	NA	NA	NA	NA	NA	NA	NA	NA	NA	NA	NA	NA	NA	NA	NA	1829.8253539555762	NA	0	2021-02-17	0	2021-02-17
75	school	15	NA	2021-02-16	M	11	4	0	no	NA	NA	NA	NA	NA	NA	NA	NA	NA	NA	NA	NA	NA	NA	NA	NA	NA	NA	NA	NA	NA	NA	NA	NA	NA	NA	NA	NA	NA	NA	NA	NA	NA	NA	1829.8253539555762	NA	0	2021-02-17	0	2021-02-17
76	school	15	NA	2021-02-16	M	15	4	1	no	NA	NA	NA	NA	NA	NA	NA	NA	NA	NA	NA	NA	NA	NA	NA	NA	NA	NA	NA	NA	NA	NA	NA	NA	NA	NA	NA	NA	NA	NA	NA	NA	NA	NA	1829.8253539555762	NA	0	2021-02-17	0	2021-02-17
77	school	15	NA	2021-02-16	M	12	4	1	no	NA	NA	NA	NA	NA	NA	NA	NA	NA	NA	NA	NA	NA	NA	NA	NA	NA	NA	NA	NA	NA	NA	NA	NA	NA	NA	NA	NA	NA	NA	NA	NA	NA	NA	1829.8253539555762	NA	0	2021-02-17	0	2021-02-17
78	school	15	NA	2021-02-16	M	12	4	1	no	NA	NA	NA	NA	NA	NA	NA	NA	NA	NA	NA	NA	NA	NA	NA	NA	NA	NA	NA	NA	NA	NA	NA	NA	NA	NA	NA	NA	NA	NA	NA	NA	NA	NA	1829.8253539555762	NA	0	2021-02-17	0	2021-02-17
79	school	15	NA	2021-02-16	M	13	4	1	no	NA	NA	NA	NA	NA	NA	NA	NA	NA	NA	NA	NA	NA	NA	NA	NA	NA	NA	NA	NA	NA	NA	NA	NA	NA	NA	NA	NA	NA	NA	NA	NA	NA	NA	1829.8253539555762	NA	0	2021-02-17	0	2021-02-17
80	school	15	NA	2021-02-16	M	13	4	0	yes	NA	NA	NA	NA	NA	NA	NA	NA	NA	NA	NA	NA	NA	NA	NA	NA	NA	NA	NA	NA	NA	NA	NA	NA	NA	NA	NA	NA	NA	NA	NA	NA	NA	NA	1829.8253539555762	NA	0	2021-02-17	0	2021-02-17
81	school	15	NA	2021-02-16	M	13	4	0	no	NA	NA	NA	NA	NA	NA	NA	NA	NA	NA	NA	NA	NA	NA	NA	NA	NA	NA	NA	NA	NA	NA	NA	NA	NA	NA	NA	NA	NA	NA	NA	NA	NA	NA	1829.8253539555762	NA	0	2021-02-17	0	2021-02-17
82	school	15	NA	2021-02-16	M	14	4	1	no	NA	NA	NA	NA	NA	NA	NA	NA	NA	NA	NA	NA	NA	NA	NA	NA	NA	NA	NA	NA	NA	NA	NA	NA	NA	NA	NA	NA	NA	NA	NA	NA	NA	NA	1829.8253539555762	NA	0	2021-02-17	0	2021-02-17
83	school	15	NA	2021-02-16	M	13	4	1	no	NA	NA	NA	NA	NA	NA	NA	NA	NA	NA	NA	NA	NA	NA	NA	NA	NA	NA	NA	NA	NA	NA	NA	NA	NA	NA	NA	NA	NA	NA	NA	NA	NA	NA	1829.8253539555762	NA	0	2021-02-17	0	2021-02-17
84	school	15	NA	2021-02-16	F	12	5	1	no	NA	NA	NA	NA	NA	NA	NA	NA	NA	NA	NA	NA	NA	NA	NA	NA	NA	NA	NA	NA	NA	NA	NA	NA	NA	NA	NA	NA	NA	NA	NA	NA	NA	NA	1829.8253539555762	NA	0	2021-02-17	0	2021-02-17
85	school	15	NA	2021-02-16	F	11	5	1	no	NA	NA	NA	NA	NA	NA	NA	NA	NA	NA	NA	NA	NA	NA	NA	NA	NA	NA	NA	NA	NA	NA	NA	NA	NA	NA	NA	NA	NA	NA	NA	NA	NA	NA	1829.8253539555762	NA	0	2021-02-17	0	2021-02-17
86	school	15	NA	2021-02-16	F	11	5	1	no	NA	NA	NA	NA	NA	NA	NA	NA	NA	NA	NA	NA	NA	NA	NA	NA	NA	NA	NA	NA	NA	NA	NA	NA	NA	NA	NA	NA	NA	NA	NA	NA	NA	NA	1829.8253539555762	NA	0	2021-02-17	0	2021-02-17
87	school	15	NA	2021-02-16	F	12	5	1	no	NA	NA	NA	NA	NA	NA	NA	NA	NA	NA	NA	NA	NA	NA	NA	NA	NA	NA	NA	NA	NA	NA	NA	NA	NA	NA	NA	NA	NA	NA	NA	NA	NA	NA	1829.8253539555762	NA	0	2021-02-17	0	2021-02-17
88	school	15	NA	2021-02-16	F	12	5	1	no	NA	NA	NA	NA	NA	NA	NA	NA	NA	NA	NA	NA	NA	NA	NA	NA	NA	NA	NA	NA	NA	NA	NA	NA	NA	NA	NA	NA	NA	NA	NA	NA	NA	NA	1829.8253539555762	NA	0	2021-02-17	0	2021-02-17
89	school	15	NA	2021-02-16	F	13	5	1	no	NA	NA	NA	NA	NA	NA	NA	NA	NA	NA	NA	NA	NA	NA	NA	NA	NA	NA	NA	NA	NA	NA	NA	NA	NA	NA	NA	NA	NA	NA	NA	NA	NA	NA	1829.8253539555762	NA	0	2021-02-17	0	2021-02-17
90	school	15	NA	2021-02-16	F	13	5	1	no	NA	NA	NA	NA	NA	NA	NA	NA	NA	NA	NA	NA	NA	NA	NA	NA	NA	NA	NA	NA	NA	NA	NA	NA	NA	NA	NA	NA	NA	NA	NA	NA	NA	NA	1829.8253539555762	NA	0	2021-02-17	0	2021-02-17
91	school	15	NA	2021-02-16	F	14	5	1	no	NA	NA	NA	NA	NA	NA	NA	NA	NA	NA	NA	NA	NA	NA	NA	NA	NA	NA	NA	NA	NA	NA	NA	NA	NA	NA	NA	NA	NA	NA	NA	NA	NA	NA	1829.8253539555762	NA	0	2021-02-17	0	2021-02-17
92	school	15	NA	2021-02-16	F	14	5	1	no	NA	NA	NA	NA	NA	NA	NA	NA	NA	NA	NA	NA	NA	NA	NA	NA	NA	NA	NA	NA	NA	NA	NA	NA	NA	NA	NA	NA	NA	NA	NA	NA	NA	NA	1829.8253539555762	NA	0	2021-02-17	0	2021-02-17
93	school	15	NA	2021-02-16	F	14	5	1	no	NA	NA	NA	NA	NA	NA	NA	NA	NA	NA	NA	NA	NA	NA	NA	NA	NA	NA	NA	NA	NA	NA	NA	NA	NA	NA	NA	NA	NA	NA	NA	NA	NA	NA	1829.8253539555762	NA	0	2021-02-17	0	2021-02-17
94	school	15	NA	2021-02-16	F	12	5	1	no	NA	NA	NA	NA	NA	NA	NA	NA	NA	NA	NA	NA	NA	NA	NA	NA	NA	NA	NA	NA	NA	NA	NA	NA	NA	NA	NA	NA	NA	NA	NA	NA	NA	NA	1829.8253539555762	NA	0	2021-02-17	0	2021-02-17
95	school	15	NA	2021-02-16	F	12	5	1	no	NA	NA	NA	NA	NA	NA	NA	NA	NA	NA	NA	NA	NA	NA	NA	NA	NA	NA	NA	NA	NA	NA	NA	NA	NA	NA	NA	NA	NA	NA	NA	NA	NA	NA	1829.8253539555762	NA	0	2021-02-17	0	2021-02-17
96	school	15	NA	2021-02-16	M	13	5	1	no	NA	NA	NA	NA	NA	NA	NA	NA	NA	NA	NA	NA	NA	NA	NA	NA	NA	NA	NA	NA	NA	NA	NA	NA	NA	NA	NA	NA	NA	NA	NA	NA	NA	NA	1829.8253539555762	NA	0	2021-02-17	0	2021-02-17
97	school	15	NA	2021-02-16	M	12	4	1	no	NA	NA	NA	NA	NA	NA	NA	NA	NA	NA	NA	NA	NA	NA	NA	NA	NA	NA	NA	NA	NA	NA	NA	NA	NA	NA	NA	NA	NA	NA	NA	NA	NA	NA	1829.8253539555762	NA	0	2021-02-17	0	2021-02-17
98	school	15	NA	2021-02-16	M	14	5	1	no	NA	NA	NA	NA	NA	NA	NA	NA	NA	NA	NA	NA	NA	NA	NA	NA	NA	NA	NA	NA	NA	NA	NA	NA	NA	NA	NA	NA	NA	NA	NA	NA	NA	NA	1829.8253539555762	NA	0	2021-02-17	0	2021-02-17
99	school	15	NA	2021-02-16	M	13	5	1	no	NA	NA	NA	NA	NA	NA	NA	NA	NA	NA	NA	NA	NA	NA	NA	NA	NA	NA	NA	NA	NA	NA	NA	NA	NA	NA	NA	NA	NA	NA	NA	NA	NA	NA	1829.8253539555762	NA	0	2021-02-17	0	2021-02-17
100	school	15	NA	2021-02-16	M	14	4	1	no	NA	NA	NA	NA	NA	NA	NA	NA	NA	NA	NA	NA	NA	NA	NA	NA	NA	NA	NA	NA	NA	NA	NA	NA	NA	NA	NA	NA	NA	NA	NA	NA	NA	NA	1829.8253539555762	NA	0	2021-02-17	0	2021-02-17
101	school	15	NA	2021-02-16	M	14	5	1	no	NA	NA	NA	NA	NA	NA	NA	NA	NA	NA	NA	NA	NA	NA	NA	NA	NA	NA	NA	NA	NA	NA	NA	NA	NA	NA	NA	NA	NA	NA	NA	NA	NA	NA	1829.8253539555762	NA	0	2021-02-17	0	2021-02-17
102	school	15	NA	2021-02-16	M	13	5	1	no	NA	NA	NA	NA	NA	NA	NA	NA	NA	NA	NA	NA	NA	NA	NA	NA	NA	NA	NA	NA	NA	NA	NA	NA	NA	NA	NA	NA	NA	NA	NA	NA	NA	NA	1829.8253539555762	NA	0	2021-02-17	0	2021-02-17
103	school	15	NA	2021-02-16	F	14	6	1	yes	NA	NA	NA	NA	NA	NA	NA	NA	NA	NA	NA	NA	NA	NA	NA	NA	NA	NA	NA	NA	NA	NA	NA	NA	NA	NA	NA	NA	NA	NA	NA	NA	NA	NA	1829.8253539555762	NA	0	2021-02-17	0	2021-02-17
104	school	15	NA	2021-02-16	F	14	6	1	no	NA	NA	NA	NA	NA	NA	NA	NA	NA	NA	NA	NA	NA	NA	NA	NA	NA	NA	NA	NA	NA	NA	NA	NA	NA	NA	NA	NA	NA	NA	NA	NA	NA	NA	1829.8253539555762	NA	0	2021-02-17	0	2021-02-17
105	school	15	NA	2021-02-16	F	14	6	1	no	NA	NA	NA	NA	NA	NA	NA	NA	NA	NA	NA	NA	NA	NA	NA	NA	NA	NA	NA	NA	NA	NA	NA	NA	NA	NA	NA	NA	NA	NA	NA	NA	NA	NA	1829.8253539555762	NA	0	2021-02-17	0	2021-02-17
106	school	15	NA	2021-02-16	F	13	6	1	no	NA	NA	NA	NA	NA	NA	NA	NA	NA	NA	NA	NA	NA	NA	NA	NA	NA	NA	NA	NA	NA	NA	NA	NA	NA	NA	NA	NA	NA	NA	NA	NA	NA	NA	1829.8253539555762	NA	0	2021-02-17	0	2021-02-17
107	school	15	NA	2021-02-16	F	13	6	1	no	NA	NA	NA	NA	NA	NA	NA	NA	NA	NA	NA	NA	NA	NA	NA	NA	NA	NA	NA	NA	NA	NA	NA	NA	NA	NA	NA	NA	NA	NA	NA	NA	NA	NA	1829.8253539555762	NA	0	2021-02-17	0	2021-02-17
108	school	15	NA	2021-02-16	F	13	6	1	no	NA	NA	NA	NA	NA	NA	NA	NA	NA	NA	NA	NA	NA	NA	NA	NA	NA	NA	NA	NA	NA	NA	NA	NA	NA	NA	NA	NA	NA	NA	NA	NA	NA	NA	1829.8253539555762	NA	0	2021-02-17	0	2021-02-17
109	school	15	NA	2021-02-16	F	13	6	1	no	NA	NA	NA	NA	NA	NA	NA	NA	NA	NA	NA	NA	NA	NA	NA	NA	NA	NA	NA	NA	NA	NA	NA	NA	NA	NA	NA	NA	NA	NA	NA	NA	NA	NA	1829.8253539555762	NA	0	2021-02-17	0	2021-02-17
110	school	15	NA	2021-02-16	F	15	6	1	no	NA	NA	NA	NA	NA	NA	NA	NA	NA	NA	NA	NA	NA	NA	NA	NA	NA	NA	NA	NA	NA	NA	NA	NA	NA	NA	NA	NA	NA	NA	NA	NA	NA	NA	1829.8253539555762	NA	0	2021-02-17	0	2021-02-17
111	school	15	NA	2021-02-16	F	13	6	1	no	NA	NA	NA	NA	NA	NA	NA	NA	NA	NA	NA	NA	NA	NA	NA	NA	NA	NA	NA	NA	NA	NA	NA	NA	NA	NA	NA	NA	NA	NA	NA	NA	NA	NA	1829.8253539555762	NA	0	2021-02-17	0	2021-02-17
112	school	15	NA	2021-02-16	F	13	6	1	no	NA	NA	NA	NA	NA	NA	NA	NA	NA	NA	NA	NA	NA	NA	NA	NA	NA	NA	NA	NA	NA	NA	NA	NA	NA	NA	NA	NA	NA	NA	NA	NA	NA	NA	1829.8253539555762	NA	0	2021-02-17	0	2021-02-17
113	school	15	NA	2021-02-16	M	14	6	1	no	NA	NA	NA	NA	NA	NA	NA	NA	NA	NA	NA	NA	NA	NA	NA	NA	NA	NA	NA	NA	NA	NA	NA	NA	NA	NA	NA	NA	NA	NA	NA	NA	NA	NA	1829.8253539555762	NA	0	2021-02-17	0	2021-02-17
114	school	15	NA	2021-02-16	M	14	5	1	no	NA	NA	NA	NA	NA	NA	NA	NA	NA	NA	NA	NA	NA	NA	NA	NA	NA	NA	NA	NA	NA	NA	NA	NA	NA	NA	NA	NA	NA	NA	NA	NA	NA	NA	1829.8253539555762	NA	0	2021-02-17	0	2021-02-17
115	school	15	NA	2021-02-16	M	13	5	1	no	NA	NA	NA	NA	NA	NA	NA	NA	NA	NA	NA	NA	NA	NA	NA	NA	NA	NA	NA	NA	NA	NA	NA	NA	NA	NA	NA	NA	NA	NA	NA	NA	NA	NA	1829.8253539555762	NA	0	2021-02-17	0	2021-02-17
116	school	15	NA	2021-02-16	M	14	6	1	no	NA	NA	NA	NA	NA	NA	NA	NA	NA	NA	NA	NA	NA	NA	NA	NA	NA	NA	NA	NA	NA	NA	NA	NA	NA	NA	NA	NA	NA	NA	NA	NA	NA	NA	1829.8253539555762	NA	0	2021-02-17	0	2021-02-17
117	school	15	NA	2021-02-16	M	14	6	1	no	NA	NA	NA	NA	NA	NA	NA	NA	NA	NA	NA	NA	NA	NA	NA	NA	NA	NA	NA	NA	NA	NA	NA	NA	NA	NA	NA	NA	NA	NA	NA	NA	NA	NA	1829.8253539555762	NA	0	2021-02-17	0	2021-02-17
118	school	15	NA	2021-02-16	M	14	6	1	no	NA	NA	NA	NA	NA	NA	NA	NA	NA	NA	NA	NA	NA	NA	NA	NA	NA	NA	NA	NA	NA	NA	NA	NA	NA	NA	NA	NA	NA	NA	NA	NA	NA	NA	1829.8253539555762	NA	0	2021-02-17	0	2021-02-17
119	school	15	NA	2021-02-16	M	15	6	1	no	NA	NA	NA	NA	NA	NA	NA	NA	NA	NA	NA	NA	NA	NA	NA	NA	NA	NA	NA	NA	NA	NA	NA	NA	NA	NA	NA	NA	NA	NA	NA	NA	NA	NA	1829.8253539555762	NA	0	2021-02-17	0	2021-02-17
120	school	15	NA	2021-02-16	M	14	5	0	no	NA	NA	NA	NA	NA	NA	NA	NA	NA	NA	NA	NA	NA	NA	NA	NA	NA	NA	NA	NA	NA	NA	NA	NA	NA	NA	NA	NA	NA	NA	NA	NA	NA	NA	1829.8253539555762	NA	0	2021-02-17	0	2021-02-17
121	school	15	NA	2021-02-16	M	14	6	1	no	NA	NA	NA	NA	NA	NA	NA	NA	NA	NA	NA	NA	NA	NA	NA	NA	NA	NA	NA	NA	NA	NA	NA	NA	NA	NA	NA	NA	NA	NA	NA	NA	NA	NA	1829.8253539555762	NA	0	2021-02-17	0	2021-02-17
122	school	15	NA	2021-02-16	M	15	5	1	no	NA	NA	NA	NA	NA	NA	NA	NA	NA	NA	NA	NA	NA	NA	NA	NA	NA	NA	NA	NA	NA	NA	NA	NA	NA	NA	NA	NA	NA	NA	NA	NA	NA	NA	1829.8253539555762	NA	0	2021-02-17	0	2021-02-17
123	school	15	NA	2021-02-16	M	14	6	1	no	NA	NA	NA	NA	NA	NA	NA	NA	NA	NA	NA	NA	NA	NA	NA	NA	NA	NA	NA	NA	NA	NA	NA	NA	NA	NA	NA	NA	NA	NA	NA	NA	NA	NA	1829.8253539555762	NA	0	2021-02-17	0	2021-02-17
124	school	15	NA	2021-02-16	F	4	0	1	no	NA	NA	NA	NA	NA	NA	NA	NA	NA	NA	NA	NA	NA	NA	NA	NA	NA	NA	NA	NA	NA	NA	NA	NA	NA	NA	NA	NA	NA	NA	NA	NA	NA	NA	1829.8253539555762	NA	0	2021-02-17	0	2021-02-17
125	school	15	NA	2021-02-16	F	6	0	1	no	NA	NA	NA	NA	NA	NA	NA	NA	NA	NA	NA	NA	NA	NA	NA	NA	NA	NA	NA	NA	NA	NA	NA	NA	NA	NA	NA	NA	NA	NA	NA	NA	NA	NA	1829.8253539555762	NA	0	2021-02-17	0	2021-02-17
126	school	15	NA	2021-02-16	F	4	0	1	no	NA	NA	NA	NA	NA	NA	NA	NA	NA	NA	NA	NA	NA	NA	NA	NA	NA	NA	NA	NA	NA	NA	NA	NA	NA	NA	NA	NA	NA	NA	NA	NA	NA	NA	1829.8253539555762	NA	0	2021-02-17	0	2021-02-17
127	school	15	NA	2021-02-16	F	4	0	1	no	NA	NA	NA	NA	NA	NA	NA	NA	NA	NA	NA	NA	NA	NA	NA	NA	NA	NA	NA	NA	NA	NA	NA	NA	NA	NA	NA	NA	NA	NA	NA	NA	NA	NA	1829.8253539555762	NA	0	2021-02-17	0	2021-02-17
128	school	15	NA	2021-02-16	F	5	0	1	no	NA	NA	NA	NA	NA	NA	NA	NA	NA	NA	NA	NA	NA	NA	NA	NA	NA	NA	NA	NA	NA	NA	NA	NA	NA	NA	NA	NA	NA	NA	NA	NA	NA	NA	1829.8253539555762	NA	0	2021-02-17	0	2021-02-17
129	school	15	NA	2021-02-16	F	5	0	1	no	NA	NA	NA	NA	NA	NA	NA	NA	NA	NA	NA	NA	NA	NA	NA	NA	NA	NA	NA	NA	NA	NA	NA	NA	NA	NA	NA	NA	NA	NA	NA	NA	NA	NA	1829.8253539555762	NA	0	2021-02-17	0	2021-02-17
130	school	15	NA	2021-02-16	F	5	0	1	no	NA	NA	NA	NA	NA	NA	NA	NA	NA	NA	NA	NA	NA	NA	NA	NA	NA	NA	NA	NA	NA	NA	NA	NA	NA	NA	NA	NA	NA	NA	NA	NA	NA	NA	1829.8253539555762	NA	0	2021-02-17	0	2021-02-17
131	school	15	NA	2021-02-16	M	6	0	1	no	NA	NA	NA	NA	NA	NA	NA	NA	NA	NA	NA	NA	NA	NA	NA	NA	NA	NA	NA	NA	NA	NA	NA	NA	NA	NA	NA	NA	NA	NA	NA	NA	NA	NA	1829.8253539555762	NA	0	2021-02-17	0	2021-02-17
132	school	15	NA	2021-02-16	M	6	0	1	no	NA	NA	NA	NA	NA	NA	NA	NA	NA	NA	NA	NA	NA	NA	NA	NA	NA	NA	NA	NA	NA	NA	NA	NA	NA	NA	NA	NA	NA	NA	NA	NA	NA	NA	1829.8253539555762	NA	0	2021-02-17	0	2021-02-17
133	school	15	NA	2021-02-16	M	6	0	1	no	NA	NA	NA	NA	NA	NA	NA	NA	NA	NA	NA	NA	NA	NA	NA	NA	NA	NA	NA	NA	NA	NA	NA	NA	NA	NA	NA	NA	NA	NA	NA	NA	NA	NA	1829.8253539555762	NA	0	2021-02-17	0	2021-02-17
134	school	15	NA	2021-02-16	M	6	0	1	no	NA	NA	NA	NA	NA	NA	NA	NA	NA	NA	NA	NA	NA	NA	NA	NA	NA	NA	NA	NA	NA	NA	NA	NA	NA	NA	NA	NA	NA	NA	NA	NA	NA	NA	1829.8253539555762	NA	0	2021-02-17	0	2021-02-17
135	school	15	NA	2021-02-16	M	5	0	1	no	NA	NA	NA	NA	NA	NA	NA	NA	NA	NA	NA	NA	NA	NA	NA	NA	NA	NA	NA	NA	NA	NA	NA	NA	NA	NA	NA	NA	NA	NA	NA	NA	NA	NA	1829.8253539555762	NA	0	2021-02-17	0	2021-02-17
136	school	15	NA	2021-02-16	M	4	0	1	no	NA	NA	NA	NA	NA	NA	NA	NA	NA	NA	NA	NA	NA	NA	NA	NA	NA	NA	NA	NA	NA	NA	NA	NA	NA	NA	NA	NA	NA	NA	NA	NA	NA	NA	1829.8253539555762	NA	0	2021-02-17	0	2021-02-17
137	school	15	NA	2021-02-16	M	5	0	1	no	NA	NA	NA	NA	NA	NA	NA	NA	NA	NA	NA	NA	NA	NA	NA	NA	NA	NA	NA	NA	NA	NA	NA	NA	NA	NA	NA	NA	NA	NA	NA	NA	NA	NA	1829.8253539555762	NA	0	2021-02-17	0	2021-02-17
138	school	15	NA	2021-02-16	M	6	0	1	no	NA	NA	NA	NA	NA	NA	NA	NA	NA	NA	NA	NA	NA	NA	NA	NA	NA	NA	NA	NA	NA	NA	NA	NA	NA	NA	NA	NA	NA	NA	NA	NA	NA	NA	1829.8253539555762	NA	0	2021-02-17	0	2021-02-17
139	school	15	NA	2021-02-16	M	6	0	1	no	NA	NA	NA	NA	NA	NA	NA	NA	NA	NA	NA	NA	NA	NA	NA	NA	NA	NA	NA	NA	NA	NA	NA	NA	NA	NA	NA	NA	NA	NA	NA	NA	NA	NA	1829.8253539555762	NA	0	2021-02-17	0	2021-02-17
140	school	7	NA	2021-02-12	M	5	0	1	no	NA	NA	NA	NA	NA	NA	NA	NA	NA	NA	NA	NA	NA	NA	NA	NA	NA	NA	NA	NA	NA	NA	NA	NA	NA	NA	NA	NA	NA	NA	NA	NA	NA	NA	914.032443739975	NA	0	2021-02-15	0	2021-02-15
141	school	7	NA	2021-02-12	M	5	0	1	no	NA	NA	NA	NA	NA	NA	NA	NA	NA	NA	NA	NA	NA	NA	NA	NA	NA	NA	NA	NA	NA	NA	NA	NA	NA	NA	NA	NA	NA	NA	NA	NA	NA	NA	914.032443739975	NA	0	2021-02-15	0	2021-02-15
142	school	7	NA	2021-02-12	M	5	0	1	no	NA	NA	NA	NA	NA	NA	NA	NA	NA	NA	NA	NA	NA	NA	NA	NA	NA	NA	NA	NA	NA	NA	NA	NA	NA	NA	NA	NA	NA	NA	NA	NA	NA	NA	914.032443739975	NA	0	2021-02-15	0	2021-02-15
143	school	7	NA	2021-02-12	M	5	0	1	no	NA	NA	NA	NA	NA	NA	NA	NA	NA	NA	NA	NA	NA	NA	NA	NA	NA	NA	NA	NA	NA	NA	NA	NA	NA	NA	NA	NA	NA	NA	NA	NA	NA	NA	914.032443739975	NA	0	2021-02-15	0	2021-02-15
144	school	7	NA	2021-02-12	M	5	0	1	yes	NA	NA	NA	NA	NA	NA	NA	NA	NA	NA	NA	NA	NA	NA	NA	NA	NA	NA	NA	NA	NA	NA	NA	NA	NA	NA	NA	NA	NA	NA	NA	NA	NA	NA	914.032443739975	NA	0	2021-02-15	0	2021-02-15
145	school	7	NA	2021-02-12	M	5	0	1	no	NA	NA	NA	NA	NA	NA	NA	NA	NA	NA	NA	NA	NA	NA	NA	NA	NA	NA	NA	NA	NA	NA	NA	NA	NA	NA	NA	NA	NA	NA	NA	NA	NA	NA	914.032443739975	NA	0	2021-02-15	0	2021-02-15
146	school	7	NA	2021-02-12	M	5	0	1	no	NA	NA	NA	NA	NA	NA	NA	NA	NA	NA	NA	NA	NA	NA	NA	NA	NA	NA	NA	NA	NA	NA	NA	NA	NA	NA	NA	NA	NA	NA	NA	NA	NA	NA	914.032443739975	NA	0	2021-02-15	0	2021-02-15
147	school	7	NA	2021-02-12	M	5	0	1	no	NA	NA	NA	NA	NA	NA	NA	NA	NA	NA	NA	NA	NA	NA	NA	NA	NA	NA	NA	NA	NA	NA	NA	NA	NA	NA	NA	NA	NA	NA	NA	NA	NA	NA	914.032443739975	NA	0	2021-02-15	0	2021-02-15
148	school	7	NA	2021-02-12	M	5	0	1	no	NA	NA	NA	NA	NA	NA	NA	NA	NA	NA	NA	NA	NA	NA	NA	NA	NA	NA	NA	NA	NA	NA	NA	NA	NA	NA	NA	NA	NA	NA	NA	NA	NA	NA	914.032443739975	NA	0	2021-02-15	0	2021-02-15
149	school	7	NA	2021-02-12	F	5	0	1	no	NA	NA	NA	NA	NA	NA	NA	NA	NA	NA	NA	NA	NA	NA	NA	NA	NA	NA	NA	NA	NA	NA	NA	NA	NA	NA	NA	NA	NA	NA	NA	NA	NA	NA	914.032443739975	NA	0	2021-02-15	0	2021-02-15
150	school	7	NA	2021-02-12	F	5	0	1	no	NA	NA	NA	NA	NA	NA	NA	NA	NA	NA	NA	NA	NA	NA	NA	NA	NA	NA	NA	NA	NA	NA	NA	NA	NA	NA	NA	NA	NA	NA	NA	NA	NA	NA	914.032443739975	NA	0	2021-02-15	0	2021-02-15
151	school	7	NA	2021-02-12	F	5	0	1	yes	NA	NA	NA	NA	NA	NA	NA	NA	NA	NA	NA	NA	NA	NA	NA	NA	NA	NA	NA	NA	NA	NA	NA	NA	NA	NA	NA	NA	NA	NA	NA	NA	NA	NA	914.032443739975	NA	0	2021-02-15	0	2021-02-15
152	school	7	NA	2021-02-12	F	5	0	1	no	NA	NA	NA	NA	NA	NA	NA	NA	NA	NA	NA	NA	NA	NA	NA	NA	NA	NA	NA	NA	NA	NA	NA	NA	NA	NA	NA	NA	NA	NA	NA	NA	NA	NA	914.032443739975	NA	0	2021-02-15	0	2021-02-15
153	school	7	NA	2021-02-12	F	5	0	1	no	NA	NA	NA	NA	NA	NA	NA	NA	NA	NA	NA	NA	NA	NA	NA	NA	NA	NA	NA	NA	NA	NA	NA	NA	NA	NA	NA	NA	NA	NA	NA	NA	NA	NA	914.032443739975	NA	0	2021-02-15	0	2021-02-15
154	school	7	NA	2021-02-12	F	5	0	1	no	NA	NA	NA	NA	NA	NA	NA	NA	NA	NA	NA	NA	NA	NA	NA	NA	NA	NA	NA	NA	NA	NA	NA	NA	NA	NA	NA	NA	NA	NA	NA	NA	NA	NA	914.032443739975	NA	58	2021-02-15	3	2021-02-15
155	school	7	NA	2021-02-12	F	5	0	1	no	NA	NA	NA	NA	NA	NA	NA	NA	NA	NA	NA	NA	NA	NA	NA	NA	NA	NA	NA	NA	NA	NA	NA	NA	NA	NA	NA	NA	NA	NA	NA	NA	NA	NA	914.032443739975	NA	0	2021-02-15	0	2021-02-15
156	school	7	NA	2021-02-12	F	7	1	1	no	NA	NA	NA	NA	NA	NA	NA	NA	NA	NA	NA	NA	NA	NA	NA	NA	NA	NA	NA	NA	NA	NA	NA	NA	NA	NA	NA	NA	NA	NA	NA	NA	NA	NA	914.032443739975	NA	0	2021-02-15	0	2021-02-15
157	school	7	NA	2021-02-12	F	7	1	1	no	NA	NA	NA	NA	NA	NA	NA	NA	NA	NA	NA	NA	NA	NA	NA	NA	NA	NA	NA	NA	NA	NA	NA	NA	NA	NA	NA	NA	NA	NA	NA	NA	NA	NA	914.032443739975	NA	0	2021-02-15	0	2021-02-15
158	school	7	NA	2021-02-12	F	7	1	1	no	NA	NA	NA	NA	NA	NA	NA	NA	NA	NA	NA	NA	NA	NA	NA	NA	NA	NA	NA	NA	NA	NA	NA	NA	NA	NA	NA	NA	NA	NA	NA	NA	NA	NA	914.032443739975	NA	0	2021-02-15	0	2021-02-15
159	school	7	NA	2021-02-12	F	6	1	1	yes	NA	NA	NA	NA	NA	NA	NA	NA	NA	NA	NA	NA	NA	NA	NA	NA	NA	NA	NA	NA	NA	NA	NA	NA	NA	NA	NA	NA	NA	NA	NA	NA	NA	NA	914.032443739975	NA	0	2021-02-15	0	2021-02-15
160	school	7	NA	2021-02-12	F	6	1	1	no	NA	NA	NA	NA	NA	NA	NA	NA	NA	NA	NA	NA	NA	NA	NA	NA	NA	NA	NA	NA	NA	NA	NA	NA	NA	NA	NA	NA	NA	NA	NA	NA	NA	NA	914.032443739975	NA	0	2021-02-15	0	2021-02-15
161	school	7	NA	2021-02-12	M	6	1	1	no	NA	NA	NA	NA	NA	NA	NA	NA	NA	NA	NA	NA	NA	NA	NA	NA	NA	NA	NA	NA	NA	NA	NA	NA	NA	NA	NA	NA	NA	NA	NA	NA	NA	NA	914.032443739975	NA	0	2021-02-15	0	2021-02-15
162	school	7	NA	2021-02-12	M	7	1	1	no	NA	NA	NA	NA	NA	NA	NA	NA	NA	NA	NA	NA	NA	NA	NA	NA	NA	NA	NA	NA	NA	NA	NA	NA	NA	NA	NA	NA	NA	NA	NA	NA	NA	NA	914.032443739975	NA	0	2021-02-15	4	2021-02-15
163	school	7	NA	2021-02-12	M	7	1	1	no	NA	NA	NA	NA	NA	NA	NA	NA	NA	NA	NA	NA	NA	NA	NA	NA	NA	NA	NA	NA	NA	NA	NA	NA	NA	NA	NA	NA	NA	NA	NA	NA	NA	NA	914.032443739975	NA	0	2021-02-15	0	2021-02-15
164	school	7	NA	2021-02-12	M	7	1	1	no	NA	NA	NA	NA	NA	NA	NA	NA	NA	NA	NA	NA	NA	NA	NA	NA	NA	NA	NA	NA	NA	NA	NA	NA	NA	NA	NA	NA	NA	NA	NA	NA	NA	NA	914.032443739975	NA	0	2021-02-15	0	2021-02-15
165	school	7	NA	2021-02-12	M	7	1	1	no	NA	NA	NA	NA	NA	NA	NA	NA	NA	NA	NA	NA	NA	NA	NA	NA	NA	NA	NA	NA	NA	NA	NA	NA	NA	NA	NA	NA	NA	NA	NA	NA	NA	NA	914.032443739975	NA	0	2021-02-15	0	2021-02-15
166	school	7	NA	2021-02-12	M	7	1	0	no	NA	NA	NA	NA	NA	NA	NA	NA	NA	NA	NA	NA	NA	NA	NA	NA	NA	NA	NA	NA	NA	NA	NA	NA	NA	NA	NA	NA	NA	NA	NA	NA	NA	NA	914.032443739975	NA	NA	2021-02-15	0	2021-02-15
167	school	7	NA	2021-02-12	M	7	1	1	no	NA	NA	NA	NA	NA	NA	NA	NA	NA	NA	NA	NA	NA	NA	NA	NA	NA	NA	NA	NA	NA	NA	NA	NA	NA	NA	NA	NA	NA	NA	NA	NA	NA	NA	914.032443739975	NA	0	2021-02-15	0	2021-02-15
168	school	7	NA	2021-02-12	M	6	1	0	no	NA	NA	NA	NA	NA	NA	NA	NA	NA	NA	NA	NA	NA	NA	NA	NA	NA	NA	NA	NA	NA	NA	NA	NA	NA	NA	NA	NA	NA	NA	NA	NA	NA	NA	914.032443739975	NA	0	2021-02-15	0	2021-02-15
169	school	7	NA	2021-02-12	M	7	1	1	no	NA	NA	NA	NA	NA	NA	NA	NA	NA	NA	NA	NA	NA	NA	NA	NA	NA	NA	NA	NA	NA	NA	NA	NA	NA	NA	NA	NA	NA	NA	NA	NA	NA	NA	914.032443739975	NA	0	2021-02-15	4	2021-02-15
170	school	7	NA	2021-02-12	F	8	2	1	no	NA	NA	NA	NA	NA	NA	NA	NA	NA	NA	NA	NA	NA	NA	NA	NA	NA	NA	NA	NA	NA	NA	NA	NA	NA	NA	NA	NA	NA	NA	NA	NA	NA	NA	914.032443739975	NA	0	2021-02-15	0	2021-02-15
171	school	7	NA	2021-02-12	F	8	2	1	no	NA	NA	NA	NA	NA	NA	NA	NA	NA	NA	NA	NA	NA	NA	NA	NA	NA	NA	NA	NA	NA	NA	NA	NA	NA	NA	NA	NA	NA	NA	NA	NA	NA	NA	914.032443739975	NA	0	2021-02-15	0	2021-02-15
172	school	7	NA	2021-02-12	F	7	2	1	no	NA	NA	NA	NA	NA	NA	NA	NA	NA	NA	NA	NA	NA	NA	NA	NA	NA	NA	NA	NA	NA	NA	NA	NA	NA	NA	NA	NA	NA	NA	NA	NA	NA	NA	914.032443739975	NA	0	2021-02-15	0	2021-02-15
173	school	7	NA	2021-02-12	F	8	2	0	no	NA	NA	NA	NA	NA	NA	NA	NA	NA	NA	NA	NA	NA	NA	NA	NA	NA	NA	NA	NA	NA	NA	NA	NA	NA	NA	NA	NA	NA	NA	NA	NA	NA	NA	914.032443739975	NA	0	2021-02-15	3	2021-02-15
174	school	7	NA	2021-02-12	F	9	2	1	no	NA	NA	NA	NA	NA	NA	NA	NA	NA	NA	NA	NA	NA	NA	NA	NA	NA	NA	NA	NA	NA	NA	NA	NA	NA	NA	NA	NA	NA	NA	NA	NA	NA	NA	914.032443739975	NA	0	2021-02-15	0	2021-02-15
175	school	7	NA	2021-02-12	F	10	2	1	no	NA	NA	NA	NA	NA	NA	NA	NA	NA	NA	NA	NA	NA	NA	NA	NA	NA	NA	NA	NA	NA	NA	NA	NA	NA	NA	NA	NA	NA	NA	NA	NA	NA	NA	914.032443739975	NA	0	2021-02-15	0	2021-02-15
176	school	7	NA	2021-02-12	F	7	2	1	no	NA	NA	NA	NA	NA	NA	NA	NA	NA	NA	NA	NA	NA	NA	NA	NA	NA	NA	NA	NA	NA	NA	NA	NA	NA	NA	NA	NA	NA	NA	NA	NA	NA	NA	914.032443739975	NA	0	2021-02-15	0	2021-02-15
177	school	7	NA	2021-02-12	F	10	2	0	no	NA	NA	NA	NA	NA	NA	NA	NA	NA	NA	NA	NA	NA	NA	NA	NA	NA	NA	NA	NA	NA	NA	NA	NA	NA	NA	NA	NA	NA	NA	NA	NA	NA	NA	914.032443739975	NA	0	2021-02-15	0	2021-02-15
178	school	7	NA	2021-02-12	F	9	2	1	no	NA	NA	NA	NA	NA	NA	NA	NA	NA	NA	NA	NA	NA	NA	NA	NA	NA	NA	NA	NA	NA	NA	NA	NA	NA	NA	NA	NA	NA	NA	NA	NA	NA	NA	914.032443739975	NA	0	2021-02-15	0	2021-02-15
179	school	7	NA	2021-02-12	F	9	2	1	no	NA	NA	NA	NA	NA	NA	NA	NA	NA	NA	NA	NA	NA	NA	NA	NA	NA	NA	NA	NA	NA	NA	NA	NA	NA	NA	NA	NA	NA	NA	NA	NA	NA	NA	914.032443739975	NA	0	2021-02-15	0	2021-02-15
180	school	7	NA	2021-02-12	F	9	2	1	no	NA	NA	NA	NA	NA	NA	NA	NA	NA	NA	NA	NA	NA	NA	NA	NA	NA	NA	NA	NA	NA	NA	NA	NA	NA	NA	NA	NA	NA	NA	NA	NA	NA	NA	914.032443739975	NA	0	2021-02-15	0	2021-02-15
181	school	7	NA	2021-02-12	F	9	2	1	no	NA	NA	NA	NA	NA	NA	NA	NA	NA	NA	NA	NA	NA	NA	NA	NA	NA	NA	NA	NA	NA	NA	NA	NA	NA	NA	NA	NA	NA	NA	NA	NA	NA	NA	914.032443739975	NA	0	2021-02-15	0	2021-02-15
182	school	7	NA	2021-02-12	M	11	2	1	no	NA	NA	NA	NA	NA	NA	NA	NA	NA	NA	NA	NA	NA	NA	NA	NA	NA	NA	NA	NA	NA	NA	NA	NA	NA	NA	NA	NA	NA	NA	NA	NA	NA	NA	914.032443739975	NA	0	2021-02-15	0	2021-02-15
183	school	7	NA	2021-02-12	M	7	2	1	no	NA	NA	NA	NA	NA	NA	NA	NA	NA	NA	NA	NA	NA	NA	NA	NA	NA	NA	NA	NA	NA	NA	NA	NA	NA	NA	NA	NA	NA	NA	NA	NA	NA	NA	914.032443739975	NA	0	2021-02-15	0	2021-02-15
184	school	7	NA	2021-02-12	M	10	2	1	no	NA	NA	NA	NA	NA	NA	NA	NA	NA	NA	NA	NA	NA	NA	NA	NA	NA	NA	NA	NA	NA	NA	NA	NA	NA	NA	NA	NA	NA	NA	NA	NA	NA	NA	914.032443739975	NA	0	2021-02-15	0	2021-02-15
185	school	7	NA	2021-02-12	M	10	2	1	yes	NA	NA	NA	NA	NA	NA	NA	NA	NA	NA	NA	NA	NA	NA	NA	NA	NA	NA	NA	NA	NA	NA	NA	NA	NA	NA	NA	NA	NA	NA	NA	NA	NA	NA	914.032443739975	NA	0	2021-02-15	0	2021-02-15
186	school	7	NA	2021-02-12	M	11	2	1	no	NA	NA	NA	NA	NA	NA	NA	NA	NA	NA	NA	NA	NA	NA	NA	NA	NA	NA	NA	NA	NA	NA	NA	NA	NA	NA	NA	NA	NA	NA	NA	NA	NA	NA	914.032443739975	NA	0	2021-02-15	0	2021-02-15
187	school	7	NA	2021-02-12	M	11	2	1	no	NA	NA	NA	NA	NA	NA	NA	NA	NA	NA	NA	NA	NA	NA	NA	NA	NA	NA	NA	NA	NA	NA	NA	NA	NA	NA	NA	NA	NA	NA	NA	NA	NA	NA	914.032443739975	NA	0	2021-02-15	0	2021-02-15
188	school	7	NA	2021-02-12	M	11	2	0	no	NA	NA	NA	NA	NA	NA	NA	NA	NA	NA	NA	NA	NA	NA	NA	NA	NA	NA	NA	NA	NA	NA	NA	NA	NA	NA	NA	NA	NA	NA	NA	NA	NA	NA	914.032443739975	NA	0	2021-02-15	0	2021-02-15
189	school	7	NA	2021-02-12	M	9	2	1	no	NA	NA	NA	NA	NA	NA	NA	NA	NA	NA	NA	NA	NA	NA	NA	NA	NA	NA	NA	NA	NA	NA	NA	NA	NA	NA	NA	NA	NA	NA	NA	NA	NA	NA	914.032443739975	NA	0	2021-02-15	0	2021-02-15
190	school	7	NA	2021-02-12	M	10	2	1	no	NA	NA	NA	NA	NA	NA	NA	NA	NA	NA	NA	NA	NA	NA	NA	NA	NA	NA	NA	NA	NA	NA	NA	NA	NA	NA	NA	NA	NA	NA	NA	NA	NA	NA	914.032443739975	NA	0	2021-02-15	3	2021-02-15
191	school	7	NA	2021-02-12	M	11	2	1	no	NA	NA	NA	NA	NA	NA	NA	NA	NA	NA	NA	NA	NA	NA	NA	NA	NA	NA	NA	NA	NA	NA	NA	NA	NA	NA	NA	NA	NA	NA	NA	NA	NA	NA	914.032443739975	NA	0	2021-02-15	0	2021-02-15
192	school	7	NA	2021-02-12	M	9	2	1	no	NA	NA	NA	NA	NA	NA	NA	NA	NA	NA	NA	NA	NA	NA	NA	NA	NA	NA	NA	NA	NA	NA	NA	NA	NA	NA	NA	NA	NA	NA	NA	NA	NA	NA	914.032443739975	NA	0	2021-02-15	0	2021-02-15
193	school	7	NA	2021-02-12	F	9	3	1	no	NA	NA	NA	NA	NA	NA	NA	NA	NA	NA	NA	NA	NA	NA	NA	NA	NA	NA	NA	NA	NA	NA	NA	NA	NA	NA	NA	NA	NA	NA	NA	NA	NA	NA	914.032443739975	NA	0	2021-02-15	0	2021-02-15
194	school	7	NA	2021-02-12	F	11	3	1	no	NA	NA	NA	NA	NA	NA	NA	NA	NA	NA	NA	NA	NA	NA	NA	NA	NA	NA	NA	NA	NA	NA	NA	NA	NA	NA	NA	NA	NA	NA	NA	NA	NA	NA	914.032443739975	NA	0	2021-02-15	0	2021-02-15
195	school	7	NA	2021-02-12	F	9	3	1	no	NA	NA	NA	NA	NA	NA	NA	NA	NA	NA	NA	NA	NA	NA	NA	NA	NA	NA	NA	NA	NA	NA	NA	NA	NA	NA	NA	NA	NA	NA	NA	NA	NA	NA	914.032443739975	NA	0	2021-02-15	0	2021-02-15
196	school	7	NA	2021-02-12	F	9	3	1	no	NA	NA	NA	NA	NA	NA	NA	NA	NA	NA	NA	NA	NA	NA	NA	NA	NA	NA	NA	NA	NA	NA	NA	NA	NA	NA	NA	NA	NA	NA	NA	NA	NA	NA	914.032443739975	NA	0	2021-02-15	0	2021-02-15
197	school	7	NA	2021-02-12	F	11	3	1	no	NA	NA	NA	NA	NA	NA	NA	NA	NA	NA	NA	NA	NA	NA	NA	NA	NA	NA	NA	NA	NA	NA	NA	NA	NA	NA	NA	NA	NA	NA	NA	NA	NA	NA	914.032443739975	NA	0	2021-02-15	0	2021-02-15
198	school	7	NA	2021-02-12	F	11	3	1	no	NA	NA	NA	NA	NA	NA	NA	NA	NA	NA	NA	NA	NA	NA	NA	NA	NA	NA	NA	NA	NA	NA	NA	NA	NA	NA	NA	NA	NA	NA	NA	NA	NA	NA	914.032443739975	NA	0	2021-02-15	0	2021-02-15
199	school	7	NA	2021-02-12	F	9	3	1	no	NA	NA	NA	NA	NA	NA	NA	NA	NA	NA	NA	NA	NA	NA	NA	NA	NA	NA	NA	NA	NA	NA	NA	NA	NA	NA	NA	NA	NA	NA	NA	NA	NA	NA	914.032443739975	NA	0	2021-02-15	0	2021-02-15
200	school	7	NA	2021-02-12	F	11	3	1	no	NA	NA	NA	NA	NA	NA	NA	NA	NA	NA	NA	NA	NA	NA	NA	NA	NA	NA	NA	NA	NA	NA	NA	NA	NA	NA	NA	NA	NA	NA	NA	NA	NA	NA	914.032443739975	NA	0	2021-02-15	0	2021-02-15
201	school	7	NA	2021-02-12	F	10	3	1	no	NA	NA	NA	NA	NA	NA	NA	NA	NA	NA	NA	NA	NA	NA	NA	NA	NA	NA	NA	NA	NA	NA	NA	NA	NA	NA	NA	NA	NA	NA	NA	NA	NA	NA	914.032443739975	NA	0	2021-02-15	0	2021-02-15
202	school	7	NA	2021-02-12	F	12	3	1	no	NA	NA	NA	NA	NA	NA	NA	NA	NA	NA	NA	NA	NA	NA	NA	NA	NA	NA	NA	NA	NA	NA	NA	NA	NA	NA	NA	NA	NA	NA	NA	NA	NA	NA	914.032443739975	NA	0	2021-02-15	0	2021-02-15
203	school	7	NA	2021-02-12	F	10	3	1	no	NA	NA	NA	NA	NA	NA	NA	NA	NA	NA	NA	NA	NA	NA	NA	NA	NA	NA	NA	NA	NA	NA	NA	NA	NA	NA	NA	NA	NA	NA	NA	NA	NA	NA	914.032443739975	NA	0	2021-02-15	0	2021-02-15
204	school	7	NA	2021-02-12	F	9	3	0	no	NA	NA	NA	NA	NA	NA	NA	NA	NA	NA	NA	NA	NA	NA	NA	NA	NA	NA	NA	NA	NA	NA	NA	NA	NA	NA	NA	NA	NA	NA	NA	NA	NA	NA	914.032443739975	NA	0	2021-02-15	0	2021-02-15
205	school	7	NA	2021-02-12	F	11	3	1	yes	NA	NA	NA	NA	NA	NA	NA	NA	NA	NA	NA	NA	NA	NA	NA	NA	NA	NA	NA	NA	NA	NA	NA	NA	NA	NA	NA	NA	NA	NA	NA	NA	NA	NA	914.032443739975	NA	0	2021-02-15	0	2021-02-15
206	school	7	NA	2021-02-12	M	12	3	1	no	NA	NA	NA	NA	NA	NA	NA	NA	NA	NA	NA	NA	NA	NA	NA	NA	NA	NA	NA	NA	NA	NA	NA	NA	NA	NA	NA	NA	NA	NA	NA	NA	NA	NA	914.032443739975	NA	0	2021-02-15	0	2021-02-15
207	school	7	NA	2021-02-12	M	10	3	1	yes	NA	NA	NA	NA	NA	NA	NA	NA	NA	NA	NA	NA	NA	NA	NA	NA	NA	NA	NA	NA	NA	NA	NA	NA	NA	NA	NA	NA	NA	NA	NA	NA	NA	NA	914.032443739975	NA	0	2021-02-15	0	2021-02-15
208	school	7	NA	2021-02-12	M	12	3	0	no	NA	NA	NA	NA	NA	NA	NA	NA	NA	NA	NA	NA	NA	NA	NA	NA	NA	NA	NA	NA	NA	NA	NA	NA	NA	NA	NA	NA	NA	NA	NA	NA	NA	NA	914.032443739975	NA	0	2021-02-15	0	2021-02-15
209	school	7	NA	2021-02-12	M	11	3	1	no	NA	NA	NA	NA	NA	NA	NA	NA	NA	NA	NA	NA	NA	NA	NA	NA	NA	NA	NA	NA	NA	NA	NA	NA	NA	NA	NA	NA	NA	NA	NA	NA	NA	NA	914.032443739975	NA	0	2021-02-15	0	2021-02-15
210	school	7	NA	2021-02-12	M	11	3	1	no	NA	NA	NA	NA	NA	NA	NA	NA	NA	NA	NA	NA	NA	NA	NA	NA	NA	NA	NA	NA	NA	NA	NA	NA	NA	NA	NA	NA	NA	NA	NA	NA	NA	NA	914.032443739975	NA	0	2021-02-15	0	2021-02-15
211	school	7	NA	2021-02-12	M	13	3	1	no	NA	NA	NA	NA	NA	NA	NA	NA	NA	NA	NA	NA	NA	NA	NA	NA	NA	NA	NA	NA	NA	NA	NA	NA	NA	NA	NA	NA	NA	NA	NA	NA	NA	NA	914.032443739975	NA	0	2021-02-15	0	2021-02-15
212	school	7	NA	2021-02-12	M	10	3	1	no	NA	NA	NA	NA	NA	NA	NA	NA	NA	NA	NA	NA	NA	NA	NA	NA	NA	NA	NA	NA	NA	NA	NA	NA	NA	NA	NA	NA	NA	NA	NA	NA	NA	NA	914.032443739975	NA	0	2021-02-15	0	2021-02-15
213	school	7	NA	2021-02-12	M	9	3	1	no	NA	NA	NA	NA	NA	NA	NA	NA	NA	NA	NA	NA	NA	NA	NA	NA	NA	NA	NA	NA	NA	NA	NA	NA	NA	NA	NA	NA	NA	NA	NA	NA	NA	NA	914.032443739975	NA	0	2021-02-15	0	2021-02-15
214	school	7	NA	2021-02-12	M	11	3	1	no	NA	NA	NA	NA	NA	NA	NA	NA	NA	NA	NA	NA	NA	NA	NA	NA	NA	NA	NA	NA	NA	NA	NA	NA	NA	NA	NA	NA	NA	NA	NA	NA	NA	NA	914.032443739975	NA	0	2021-02-15	0	2021-02-15
215	school	7	NA	2021-02-12	M	10	3	1	no	NA	NA	NA	NA	NA	NA	NA	NA	NA	NA	NA	NA	NA	NA	NA	NA	NA	NA	NA	NA	NA	NA	NA	NA	NA	NA	NA	NA	NA	NA	NA	NA	NA	NA	914.032443739975	NA	0	2021-02-15	0	2021-02-15
216	school	7	NA	2021-02-12	M	10	3	1	no	NA	NA	NA	NA	NA	NA	NA	NA	NA	NA	NA	NA	NA	NA	NA	NA	NA	NA	NA	NA	NA	NA	NA	NA	NA	NA	NA	NA	NA	NA	NA	NA	NA	NA	914.032443739975	NA	0	2021-02-15	0	2021-02-15
217	school	7	NA	2021-02-12	M	12	3	1	no	NA	NA	NA	NA	NA	NA	NA	NA	NA	NA	NA	NA	NA	NA	NA	NA	NA	NA	NA	NA	NA	NA	NA	NA	NA	NA	NA	NA	NA	NA	NA	NA	NA	NA	914.032443739975	NA	0	2021-02-15	0	2021-02-15
218	school	7	NA	2021-02-12	F	11	4	0	no	NA	NA	NA	NA	NA	NA	NA	NA	NA	NA	NA	NA	NA	NA	NA	NA	NA	NA	NA	NA	NA	NA	NA	NA	NA	NA	NA	NA	NA	NA	NA	NA	NA	NA	914.032443739975	NA	0	2021-02-15	0	2021-02-15
219	school	7	NA	2021-02-12	F	13	4	1	no	NA	NA	NA	NA	NA	NA	NA	NA	NA	NA	NA	NA	NA	NA	NA	NA	NA	NA	NA	NA	NA	NA	NA	NA	NA	NA	NA	NA	NA	NA	NA	NA	NA	NA	914.032443739975	NA	0	2021-02-15	0	2021-02-15
220	school	7	NA	2021-02-12	F	10	4	1	yes	NA	NA	NA	NA	NA	NA	NA	NA	NA	NA	NA	NA	NA	NA	NA	NA	NA	NA	NA	NA	NA	NA	NA	NA	NA	NA	NA	NA	NA	NA	NA	NA	NA	NA	914.032443739975	NA	0	2021-02-15	0	2021-02-15
221	school	7	NA	2021-02-12	F	11	4	1	no	NA	NA	NA	NA	NA	NA	NA	NA	NA	NA	NA	NA	NA	NA	NA	NA	NA	NA	NA	NA	NA	NA	NA	NA	NA	NA	NA	NA	NA	NA	NA	NA	NA	NA	914.032443739975	NA	0	2021-02-15	0	2021-02-15
222	school	7	NA	2021-02-12	F	12	4	1	no	NA	NA	NA	NA	NA	NA	NA	NA	NA	NA	NA	NA	NA	NA	NA	NA	NA	NA	NA	NA	NA	NA	NA	NA	NA	NA	NA	NA	NA	NA	NA	NA	NA	NA	914.032443739975	NA	0	2021-02-15	0	2021-02-15
223	school	7	NA	2021-02-12	F	11	4	1	no	NA	NA	NA	NA	NA	NA	NA	NA	NA	NA	NA	NA	NA	NA	NA	NA	NA	NA	NA	NA	NA	NA	NA	NA	NA	NA	NA	NA	NA	NA	NA	NA	NA	NA	914.032443739975	NA	0	2021-02-15	0	2021-02-15
224	school	7	NA	2021-02-12	F	11	4	1	yes	NA	NA	NA	NA	NA	NA	NA	NA	NA	NA	NA	NA	NA	NA	NA	NA	NA	NA	NA	NA	NA	NA	NA	NA	NA	NA	NA	NA	NA	NA	NA	NA	NA	NA	914.032443739975	NA	0	2021-02-15	0	2021-02-15
225	school	7	NA	2021-02-12	F	11	4	1	no	NA	NA	NA	NA	NA	NA	NA	NA	NA	NA	NA	NA	NA	NA	NA	NA	NA	NA	NA	NA	NA	NA	NA	NA	NA	NA	NA	NA	NA	NA	NA	NA	NA	NA	914.032443739975	NA	0	2021-02-15	0	2021-02-15
226	school	7	NA	2021-02-12	F	11	4	1	no	NA	NA	NA	NA	NA	NA	NA	NA	NA	NA	NA	NA	NA	NA	NA	NA	NA	NA	NA	NA	NA	NA	NA	NA	NA	NA	NA	NA	NA	NA	NA	NA	NA	NA	914.032443739975	NA	0	2021-02-15	0	2021-02-15
227	school	7	NA	2021-02-12	F	11	4	1	no	NA	NA	NA	NA	NA	NA	NA	NA	NA	NA	NA	NA	NA	NA	NA	NA	NA	NA	NA	NA	NA	NA	NA	NA	NA	NA	NA	NA	NA	NA	NA	NA	NA	NA	914.032443739975	NA	0	2021-02-15	0	2021-02-15
228	school	7	NA	2021-02-12	F	11	4	1	no	NA	NA	NA	NA	NA	NA	NA	NA	NA	NA	NA	NA	NA	NA	NA	NA	NA	NA	NA	NA	NA	NA	NA	NA	NA	NA	NA	NA	NA	NA	NA	NA	NA	NA	914.032443739975	NA	0	2021-02-15	0	2021-02-15
229	school	7	NA	2021-02-12	F	11	4	1	no	NA	NA	NA	NA	NA	NA	NA	NA	NA	NA	NA	NA	NA	NA	NA	NA	NA	NA	NA	NA	NA	NA	NA	NA	NA	NA	NA	NA	NA	NA	NA	NA	NA	NA	914.032443739975	NA	0	2021-02-15	0	2021-02-15
230	school	7	NA	2021-02-12	F	13	4	1	yes	NA	NA	NA	NA	NA	NA	NA	NA	NA	NA	NA	NA	NA	NA	NA	NA	NA	NA	NA	NA	NA	NA	NA	NA	NA	NA	NA	NA	NA	NA	NA	NA	NA	NA	914.032443739975	NA	0	2021-02-15	0	2021-02-15
231	school	7	NA	2021-02-12	M	11	4	1	no	NA	NA	NA	NA	NA	NA	NA	NA	NA	NA	NA	NA	NA	NA	NA	NA	NA	NA	NA	NA	NA	NA	NA	NA	NA	NA	NA	NA	NA	NA	NA	NA	NA	NA	914.032443739975	NA	0	2021-02-15	0	2021-02-15
232	school	7	NA	2021-02-12	M	11	4	1	no	NA	NA	NA	NA	NA	NA	NA	NA	NA	NA	NA	NA	NA	NA	NA	NA	NA	NA	NA	NA	NA	NA	NA	NA	NA	NA	NA	NA	NA	NA	NA	NA	NA	NA	914.032443739975	NA	0	2021-02-15	0	2021-02-15
233	school	7	NA	2021-02-12	M	10	4	0	no	NA	NA	NA	NA	NA	NA	NA	NA	NA	NA	NA	NA	NA	NA	NA	NA	NA	NA	NA	NA	NA	NA	NA	NA	NA	NA	NA	NA	NA	NA	NA	NA	NA	NA	914.032443739975	NA	0	2021-02-15	0	2021-02-15
234	school	7	NA	2021-02-12	M	14	4	1	no	NA	NA	NA	NA	NA	NA	NA	NA	NA	NA	NA	NA	NA	NA	NA	NA	NA	NA	NA	NA	NA	NA	NA	NA	NA	NA	NA	NA	NA	NA	NA	NA	NA	NA	914.032443739975	NA	0	2021-02-15	0	2021-02-15
235	school	7	NA	2021-02-12	M	11	4	1	no	NA	NA	NA	NA	NA	NA	NA	NA	NA	NA	NA	NA	NA	NA	NA	NA	NA	NA	NA	NA	NA	NA	NA	NA	NA	NA	NA	NA	NA	NA	NA	NA	NA	NA	914.032443739975	NA	0	2021-02-15	0	2021-02-15
236	school	7	NA	2021-02-12	M	12	4	1	no	NA	NA	NA	NA	NA	NA	NA	NA	NA	NA	NA	NA	NA	NA	NA	NA	NA	NA	NA	NA	NA	NA	NA	NA	NA	NA	NA	NA	NA	NA	NA	NA	NA	NA	914.032443739975	NA	0	2021-02-15	0	2021-02-15
237	school	7	NA	2021-02-12	M	11	4	1	no	NA	NA	NA	NA	NA	NA	NA	NA	NA	NA	NA	NA	NA	NA	NA	NA	NA	NA	NA	NA	NA	NA	NA	NA	NA	NA	NA	NA	NA	NA	NA	NA	NA	NA	914.032443739975	NA	0	2021-02-15	0	2021-02-15
238	school	7	NA	2021-02-12	M	11	4	1	no	NA	NA	NA	NA	NA	NA	NA	NA	NA	NA	NA	NA	NA	NA	NA	NA	NA	NA	NA	NA	NA	NA	NA	NA	NA	NA	NA	NA	NA	NA	NA	NA	NA	NA	914.032443739975	NA	0	2021-02-15	0	2021-02-15
239	school	7	NA	2021-02-12	M	12	4	0	no	NA	NA	NA	NA	NA	NA	NA	NA	NA	NA	NA	NA	NA	NA	NA	NA	NA	NA	NA	NA	NA	NA	NA	NA	NA	NA	NA	NA	NA	NA	NA	NA	NA	NA	914.032443739975	NA	0	2021-02-15	0	2021-02-15
240	school	7	NA	2021-02-12	M	11	4	1	no	NA	NA	NA	NA	NA	NA	NA	NA	NA	NA	NA	NA	NA	NA	NA	NA	NA	NA	NA	NA	NA	NA	NA	NA	NA	NA	NA	NA	NA	NA	NA	NA	NA	NA	914.032443739975	NA	0	2021-02-15	0	2021-02-15
241	school	7	NA	2021-02-12	M	11	4	1	no	NA	NA	NA	NA	NA	NA	NA	NA	NA	NA	NA	NA	NA	NA	NA	NA	NA	NA	NA	NA	NA	NA	NA	NA	NA	NA	NA	NA	NA	NA	NA	NA	NA	NA	914.032443739975	NA	0	2021-02-15	0	2021-02-15
242	school	7	NA	2021-02-12	M	12	4	1	no	NA	NA	NA	NA	NA	NA	NA	NA	NA	NA	NA	NA	NA	NA	NA	NA	NA	NA	NA	NA	NA	NA	NA	NA	NA	NA	NA	NA	NA	NA	NA	NA	NA	NA	914.032443739975	NA	0	2021-02-15	0	2021-02-15
243	school	7	NA	2021-02-12	F	13	5	1	yes	NA	NA	NA	NA	NA	NA	NA	NA	NA	NA	NA	NA	NA	NA	NA	NA	NA	NA	NA	NA	NA	NA	NA	NA	NA	NA	NA	NA	NA	NA	NA	NA	NA	NA	914.032443739975	NA	0	2021-02-15	0	2021-02-15
244	school	7	NA	2021-02-12	F	14	5	1	no	NA	NA	NA	NA	NA	NA	NA	NA	NA	NA	NA	NA	NA	NA	NA	NA	NA	NA	NA	NA	NA	NA	NA	NA	NA	NA	NA	NA	NA	NA	NA	NA	NA	NA	914.032443739975	NA	0	2021-02-15	0	2021-02-15
245	school	7	NA	2021-02-12	F	14	5	1	no	NA	NA	NA	NA	NA	NA	NA	NA	NA	NA	NA	NA	NA	NA	NA	NA	NA	NA	NA	NA	NA	NA	NA	NA	NA	NA	NA	NA	NA	NA	NA	NA	NA	NA	914.032443739975	NA	0	2021-02-15	0	2021-02-15
246	school	7	NA	2021-02-12	F	11	5	1	no	NA	NA	NA	NA	NA	NA	NA	NA	NA	NA	NA	NA	NA	NA	NA	NA	NA	NA	NA	NA	NA	NA	NA	NA	NA	NA	NA	NA	NA	NA	NA	NA	NA	NA	914.032443739975	NA	0	2021-02-15	0	2021-02-15
247	school	7	NA	2021-02-12	F	14	5	1	no	NA	NA	NA	NA	NA	NA	NA	NA	NA	NA	NA	NA	NA	NA	NA	NA	NA	NA	NA	NA	NA	NA	NA	NA	NA	NA	NA	NA	NA	NA	NA	NA	NA	NA	914.032443739975	NA	0	2021-02-15	0	2021-02-15
248	school	7	NA	2021-02-12	F	12	5	1	no	NA	NA	NA	NA	NA	NA	NA	NA	NA	NA	NA	NA	NA	NA	NA	NA	NA	NA	NA	NA	NA	NA	NA	NA	NA	NA	NA	NA	NA	NA	NA	NA	NA	NA	914.032443739975	NA	0	2021-02-15	0	2021-02-15
249	school	7	NA	2021-02-12	F	14	5	1	no	NA	NA	NA	NA	NA	NA	NA	NA	NA	NA	NA	NA	NA	NA	NA	NA	NA	NA	NA	NA	NA	NA	NA	NA	NA	NA	NA	NA	NA	NA	NA	NA	NA	NA	914.032443739975	NA	0	2021-02-15	0	2021-02-15
250	school	7	NA	2021-02-12	F	14	5	1	no	NA	NA	NA	NA	NA	NA	NA	NA	NA	NA	NA	NA	NA	NA	NA	NA	NA	NA	NA	NA	NA	NA	NA	NA	NA	NA	NA	NA	NA	NA	NA	NA	NA	NA	914.032443739975	NA	0	2021-02-15	0	2021-02-15
251	school	7	NA	2021-02-12	F	12	5	1	no	NA	NA	NA	NA	NA	NA	NA	NA	NA	NA	NA	NA	NA	NA	NA	NA	NA	NA	NA	NA	NA	NA	NA	NA	NA	NA	NA	NA	NA	NA	NA	NA	NA	NA	914.032443739975	NA	0	2021-02-15	0	2021-02-15
252	school	7	NA	2021-02-12	F	13	5	1	no	NA	NA	NA	NA	NA	NA	NA	NA	NA	NA	NA	NA	NA	NA	NA	NA	NA	NA	NA	NA	NA	NA	NA	NA	NA	NA	NA	NA	NA	NA	NA	NA	NA	NA	914.032443739975	NA	0	2021-02-15	0	2021-02-15
253	school	7	NA	2021-02-12	F	14	5	1	no	NA	NA	NA	NA	NA	NA	NA	NA	NA	NA	NA	NA	NA	NA	NA	NA	NA	NA	NA	NA	NA	NA	NA	NA	NA	NA	NA	NA	NA	NA	NA	NA	NA	NA	914.032443739975	NA	0	2021-02-15	0	2021-02-15
254	school	7	NA	2021-02-12	F	11	5	1	yes	NA	NA	NA	NA	NA	NA	NA	NA	NA	NA	NA	NA	NA	NA	NA	NA	NA	NA	NA	NA	NA	NA	NA	NA	NA	NA	NA	NA	NA	NA	NA	NA	NA	NA	914.032443739975	NA	0	2021-02-15	0	2021-02-15
255	school	7	NA	2021-02-12	M	12	5	1	no	NA	NA	NA	NA	NA	NA	NA	NA	NA	NA	NA	NA	NA	NA	NA	NA	NA	NA	NA	NA	NA	NA	NA	NA	NA	NA	NA	NA	NA	NA	NA	NA	NA	NA	914.032443739975	NA	0	2021-02-15	0	2021-02-15
256	school	7	NA	2021-02-12	M	14	5	1	no	NA	NA	NA	NA	NA	NA	NA	NA	NA	NA	NA	NA	NA	NA	NA	NA	NA	NA	NA	NA	NA	NA	NA	NA	NA	NA	NA	NA	NA	NA	NA	NA	NA	NA	914.032443739975	NA	0	2021-02-15	4	2021-02-15
257	school	7	NA	2021-02-12	M	13	5	1	no	NA	NA	NA	NA	NA	NA	NA	NA	NA	NA	NA	NA	NA	NA	NA	NA	NA	NA	NA	NA	NA	NA	NA	NA	NA	NA	NA	NA	NA	NA	NA	NA	NA	NA	914.032443739975	NA	0	2021-02-15	0	2021-02-15
258	school	7	NA	2021-02-12	M	13	5	1	no	NA	NA	NA	NA	NA	NA	NA	NA	NA	NA	NA	NA	NA	NA	NA	NA	NA	NA	NA	NA	NA	NA	NA	NA	NA	NA	NA	NA	NA	NA	NA	NA	NA	NA	914.032443739975	NA	0	2021-02-15	0	2021-02-15
259	school	7	NA	2021-02-12	M	12	5	1	no	NA	NA	NA	NA	NA	NA	NA	NA	NA	NA	NA	NA	NA	NA	NA	NA	NA	NA	NA	NA	NA	NA	NA	NA	NA	NA	NA	NA	NA	NA	NA	NA	NA	NA	914.032443739975	NA	0	2021-02-15	0	2021-02-15
260	school	7	NA	2021-02-12	M	14	5	1	no	NA	NA	NA	NA	NA	NA	NA	NA	NA	NA	NA	NA	NA	NA	NA	NA	NA	NA	NA	NA	NA	NA	NA	NA	NA	NA	NA	NA	NA	NA	NA	NA	NA	NA	914.032443739975	NA	0	2021-02-15	0	2021-02-15
261	school	7	NA	2021-02-12	M	15	5	1	no	NA	NA	NA	NA	NA	NA	NA	NA	NA	NA	NA	NA	NA	NA	NA	NA	NA	NA	NA	NA	NA	NA	NA	NA	NA	NA	NA	NA	NA	NA	NA	NA	NA	NA	914.032443739975	NA	0	2021-02-15	0	2021-02-15
262	school	7	NA	2021-02-12	M	15	5	1	no	NA	NA	NA	NA	NA	NA	NA	NA	NA	NA	NA	NA	NA	NA	NA	NA	NA	NA	NA	NA	NA	NA	NA	NA	NA	NA	NA	NA	NA	NA	NA	NA	NA	NA	914.032443739975	NA	0	2021-02-15	0	2021-02-15
263	school	7	NA	2021-02-12	M	12	5	1	no	NA	NA	NA	NA	NA	NA	NA	NA	NA	NA	NA	NA	NA	NA	NA	NA	NA	NA	NA	NA	NA	NA	NA	NA	NA	NA	NA	NA	NA	NA	NA	NA	NA	NA	914.032443739975	NA	0	2021-02-15	0	2021-02-15
264	school	7	NA	2021-02-12	F	14	6	1	yes	NA	NA	NA	NA	NA	NA	NA	NA	NA	NA	NA	NA	NA	NA	NA	NA	NA	NA	NA	NA	NA	NA	NA	NA	NA	NA	NA	NA	NA	NA	NA	NA	NA	NA	914.032443739975	NA	0	2021-02-15	0	2021-02-15
265	school	7	NA	2021-02-12	F	15	6	1	no	NA	NA	NA	NA	NA	NA	NA	NA	NA	NA	NA	NA	NA	NA	NA	NA	NA	NA	NA	NA	NA	NA	NA	NA	NA	NA	NA	NA	NA	NA	NA	NA	NA	NA	914.032443739975	NA	0	2021-02-15	0	2021-02-15
266	school	7	NA	2021-02-12	F	14	6	1	no	NA	NA	NA	NA	NA	NA	NA	NA	NA	NA	NA	NA	NA	NA	NA	NA	NA	NA	NA	NA	NA	NA	NA	NA	NA	NA	NA	NA	NA	NA	NA	NA	NA	NA	914.032443739975	NA	0	2021-02-15	0	2021-02-15
267	school	7	NA	2021-02-12	F	14	6	1	yes	NA	NA	NA	NA	NA	NA	NA	NA	NA	NA	NA	NA	NA	NA	NA	NA	NA	NA	NA	NA	NA	NA	NA	NA	NA	NA	NA	NA	NA	NA	NA	NA	NA	NA	914.032443739975	NA	0	2021-02-15	0	2021-02-15
268	school	7	NA	2021-02-12	F	16	6	1	no	NA	NA	NA	NA	NA	NA	NA	NA	NA	NA	NA	NA	NA	NA	NA	NA	NA	NA	NA	NA	NA	NA	NA	NA	NA	NA	NA	NA	NA	NA	NA	NA	NA	NA	914.032443739975	NA	0	2021-02-15	0	2021-02-15
269	school	7	NA	2021-02-12	F	14	6	1	no	NA	NA	NA	NA	NA	NA	NA	NA	NA	NA	NA	NA	NA	NA	NA	NA	NA	NA	NA	NA	NA	NA	NA	NA	NA	NA	NA	NA	NA	NA	NA	NA	NA	NA	914.032443739975	NA	0	2021-02-15	0	2021-02-15
270	school	7	NA	2021-02-12	F	15	6	1	no	NA	NA	NA	NA	NA	NA	NA	NA	NA	NA	NA	NA	NA	NA	NA	NA	NA	NA	NA	NA	NA	NA	NA	NA	NA	NA	NA	NA	NA	NA	NA	NA	NA	NA	914.032443739975	NA	0	2021-02-15	0	2021-02-15
271	school	7	NA	2021-02-12	F	13	6	1	no	NA	NA	NA	NA	NA	NA	NA	NA	NA	NA	NA	NA	NA	NA	NA	NA	NA	NA	NA	NA	NA	NA	NA	NA	NA	NA	NA	NA	NA	NA	NA	NA	NA	NA	914.032443739975	NA	0	2021-02-15	0	2021-02-15
272	school	7	NA	2021-02-12	F	14	6	1	no	NA	NA	NA	NA	NA	NA	NA	NA	NA	NA	NA	NA	NA	NA	NA	NA	NA	NA	NA	NA	NA	NA	NA	NA	NA	NA	NA	NA	NA	NA	NA	NA	NA	NA	914.032443739975	NA	0	2021-02-15	0	2021-02-15
273	school	7	NA	2021-02-12	F	14	6	1	yes	NA	NA	NA	NA	NA	NA	NA	NA	NA	NA	NA	NA	NA	NA	NA	NA	NA	NA	NA	NA	NA	NA	NA	NA	NA	NA	NA	NA	NA	NA	NA	NA	NA	NA	914.032443739975	NA	0	2021-02-15	0	2021-02-15
274	school	7	NA	2021-02-12	F	14	6	1	yes	NA	NA	NA	NA	NA	NA	NA	NA	NA	NA	NA	NA	NA	NA	NA	NA	NA	NA	NA	NA	NA	NA	NA	NA	NA	NA	NA	NA	NA	NA	NA	NA	NA	NA	914.032443739975	NA	0	2021-02-15	0	2021-02-15
275	school	7	NA	2021-02-12	F	15	6	1	yes	NA	NA	NA	NA	NA	NA	NA	NA	NA	NA	NA	NA	NA	NA	NA	NA	NA	NA	NA	NA	NA	NA	NA	NA	NA	NA	NA	NA	NA	NA	NA	NA	NA	NA	914.032443739975	NA	0	2021-02-15	0	2021-02-15
276	school	7	NA	2021-02-12	M	12	6	1	no	NA	NA	NA	NA	NA	NA	NA	NA	NA	NA	NA	NA	NA	NA	NA	NA	NA	NA	NA	NA	NA	NA	NA	NA	NA	NA	NA	NA	NA	NA	NA	NA	NA	NA	914.032443739975	NA	0	2021-02-15	0	2021-02-15
277	school	7	NA	2021-02-12	M	15	6	1	no	NA	NA	NA	NA	NA	NA	NA	NA	NA	NA	NA	NA	NA	NA	NA	NA	NA	NA	NA	NA	NA	NA	NA	NA	NA	NA	NA	NA	NA	NA	NA	NA	NA	NA	914.032443739975	NA	0	2021-02-15	0	2021-02-15
278	school	7	NA	2021-02-12	M	16	6	1	no	NA	NA	NA	NA	NA	NA	NA	NA	NA	NA	NA	NA	NA	NA	NA	NA	NA	NA	NA	NA	NA	NA	NA	NA	NA	NA	NA	NA	NA	NA	NA	NA	NA	NA	914.032443739975	NA	0	2021-02-15	0	2021-02-15
279	school	7	NA	2021-02-12	M	15	6	1	no	NA	NA	NA	NA	NA	NA	NA	NA	NA	NA	NA	NA	NA	NA	NA	NA	NA	NA	NA	NA	NA	NA	NA	NA	NA	NA	NA	NA	NA	NA	NA	NA	NA	NA	914.032443739975	NA	0	2021-02-15	0	2021-02-15
280	school	7	NA	2021-02-12	M	12	6	1	no	NA	NA	NA	NA	NA	NA	NA	NA	NA	NA	NA	NA	NA	NA	NA	NA	NA	NA	NA	NA	NA	NA	NA	NA	NA	NA	NA	NA	NA	NA	NA	NA	NA	NA	914.032443739975	NA	0	2021-02-15	0	2021-02-15
281	school	7	NA	2021-02-12	M	13	6	1	no	NA	NA	NA	NA	NA	NA	NA	NA	NA	NA	NA	NA	NA	NA	NA	NA	NA	NA	NA	NA	NA	NA	NA	NA	NA	NA	NA	NA	NA	NA	NA	NA	NA	NA	914.032443739975	NA	0	2021-02-15	0	2021-02-15
282	school	7	NA	2021-02-12	M	14	6	1	no	NA	NA	NA	NA	NA	NA	NA	NA	NA	NA	NA	NA	NA	NA	NA	NA	NA	NA	NA	NA	NA	NA	NA	NA	NA	NA	NA	NA	NA	NA	NA	NA	NA	NA	914.032443739975	NA	0	2021-02-15	0	2021-02-15
283	school	7	NA	2021-02-12	M	13	6	1	no	NA	NA	NA	NA	NA	NA	NA	NA	NA	NA	NA	NA	NA	NA	NA	NA	NA	NA	NA	NA	NA	NA	NA	NA	NA	NA	NA	NA	NA	NA	NA	NA	NA	NA	914.032443739975	NA	0	2021-02-15	0	2021-02-15
284	school	7	NA	2021-02-12	M	15	6	1	no	NA	NA	NA	NA	NA	NA	NA	NA	NA	NA	NA	NA	NA	NA	NA	NA	NA	NA	NA	NA	NA	NA	NA	NA	NA	NA	NA	NA	NA	NA	NA	NA	NA	NA	914.032443739975	NA	0	2021-02-15	0	2021-02-15
285	school	3	NA	2021-02-24	F	6	0	1	no	NA	NA	NA	NA	NA	NA	NA	NA	NA	NA	NA	NA	NA	NA	NA	NA	NA	NA	NA	NA	NA	NA	NA	NA	NA	NA	NA	NA	NA	NA	NA	NA	NA	NA	487.16745844782747	NA	0	2021-02-25	0	2021-02-25
286	school	3	NA	2021-02-24	F	6	1	1	no	NA	NA	NA	NA	NA	NA	NA	NA	NA	NA	NA	NA	NA	NA	NA	NA	NA	NA	NA	NA	NA	NA	NA	NA	NA	NA	NA	NA	NA	NA	NA	NA	NA	NA	487.16745844782747	NA	0	2021-02-25	0	2021-02-25
287	school	3	NA	2021-02-24	F	6	1	1	no	NA	NA	NA	NA	NA	NA	NA	NA	NA	NA	NA	NA	NA	NA	NA	NA	NA	NA	NA	NA	NA	NA	NA	NA	NA	NA	NA	NA	NA	NA	NA	NA	NA	NA	487.16745844782747	NA	0	2021-02-25	0	2021-02-25
288	school	3	NA	2021-02-24	F	7	1	1	no	NA	NA	NA	NA	NA	NA	NA	NA	NA	NA	NA	NA	NA	NA	NA	NA	NA	NA	NA	NA	NA	NA	NA	NA	NA	NA	NA	NA	NA	NA	NA	NA	NA	NA	487.16745844782747	NA	0	2021-02-25	0	2021-02-25
289	school	3	NA	2021-02-24	F	6	1	1	no	NA	NA	NA	NA	NA	NA	NA	NA	NA	NA	NA	NA	NA	NA	NA	NA	NA	NA	NA	NA	NA	NA	NA	NA	NA	NA	NA	NA	NA	NA	NA	NA	NA	NA	487.16745844782747	NA	0	2021-02-25	0	2021-02-25
290	school	3	NA	2021-02-24	F	6	1	1	no	NA	NA	NA	NA	NA	NA	NA	NA	NA	NA	NA	NA	NA	NA	NA	NA	NA	NA	NA	NA	NA	NA	NA	NA	NA	NA	NA	NA	NA	NA	NA	NA	NA	NA	487.16745844782747	NA	0	2021-02-25	0	2021-02-25
291	school	3	NA	2021-02-24	F	6	0	1	no	NA	NA	NA	NA	NA	NA	NA	NA	NA	NA	NA	NA	NA	NA	NA	NA	NA	NA	NA	NA	NA	NA	NA	NA	NA	NA	NA	NA	NA	NA	NA	NA	NA	NA	487.16745844782747	NA	0	2021-02-25	0	2021-02-25
292	school	3	NA	2021-02-24	F	5	0	1	no	NA	NA	NA	NA	NA	NA	NA	NA	NA	NA	NA	NA	NA	NA	NA	NA	NA	NA	NA	NA	NA	NA	NA	NA	NA	NA	NA	NA	NA	NA	NA	NA	NA	NA	487.16745844782747	NA	0	2021-02-25	0	2021-02-25
293	school	3	NA	2021-02-24	M	7	1	1	no	NA	NA	NA	NA	NA	NA	NA	NA	NA	NA	NA	NA	NA	NA	NA	NA	NA	NA	NA	NA	NA	NA	NA	NA	NA	NA	NA	NA	NA	NA	NA	NA	NA	NA	487.16745844782747	NA	0	2021-02-25	0	2021-02-25
294	school	3	NA	2021-02-24	M	6	0	1	no	NA	NA	NA	NA	NA	NA	NA	NA	NA	NA	NA	NA	NA	NA	NA	NA	NA	NA	NA	NA	NA	NA	NA	NA	NA	NA	NA	NA	NA	NA	NA	NA	NA	NA	487.16745844782747	NA	0	2021-02-25	0	2021-02-25
295	school	3	NA	2021-02-24	M	5	0	1	no	NA	NA	NA	NA	NA	NA	NA	NA	NA	NA	NA	NA	NA	NA	NA	NA	NA	NA	NA	NA	NA	NA	NA	NA	NA	NA	NA	NA	NA	NA	NA	NA	NA	NA	487.16745844782747	NA	0	2021-02-25	0	2021-02-25
296	school	3	NA	2021-02-24	M	6	0	1	no	NA	NA	NA	NA	NA	NA	NA	NA	NA	NA	NA	NA	NA	NA	NA	NA	NA	NA	NA	NA	NA	NA	NA	NA	NA	NA	NA	NA	NA	NA	NA	NA	NA	NA	487.16745844782747	NA	0	2021-02-25	0	2021-02-25
297	school	3	NA	2021-02-24	M	7	1	1	no	NA	NA	NA	NA	NA	NA	NA	NA	NA	NA	NA	NA	NA	NA	NA	NA	NA	NA	NA	NA	NA	NA	NA	NA	NA	NA	NA	NA	NA	NA	NA	NA	NA	NA	487.16745844782747	NA	0	2021-02-25	0	2021-02-25
298	school	3	NA	2021-02-24	M	6	1	1	no	NA	NA	NA	NA	NA	NA	NA	NA	NA	NA	NA	NA	NA	NA	NA	NA	NA	NA	NA	NA	NA	NA	NA	NA	NA	NA	NA	NA	NA	NA	NA	NA	NA	NA	487.16745844782747	NA	0	2021-02-25	0	2021-02-25
299	school	3	NA	2021-02-24	M	6	1	1	no	NA	NA	NA	NA	NA	NA	NA	NA	NA	NA	NA	NA	NA	NA	NA	NA	NA	NA	NA	NA	NA	NA	NA	NA	NA	NA	NA	NA	NA	NA	NA	NA	NA	NA	487.16745844782747	NA	0	2021-02-25	0	2021-02-25
300	school	3	NA	2021-02-24	M	5	0	1	no	NA	NA	NA	NA	NA	NA	NA	NA	NA	NA	NA	NA	NA	NA	NA	NA	NA	NA	NA	NA	NA	NA	NA	NA	NA	NA	NA	NA	NA	NA	NA	NA	NA	NA	487.16745844782747	NA	0	2021-02-25	0	2021-02-25
301	school	3	NA	2021-02-24	M	6	1	1	yes	NA	NA	NA	NA	NA	NA	NA	NA	NA	NA	NA	NA	NA	NA	NA	NA	NA	NA	NA	NA	NA	NA	NA	NA	NA	NA	NA	NA	NA	NA	NA	NA	NA	NA	487.16745844782747	NA	0	2021-02-25	0	2021-02-25
302	school	3	NA	2021-02-24	M	6	1	1	no	NA	NA	NA	NA	NA	NA	NA	NA	NA	NA	NA	NA	NA	NA	NA	NA	NA	NA	NA	NA	NA	NA	NA	NA	NA	NA	NA	NA	NA	NA	NA	NA	NA	NA	487.16745844782747	NA	0	2021-02-25	0	2021-02-25
303	school	3	NA	2021-02-24	F	7	2	1	no	NA	NA	NA	NA	NA	NA	NA	NA	NA	NA	NA	NA	NA	NA	NA	NA	NA	NA	NA	NA	NA	NA	NA	NA	NA	NA	NA	NA	NA	NA	NA	NA	NA	NA	487.16745844782747	NA	0	2021-02-25	0	2021-02-25
304	school	3	NA	2021-02-24	F	8	2	1	no	NA	NA	NA	NA	NA	NA	NA	NA	NA	NA	NA	NA	NA	NA	NA	NA	NA	NA	NA	NA	NA	NA	NA	NA	NA	NA	NA	NA	NA	NA	NA	NA	NA	NA	487.16745844782747	NA	0	2021-02-25	0	2021-02-25
305	school	3	NA	2021-02-24	F	10	2	1	no	NA	NA	NA	NA	NA	NA	NA	NA	NA	NA	NA	NA	NA	NA	NA	NA	NA	NA	NA	NA	NA	NA	NA	NA	NA	NA	NA	NA	NA	NA	NA	NA	NA	NA	487.16745844782747	NA	0	2021-02-25	0	2021-02-25
306	school	3	NA	2021-02-24	F	9	2	1	no	NA	NA	NA	NA	NA	NA	NA	NA	NA	NA	NA	NA	NA	NA	NA	NA	NA	NA	NA	NA	NA	NA	NA	NA	NA	NA	NA	NA	NA	NA	NA	NA	NA	NA	487.16745844782747	NA	0	2021-02-25	0	2021-02-25
307	school	3	NA	2021-02-24	F	8	2	1	no	NA	NA	NA	NA	NA	NA	NA	NA	NA	NA	NA	NA	NA	NA	NA	NA	NA	NA	NA	NA	NA	NA	NA	NA	NA	NA	NA	NA	NA	NA	NA	NA	NA	NA	487.16745844782747	NA	0	2021-02-25	0	2021-02-25
308	school	3	NA	2021-02-24	F	8	2	1	no	NA	NA	NA	NA	NA	NA	NA	NA	NA	NA	NA	NA	NA	NA	NA	NA	NA	NA	NA	NA	NA	NA	NA	NA	NA	NA	NA	NA	NA	NA	NA	NA	NA	NA	487.16745844782747	NA	0	2021-02-25	0	2021-02-25
309	school	3	NA	2021-02-24	F	9	2	1	no	NA	NA	NA	NA	NA	NA	NA	NA	NA	NA	NA	NA	NA	NA	NA	NA	NA	NA	NA	NA	NA	NA	NA	NA	NA	NA	NA	NA	NA	NA	NA	NA	NA	NA	487.16745844782747	NA	0	2021-02-25	0	2021-02-25
310	school	3	NA	2021-02-24	F	8	2	1	yes	NA	NA	NA	NA	NA	NA	NA	NA	NA	NA	NA	NA	NA	NA	NA	NA	NA	NA	NA	NA	NA	NA	NA	NA	NA	NA	NA	NA	NA	NA	NA	NA	NA	NA	487.16745844782747	NA	0	2021-02-25	0	2021-02-25
311	school	3	NA	2021-02-24	F	9	2	1	no	NA	NA	NA	NA	NA	NA	NA	NA	NA	NA	NA	NA	NA	NA	NA	NA	NA	NA	NA	NA	NA	NA	NA	NA	NA	NA	NA	NA	NA	NA	NA	NA	NA	NA	487.16745844782747	NA	0	2021-02-25	0	2021-02-25
312	school	3	NA	2021-02-24	M	9	2	1	no	NA	NA	NA	NA	NA	NA	NA	NA	NA	NA	NA	NA	NA	NA	NA	NA	NA	NA	NA	NA	NA	NA	NA	NA	NA	NA	NA	NA	NA	NA	NA	NA	NA	NA	487.16745844782747	NA	0	2021-02-25	0	2021-02-25
313	school	3	NA	2021-02-24	M	7	1	1	yes	NA	NA	NA	NA	NA	NA	NA	NA	NA	NA	NA	NA	NA	NA	NA	NA	NA	NA	NA	NA	NA	NA	NA	NA	NA	NA	NA	NA	NA	NA	NA	NA	NA	NA	487.16745844782747	NA	0	2021-02-25	0	2021-02-25
314	school	3	NA	2021-02-24	M	9	2	1	no	NA	NA	NA	NA	NA	NA	NA	NA	NA	NA	NA	NA	NA	NA	NA	NA	NA	NA	NA	NA	NA	NA	NA	NA	NA	NA	NA	NA	NA	NA	NA	NA	NA	NA	487.16745844782747	NA	0	2021-02-25	0	2021-02-25
315	school	3	NA	2021-02-24	M	8	2	1	no	NA	NA	NA	NA	NA	NA	NA	NA	NA	NA	NA	NA	NA	NA	NA	NA	NA	NA	NA	NA	NA	NA	NA	NA	NA	NA	NA	NA	NA	NA	NA	NA	NA	NA	487.16745844782747	NA	0	2021-02-25	0	2021-02-25
316	school	3	NA	2021-02-24	M	9	1	1	no	NA	NA	NA	NA	NA	NA	NA	NA	NA	NA	NA	NA	NA	NA	NA	NA	NA	NA	NA	NA	NA	NA	NA	NA	NA	NA	NA	NA	NA	NA	NA	NA	NA	NA	487.16745844782747	NA	0	2021-02-25	0	2021-02-25
317	school	3	NA	2021-02-24	M	7	1	1	no	NA	NA	NA	NA	NA	NA	NA	NA	NA	NA	NA	NA	NA	NA	NA	NA	NA	NA	NA	NA	NA	NA	NA	NA	NA	NA	NA	NA	NA	NA	NA	NA	NA	NA	487.16745844782747	NA	0	2021-02-25	4	2021-02-25
318	school	3	NA	2021-02-24	M	10	2	1	no	NA	NA	NA	NA	NA	NA	NA	NA	NA	NA	NA	NA	NA	NA	NA	NA	NA	NA	NA	NA	NA	NA	NA	NA	NA	NA	NA	NA	NA	NA	NA	NA	NA	NA	487.16745844782747	NA	0	2021-02-25	0	2021-02-25
319	school	3	NA	2021-02-24	M	9	2	1	no	NA	NA	NA	NA	NA	NA	NA	NA	NA	NA	NA	NA	NA	NA	NA	NA	NA	NA	NA	NA	NA	NA	NA	NA	NA	NA	NA	NA	NA	NA	NA	NA	NA	NA	487.16745844782747	NA	0	2021-02-25	0	2021-02-25
320	school	3	NA	2021-02-24	M	8	2	1	no	NA	NA	NA	NA	NA	NA	NA	NA	NA	NA	NA	NA	NA	NA	NA	NA	NA	NA	NA	NA	NA	NA	NA	NA	NA	NA	NA	NA	NA	NA	NA	NA	NA	NA	487.16745844782747	NA	0	2021-02-25	0	2021-02-25
321	school	3	NA	2021-02-24	M	8	2	1	no	NA	NA	NA	NA	NA	NA	NA	NA	NA	NA	NA	NA	NA	NA	NA	NA	NA	NA	NA	NA	NA	NA	NA	NA	NA	NA	NA	NA	NA	NA	NA	NA	NA	NA	487.16745844782747	NA	0	2021-02-25	0	2021-02-25
322	school	3	NA	2021-02-24	F	10	3	1	no	NA	NA	NA	NA	NA	NA	NA	NA	NA	NA	NA	NA	NA	NA	NA	NA	NA	NA	NA	NA	NA	NA	NA	NA	NA	NA	NA	NA	NA	NA	NA	NA	NA	NA	487.16745844782747	NA	0	2021-02-25	0	2021-02-25
323	school	3	NA	2021-02-24	F	10	2	1	no	NA	NA	NA	NA	NA	NA	NA	NA	NA	NA	NA	NA	NA	NA	NA	NA	NA	NA	NA	NA	NA	NA	NA	NA	NA	NA	NA	NA	NA	NA	NA	NA	NA	NA	487.16745844782747	NA	0	2021-02-25	0	2021-02-25
324	school	3	NA	2021-02-24	F	9	2	1	no	NA	NA	NA	NA	NA	NA	NA	NA	NA	NA	NA	NA	NA	NA	NA	NA	NA	NA	NA	NA	NA	NA	NA	NA	NA	NA	NA	NA	NA	NA	NA	NA	NA	NA	487.16745844782747	NA	0	2021-02-25	0	2021-02-25
325	school	3	NA	2021-02-24	F	11	3	1	no	NA	NA	NA	NA	NA	NA	NA	NA	NA	NA	NA	NA	NA	NA	NA	NA	NA	NA	NA	NA	NA	NA	NA	NA	NA	NA	NA	NA	NA	NA	NA	NA	NA	NA	487.16745844782747	NA	0	2021-02-25	0	2021-02-25
326	school	3	NA	2021-02-24	F	11	3	1	yes	NA	NA	NA	NA	NA	NA	NA	NA	NA	NA	NA	NA	NA	NA	NA	NA	NA	NA	NA	NA	NA	NA	NA	NA	NA	NA	NA	NA	NA	NA	NA	NA	NA	NA	487.16745844782747	NA	0	2021-02-25	0	2021-02-25
327	school	3	NA	2021-02-24	F	9	3	1	no	NA	NA	NA	NA	NA	NA	NA	NA	NA	NA	NA	NA	NA	NA	NA	NA	NA	NA	NA	NA	NA	NA	NA	NA	NA	NA	NA	NA	NA	NA	NA	NA	NA	NA	487.16745844782747	NA	0	2021-02-25	0	2021-02-25
328	school	3	NA	2021-02-24	F	10	3	1	no	NA	NA	NA	NA	NA	NA	NA	NA	NA	NA	NA	NA	NA	NA	NA	NA	NA	NA	NA	NA	NA	NA	NA	NA	NA	NA	NA	NA	NA	NA	NA	NA	NA	NA	487.16745844782747	NA	0	2021-02-25	0	2021-02-25
329	school	3	NA	2021-02-24	F	10	2	1	no	NA	NA	NA	NA	NA	NA	NA	NA	NA	NA	NA	NA	NA	NA	NA	NA	NA	NA	NA	NA	NA	NA	NA	NA	NA	NA	NA	NA	NA	NA	NA	NA	NA	NA	487.16745844782747	NA	0	2021-02-25	0	2021-02-25
330	school	3	NA	2021-02-24	F	11	3	1	no	NA	NA	NA	NA	NA	NA	NA	NA	NA	NA	NA	NA	NA	NA	NA	NA	NA	NA	NA	NA	NA	NA	NA	NA	NA	NA	NA	NA	NA	NA	NA	NA	NA	NA	487.16745844782747	NA	0	2021-02-25	0	2021-02-25
331	school	3	NA	2021-02-24	F	9	3	1	yes	NA	NA	NA	NA	NA	NA	NA	NA	NA	NA	NA	NA	NA	NA	NA	NA	NA	NA	NA	NA	NA	NA	NA	NA	NA	NA	NA	NA	NA	NA	NA	NA	NA	NA	487.16745844782747	NA	0	2021-02-25	0	2021-02-25
332	school	3	NA	2021-02-24	F	9	2	1	yes	NA	NA	NA	NA	NA	NA	NA	NA	NA	NA	NA	NA	NA	NA	NA	NA	NA	NA	NA	NA	NA	NA	NA	NA	NA	NA	NA	NA	NA	NA	NA	NA	NA	NA	487.16745844782747	NA	0	2021-02-25	0	2021-02-25
333	school	3	NA	2021-02-24	F	11	3	1	no	NA	NA	NA	NA	NA	NA	NA	NA	NA	NA	NA	NA	NA	NA	NA	NA	NA	NA	NA	NA	NA	NA	NA	NA	NA	NA	NA	NA	NA	NA	NA	NA	NA	NA	487.16745844782747	NA	0	2021-02-25	0	2021-02-25
334	school	3	NA	2021-02-24	F	11	3	1	no	NA	NA	NA	NA	NA	NA	NA	NA	NA	NA	NA	NA	NA	NA	NA	NA	NA	NA	NA	NA	NA	NA	NA	NA	NA	NA	NA	NA	NA	NA	NA	NA	NA	NA	487.16745844782747	NA	0	2021-02-25	0	2021-02-25
335	school	3	NA	2021-02-24	M	11	3	1	no	NA	NA	NA	NA	NA	NA	NA	NA	NA	NA	NA	NA	NA	NA	NA	NA	NA	NA	NA	NA	NA	NA	NA	NA	NA	NA	NA	NA	NA	NA	NA	NA	NA	NA	487.16745844782747	NA	0	2021-02-25	0	2021-02-25
336	school	3	NA	2021-02-24	M	10	3	1	no	NA	NA	NA	NA	NA	NA	NA	NA	NA	NA	NA	NA	NA	NA	NA	NA	NA	NA	NA	NA	NA	NA	NA	NA	NA	NA	NA	NA	NA	NA	NA	NA	NA	NA	487.16745844782747	NA	0	2021-02-25	0	2021-02-25
337	school	3	NA	2021-02-24	M	11	3	1	yes	NA	NA	NA	NA	NA	NA	NA	NA	NA	NA	NA	NA	NA	NA	NA	NA	NA	NA	NA	NA	NA	NA	NA	NA	NA	NA	NA	NA	NA	NA	NA	NA	NA	NA	487.16745844782747	NA	0	2021-02-25	0	2021-02-25
338	school	3	NA	2021-02-24	M	10	3	1	no	NA	NA	NA	NA	NA	NA	NA	NA	NA	NA	NA	NA	NA	NA	NA	NA	NA	NA	NA	NA	NA	NA	NA	NA	NA	NA	NA	NA	NA	NA	NA	NA	NA	NA	487.16745844782747	NA	0	2021-02-25	0	2021-02-25
339	school	3	NA	2021-02-24	M	10	3	1	no	NA	NA	NA	NA	NA	NA	NA	NA	NA	NA	NA	NA	NA	NA	NA	NA	NA	NA	NA	NA	NA	NA	NA	NA	NA	NA	NA	NA	NA	NA	NA	NA	NA	NA	487.16745844782747	NA	0	2021-02-25	0	2021-02-25
340	school	3	NA	2021-02-24	M	10	3	1	no	NA	NA	NA	NA	NA	NA	NA	NA	NA	NA	NA	NA	NA	NA	NA	NA	NA	NA	NA	NA	NA	NA	NA	NA	NA	NA	NA	NA	NA	NA	NA	NA	NA	NA	487.16745844782747	NA	0	2021-02-25	0	2021-02-25
341	school	3	NA	2021-02-24	M	11	3	1	no	NA	NA	NA	NA	NA	NA	NA	NA	NA	NA	NA	NA	NA	NA	NA	NA	NA	NA	NA	NA	NA	NA	NA	NA	NA	NA	NA	NA	NA	NA	NA	NA	NA	NA	487.16745844782747	NA	0	2021-02-25	0	2021-02-25
342	school	3	NA	2021-02-24	M	9	3	1	no	NA	NA	NA	NA	NA	NA	NA	NA	NA	NA	NA	NA	NA	NA	NA	NA	NA	NA	NA	NA	NA	NA	NA	NA	NA	NA	NA	NA	NA	NA	NA	NA	NA	NA	487.16745844782747	NA	0	2021-02-25	0	2021-02-25
343	school	3	NA	2021-02-24	M	12	3	1	no	NA	NA	NA	NA	NA	NA	NA	NA	NA	NA	NA	NA	NA	NA	NA	NA	NA	NA	NA	NA	NA	NA	NA	NA	NA	NA	NA	NA	NA	NA	NA	NA	NA	NA	487.16745844782747	NA	0	2021-02-25	4	2021-02-25
344	school	3	NA	2021-02-24	M	11	3	1	yes	NA	NA	NA	NA	NA	NA	NA	NA	NA	NA	NA	NA	NA	NA	NA	NA	NA	NA	NA	NA	NA	NA	NA	NA	NA	NA	NA	NA	NA	NA	NA	NA	NA	NA	487.16745844782747	NA	0	2021-02-25	0	2021-02-25
345	school	3	NA	2021-02-24	M	10	2	1	no	NA	NA	NA	NA	NA	NA	NA	NA	NA	NA	NA	NA	NA	NA	NA	NA	NA	NA	NA	NA	NA	NA	NA	NA	NA	NA	NA	NA	NA	NA	NA	NA	NA	NA	487.16745844782747	NA	0	2021-02-25	0	2021-02-25
346	school	3	NA	2021-02-24	F	11	4	1	no	NA	NA	NA	NA	NA	NA	NA	NA	NA	NA	NA	NA	NA	NA	NA	NA	NA	NA	NA	NA	NA	NA	NA	NA	NA	NA	NA	NA	NA	NA	NA	NA	NA	NA	487.16745844782747	NA	0	2021-02-25	0	2021-02-25
347	school	3	NA	2021-02-24	F	11	4	0	no	NA	NA	NA	NA	NA	NA	NA	NA	NA	NA	NA	NA	NA	NA	NA	NA	NA	NA	NA	NA	NA	NA	NA	NA	NA	NA	NA	NA	NA	NA	NA	NA	NA	NA	487.16745844782747	NA	0	2021-02-25	0	2021-02-25
348	school	3	NA	2021-02-24	F	10	4	1	no	NA	NA	NA	NA	NA	NA	NA	NA	NA	NA	NA	NA	NA	NA	NA	NA	NA	NA	NA	NA	NA	NA	NA	NA	NA	NA	NA	NA	NA	NA	NA	NA	NA	NA	487.16745844782747	NA	0	2021-02-25	0	2021-02-25
349	school	3	NA	2021-02-24	F	10	4	1	no	NA	NA	NA	NA	NA	NA	NA	NA	NA	NA	NA	NA	NA	NA	NA	NA	NA	NA	NA	NA	NA	NA	NA	NA	NA	NA	NA	NA	NA	NA	NA	NA	NA	NA	487.16745844782747	NA	0	2021-02-25	0	2021-02-25
350	school	3	NA	2021-02-24	F	10	4	1	no	NA	NA	NA	NA	NA	NA	NA	NA	NA	NA	NA	NA	NA	NA	NA	NA	NA	NA	NA	NA	NA	NA	NA	NA	NA	NA	NA	NA	NA	NA	NA	NA	NA	NA	487.16745844782747	NA	0	2021-02-25	0	2021-02-25
351	school	3	NA	2021-02-24	F	11	4	1	yes	NA	NA	NA	NA	NA	NA	NA	NA	NA	NA	NA	NA	NA	NA	NA	NA	NA	NA	NA	NA	NA	NA	NA	NA	NA	NA	NA	NA	NA	NA	NA	NA	NA	NA	487.16745844782747	NA	0	2021-02-25	0	2021-02-25
352	school	3	NA	2021-02-24	F	13	4	1	no	NA	NA	NA	NA	NA	NA	NA	NA	NA	NA	NA	NA	NA	NA	NA	NA	NA	NA	NA	NA	NA	NA	NA	NA	NA	NA	NA	NA	NA	NA	NA	NA	NA	NA	487.16745844782747	NA	0	2021-02-25	0	2021-02-25
353	school	3	NA	2021-02-24	F	11	4	1	no	NA	NA	NA	NA	NA	NA	NA	NA	NA	NA	NA	NA	NA	NA	NA	NA	NA	NA	NA	NA	NA	NA	NA	NA	NA	NA	NA	NA	NA	NA	NA	NA	NA	NA	487.16745844782747	NA	0	2021-02-25	0	2021-02-25
354	school	3	NA	2021-02-24	F	12	3	1	no	NA	NA	NA	NA	NA	NA	NA	NA	NA	NA	NA	NA	NA	NA	NA	NA	NA	NA	NA	NA	NA	NA	NA	NA	NA	NA	NA	NA	NA	NA	NA	NA	NA	NA	487.16745844782747	NA	0	2021-02-25	0	2021-02-25
355	school	3	NA	2021-02-24	F	11	4	1	no	NA	NA	NA	NA	NA	NA	NA	NA	NA	NA	NA	NA	NA	NA	NA	NA	NA	NA	NA	NA	NA	NA	NA	NA	NA	NA	NA	NA	NA	NA	NA	NA	NA	NA	487.16745844782747	NA	0	2021-02-25	0	2021-02-25
356	school	3	NA	2021-02-24	F	11	4	1	no	NA	NA	NA	NA	NA	NA	NA	NA	NA	NA	NA	NA	NA	NA	NA	NA	NA	NA	NA	NA	NA	NA	NA	NA	NA	NA	NA	NA	NA	NA	NA	NA	NA	NA	487.16745844782747	NA	0	2021-02-25	0	2021-02-25
357	school	3	NA	2021-02-24	M	11	3	1	no	NA	NA	NA	NA	NA	NA	NA	NA	NA	NA	NA	NA	NA	NA	NA	NA	NA	NA	NA	NA	NA	NA	NA	NA	NA	NA	NA	NA	NA	NA	NA	NA	NA	NA	487.16745844782747	NA	8	2021-02-25	2	2021-02-25
358	school	3	NA	2021-02-24	M	12	4	1	no	NA	NA	NA	NA	NA	NA	NA	NA	NA	NA	NA	NA	NA	NA	NA	NA	NA	NA	NA	NA	NA	NA	NA	NA	NA	NA	NA	NA	NA	NA	NA	NA	NA	NA	487.16745844782747	NA	0	2021-02-25	4	2021-02-25
359	school	3	NA	2021-02-24	M	11	4	1	no	NA	NA	NA	NA	NA	NA	NA	NA	NA	NA	NA	NA	NA	NA	NA	NA	NA	NA	NA	NA	NA	NA	NA	NA	NA	NA	NA	NA	NA	NA	NA	NA	NA	NA	487.16745844782747	NA	0	2021-02-25	0	2021-02-25
360	school	3	NA	2021-02-24	M	11	4	1	no	NA	NA	NA	NA	NA	NA	NA	NA	NA	NA	NA	NA	NA	NA	NA	NA	NA	NA	NA	NA	NA	NA	NA	NA	NA	NA	NA	NA	NA	NA	NA	NA	NA	NA	487.16745844782747	NA	0	2021-02-25	0	2021-02-25
361	school	3	NA	2021-02-24	M	13	4	1	no	NA	NA	NA	NA	NA	NA	NA	NA	NA	NA	NA	NA	NA	NA	NA	NA	NA	NA	NA	NA	NA	NA	NA	NA	NA	NA	NA	NA	NA	NA	NA	NA	NA	NA	487.16745844782747	NA	0	2021-02-25	0	2021-02-25
362	school	3	NA	2021-02-24	M	13	4	1	no	NA	NA	NA	NA	NA	NA	NA	NA	NA	NA	NA	NA	NA	NA	NA	NA	NA	NA	NA	NA	NA	NA	NA	NA	NA	NA	NA	NA	NA	NA	NA	NA	NA	NA	487.16745844782747	NA	0	2021-02-25	0	2021-02-25
363	school	3	NA	2021-02-24	M	12	4	1	no	NA	NA	NA	NA	NA	NA	NA	NA	NA	NA	NA	NA	NA	NA	NA	NA	NA	NA	NA	NA	NA	NA	NA	NA	NA	NA	NA	NA	NA	NA	NA	NA	NA	NA	487.16745844782747	NA	0	2021-02-25	0	2021-02-25
364	school	3	NA	2021-02-24	M	12	4	1	no	NA	NA	NA	NA	NA	NA	NA	NA	NA	NA	NA	NA	NA	NA	NA	NA	NA	NA	NA	NA	NA	NA	NA	NA	NA	NA	NA	NA	NA	NA	NA	NA	NA	NA	487.16745844782747	NA	0	2021-02-25	0	2021-02-25
365	school	3	NA	2021-02-24	M	13	4	1	no	NA	NA	NA	NA	NA	NA	NA	NA	NA	NA	NA	NA	NA	NA	NA	NA	NA	NA	NA	NA	NA	NA	NA	NA	NA	NA	NA	NA	NA	NA	NA	NA	NA	NA	487.16745844782747	NA	0	2021-02-25	0	2021-02-25
366	school	3	NA	2021-02-24	M	10	3	1	no	NA	NA	NA	NA	NA	NA	NA	NA	NA	NA	NA	NA	NA	NA	NA	NA	NA	NA	NA	NA	NA	NA	NA	NA	NA	NA	NA	NA	NA	NA	NA	NA	NA	NA	487.16745844782747	NA	0	2021-02-25	0	2021-02-25
367	school	3	NA	2021-02-24	M	13	4	1	no	NA	NA	NA	NA	NA	NA	NA	NA	NA	NA	NA	NA	NA	NA	NA	NA	NA	NA	NA	NA	NA	NA	NA	NA	NA	NA	NA	NA	NA	NA	NA	NA	NA	NA	487.16745844782747	NA	0	2021-02-25	0	2021-02-25
368	school	3	NA	2021-02-24	M	10	3	1	no	NA	NA	NA	NA	NA	NA	NA	NA	NA	NA	NA	NA	NA	NA	NA	NA	NA	NA	NA	NA	NA	NA	NA	NA	NA	NA	NA	NA	NA	NA	NA	NA	NA	NA	487.16745844782747	NA	0	2021-02-25	0	2021-02-25
369	school	3	NA	2021-02-24	F	12	5	1	no	NA	NA	NA	NA	NA	NA	NA	NA	NA	NA	NA	NA	NA	NA	NA	NA	NA	NA	NA	NA	NA	NA	NA	NA	NA	NA	NA	NA	NA	NA	NA	NA	NA	NA	487.16745844782747	NA	0	2021-02-25	0	2021-02-25
370	school	3	NA	2021-02-24	F	11	5	1	no	NA	NA	NA	NA	NA	NA	NA	NA	NA	NA	NA	NA	NA	NA	NA	NA	NA	NA	NA	NA	NA	NA	NA	NA	NA	NA	NA	NA	NA	NA	NA	NA	NA	NA	487.16745844782747	NA	0	2021-02-25	0	2021-02-25
371	school	3	NA	2021-02-24	F	13	5	1	no	NA	NA	NA	NA	NA	NA	NA	NA	NA	NA	NA	NA	NA	NA	NA	NA	NA	NA	NA	NA	NA	NA	NA	NA	NA	NA	NA	NA	NA	NA	NA	NA	NA	NA	487.16745844782747	NA	5	2021-02-25	3	2021-02-25
372	school	3	NA	2021-02-24	F	12	5	1	no	NA	NA	NA	NA	NA	NA	NA	NA	NA	NA	NA	NA	NA	NA	NA	NA	NA	NA	NA	NA	NA	NA	NA	NA	NA	NA	NA	NA	NA	NA	NA	NA	NA	NA	487.16745844782747	NA	0	2021-02-25	0	2021-02-25
373	school	3	NA	2021-02-24	F	14	5	1	no	NA	NA	NA	NA	NA	NA	NA	NA	NA	NA	NA	NA	NA	NA	NA	NA	NA	NA	NA	NA	NA	NA	NA	NA	NA	NA	NA	NA	NA	NA	NA	NA	NA	NA	487.16745844782747	NA	0	2021-02-25	0	2021-02-25
374	school	3	NA	2021-02-24	F	11	5	1	no	NA	NA	NA	NA	NA	NA	NA	NA	NA	NA	NA	NA	NA	NA	NA	NA	NA	NA	NA	NA	NA	NA	NA	NA	NA	NA	NA	NA	NA	NA	NA	NA	NA	NA	487.16745844782747	NA	0	2021-02-25	3	2021-02-25
375	school	3	NA	2021-02-24	F	12	5	1	no	NA	NA	NA	NA	NA	NA	NA	NA	NA	NA	NA	NA	NA	NA	NA	NA	NA	NA	NA	NA	NA	NA	NA	NA	NA	NA	NA	NA	NA	NA	NA	NA	NA	NA	487.16745844782747	NA	0	2021-02-25	0	2021-02-25
376	school	3	NA	2021-02-24	F	13	5	1	no	NA	NA	NA	NA	NA	NA	NA	NA	NA	NA	NA	NA	NA	NA	NA	NA	NA	NA	NA	NA	NA	NA	NA	NA	NA	NA	NA	NA	NA	NA	NA	NA	NA	NA	487.16745844782747	NA	0	2021-02-25	0	2021-02-25
377	school	3	NA	2021-02-24	F	13	5	1	no	NA	NA	NA	NA	NA	NA	NA	NA	NA	NA	NA	NA	NA	NA	NA	NA	NA	NA	NA	NA	NA	NA	NA	NA	NA	NA	NA	NA	NA	NA	NA	NA	NA	NA	487.16745844782747	NA	0	2021-02-25	0	2021-02-25
378	school	3	NA	2021-02-24	F	12	5	1	no	NA	NA	NA	NA	NA	NA	NA	NA	NA	NA	NA	NA	NA	NA	NA	NA	NA	NA	NA	NA	NA	NA	NA	NA	NA	NA	NA	NA	NA	NA	NA	NA	NA	NA	487.16745844782747	NA	0	2021-02-25	0	2021-02-25
379	school	3	NA	2021-02-24	F	12	4	1	no	NA	NA	NA	NA	NA	NA	NA	NA	NA	NA	NA	NA	NA	NA	NA	NA	NA	NA	NA	NA	NA	NA	NA	NA	NA	NA	NA	NA	NA	NA	NA	NA	NA	NA	487.16745844782747	NA	0	2021-02-25	0	2021-02-25
380	school	3	NA	2021-02-24	F	12	5	1	no	NA	NA	NA	NA	NA	NA	NA	NA	NA	NA	NA	NA	NA	NA	NA	NA	NA	NA	NA	NA	NA	NA	NA	NA	NA	NA	NA	NA	NA	NA	NA	NA	NA	NA	487.16745844782747	NA	0	2021-02-25	0	2021-02-25
381	school	3	NA	2021-02-24	F	12	5	1	no	NA	NA	NA	NA	NA	NA	NA	NA	NA	NA	NA	NA	NA	NA	NA	NA	NA	NA	NA	NA	NA	NA	NA	NA	NA	NA	NA	NA	NA	NA	NA	NA	NA	NA	487.16745844782747	NA	0	2021-02-25	0	2021-02-25
382	school	3	NA	2021-02-24	M	14	5	1	no	NA	NA	NA	NA	NA	NA	NA	NA	NA	NA	NA	NA	NA	NA	NA	NA	NA	NA	NA	NA	NA	NA	NA	NA	NA	NA	NA	NA	NA	NA	NA	NA	NA	NA	487.16745844782747	NA	0	2021-02-25	0	2021-02-25
383	school	3	NA	2021-02-24	M	15	5	1	no	NA	NA	NA	NA	NA	NA	NA	NA	NA	NA	NA	NA	NA	NA	NA	NA	NA	NA	NA	NA	NA	NA	NA	NA	NA	NA	NA	NA	NA	NA	NA	NA	NA	NA	487.16745844782747	NA	0	2021-02-25	0	2021-02-25
384	school	3	NA	2021-02-24	M	13	5	1	no	NA	NA	NA	NA	NA	NA	NA	NA	NA	NA	NA	NA	NA	NA	NA	NA	NA	NA	NA	NA	NA	NA	NA	NA	NA	NA	NA	NA	NA	NA	NA	NA	NA	NA	487.16745844782747	NA	0	2021-02-25	0	2021-02-25
385	school	3	NA	2021-02-24	M	13	5	1	no	NA	NA	NA	NA	NA	NA	NA	NA	NA	NA	NA	NA	NA	NA	NA	NA	NA	NA	NA	NA	NA	NA	NA	NA	NA	NA	NA	NA	NA	NA	NA	NA	NA	NA	487.16745844782747	NA	0	2021-02-25	0	2021-02-25
386	school	3	NA	2021-02-24	M	14	5	1	no	NA	NA	NA	NA	NA	NA	NA	NA	NA	NA	NA	NA	NA	NA	NA	NA	NA	NA	NA	NA	NA	NA	NA	NA	NA	NA	NA	NA	NA	NA	NA	NA	NA	NA	487.16745844782747	NA	0	2021-02-25	0	2021-02-25
387	school	3	NA	2021-02-24	M	13	4	1	no	NA	NA	NA	NA	NA	NA	NA	NA	NA	NA	NA	NA	NA	NA	NA	NA	NA	NA	NA	NA	NA	NA	NA	NA	NA	NA	NA	NA	NA	NA	NA	NA	NA	NA	487.16745844782747	NA	0	2021-02-25	0	2021-02-25
388	school	3	NA	2021-02-24	M	14	4	1	no	NA	NA	NA	NA	NA	NA	NA	NA	NA	NA	NA	NA	NA	NA	NA	NA	NA	NA	NA	NA	NA	NA	NA	NA	NA	NA	NA	NA	NA	NA	NA	NA	NA	NA	487.16745844782747	NA	0	2021-02-25	0	2021-02-25
389	school	3	NA	2021-02-24	M	13	5	1	no	NA	NA	NA	NA	NA	NA	NA	NA	NA	NA	NA	NA	NA	NA	NA	NA	NA	NA	NA	NA	NA	NA	NA	NA	NA	NA	NA	NA	NA	NA	NA	NA	NA	NA	487.16745844782747	NA	0	2021-02-25	0	2021-02-25
390	school	3	NA	2021-02-24	M	14	5	1	no	NA	NA	NA	NA	NA	NA	NA	NA	NA	NA	NA	NA	NA	NA	NA	NA	NA	NA	NA	NA	NA	NA	NA	NA	NA	NA	NA	NA	NA	NA	NA	NA	NA	NA	487.16745844782747	NA	0	2021-02-25	0	2021-02-25
391	school	3	NA	2021-02-24	M	13	5	1	no	NA	NA	NA	NA	NA	NA	NA	NA	NA	NA	NA	NA	NA	NA	NA	NA	NA	NA	NA	NA	NA	NA	NA	NA	NA	NA	NA	NA	NA	NA	NA	NA	NA	NA	487.16745844782747	NA	0	2021-02-25	0	2021-02-25
392	school	3	NA	2021-02-24	M	14	6	1	no	NA	NA	NA	NA	NA	NA	NA	NA	NA	NA	NA	NA	NA	NA	NA	NA	NA	NA	NA	NA	NA	NA	NA	NA	NA	NA	NA	NA	NA	NA	NA	NA	NA	NA	487.16745844782747	NA	0	2021-02-25	0	2021-02-25
393	school	3	NA	2021-02-24	M	13	6	1	no	NA	NA	NA	NA	NA	NA	NA	NA	NA	NA	NA	NA	NA	NA	NA	NA	NA	NA	NA	NA	NA	NA	NA	NA	NA	NA	NA	NA	NA	NA	NA	NA	NA	NA	487.16745844782747	NA	0	2021-02-25	0	2021-02-25
394	school	3	NA	2021-02-24	M	16	6	1	no	NA	NA	NA	NA	NA	NA	NA	NA	NA	NA	NA	NA	NA	NA	NA	NA	NA	NA	NA	NA	NA	NA	NA	NA	NA	NA	NA	NA	NA	NA	NA	NA	NA	NA	487.16745844782747	NA	0	2021-02-25	0	2021-02-25
395	school	3	NA	2021-02-24	M	16	6	1	no	NA	NA	NA	NA	NA	NA	NA	NA	NA	NA	NA	NA	NA	NA	NA	NA	NA	NA	NA	NA	NA	NA	NA	NA	NA	NA	NA	NA	NA	NA	NA	NA	NA	NA	487.16745844782747	NA	0	2021-02-25	0	2021-02-25
396	school	3	NA	2021-02-24	M	15	6	1	no	NA	NA	NA	NA	NA	NA	NA	NA	NA	NA	NA	NA	NA	NA	NA	NA	NA	NA	NA	NA	NA	NA	NA	NA	NA	NA	NA	NA	NA	NA	NA	NA	NA	NA	487.16745844782747	NA	42	2021-02-25	2	2021-02-25
397	school	3	NA	2021-02-24	M	14	6	0	no	NA	NA	NA	NA	NA	NA	NA	NA	NA	NA	NA	NA	NA	NA	NA	NA	NA	NA	NA	NA	NA	NA	NA	NA	NA	NA	NA	NA	NA	NA	NA	NA	NA	NA	487.16745844782747	NA	0	2021-02-25	0	2021-02-25
398	school	3	NA	2021-02-24	M	15	6	1	no	NA	NA	NA	NA	NA	NA	NA	NA	NA	NA	NA	NA	NA	NA	NA	NA	NA	NA	NA	NA	NA	NA	NA	NA	NA	NA	NA	NA	NA	NA	NA	NA	NA	NA	487.16745844782747	NA	0	2021-02-25	0	2021-02-25
399	school	3	NA	2021-02-24	M	15	6	1	no	NA	NA	NA	NA	NA	NA	NA	NA	NA	NA	NA	NA	NA	NA	NA	NA	NA	NA	NA	NA	NA	NA	NA	NA	NA	NA	NA	NA	NA	NA	NA	NA	NA	NA	487.16745844782747	NA	0	2021-02-25	0	2021-02-25
400	school	3	NA	2021-02-24	M	15	6	1	no	NA	NA	NA	NA	NA	NA	NA	NA	NA	NA	NA	NA	NA	NA	NA	NA	NA	NA	NA	NA	NA	NA	NA	NA	NA	NA	NA	NA	NA	NA	NA	NA	NA	NA	487.16745844782747	NA	0	2021-02-25	0	2021-02-25
401	school	3	NA	2021-02-24	M	12	6	1	no	NA	NA	NA	NA	NA	NA	NA	NA	NA	NA	NA	NA	NA	NA	NA	NA	NA	NA	NA	NA	NA	NA	NA	NA	NA	NA	NA	NA	NA	NA	NA	NA	NA	NA	487.16745844782747	NA	0	2021-02-25	0	2021-02-25
402	school	3	NA	2021-02-24	M	13	6	1	yes	NA	NA	NA	NA	NA	NA	NA	NA	NA	NA	NA	NA	NA	NA	NA	NA	NA	NA	NA	NA	NA	NA	NA	NA	NA	NA	NA	NA	NA	NA	NA	NA	NA	NA	487.16745844782747	NA	0	2021-02-25	0	2021-02-25
403	school	3	NA	2021-02-24	M	13	6	1	no	NA	NA	NA	NA	NA	NA	NA	NA	NA	NA	NA	NA	NA	NA	NA	NA	NA	NA	NA	NA	NA	NA	NA	NA	NA	NA	NA	NA	NA	NA	NA	NA	NA	NA	487.16745844782747	NA	0	2021-02-25	0	2021-02-25
404	school	3	NA	2021-02-24	F	14	6	1	no	NA	NA	NA	NA	NA	NA	NA	NA	NA	NA	NA	NA	NA	NA	NA	NA	NA	NA	NA	NA	NA	NA	NA	NA	NA	NA	NA	NA	NA	NA	NA	NA	NA	NA	487.16745844782747	NA	0	2021-02-25	0	2021-02-25
405	school	3	NA	2021-02-24	F	13	6	1	no	NA	NA	NA	NA	NA	NA	NA	NA	NA	NA	NA	NA	NA	NA	NA	NA	NA	NA	NA	NA	NA	NA	NA	NA	NA	NA	NA	NA	NA	NA	NA	NA	NA	NA	487.16745844782747	NA	0	2021-02-25	0	2021-02-25
406	school	3	NA	2021-02-24	F	14	6	1	no	NA	NA	NA	NA	NA	NA	NA	NA	NA	NA	NA	NA	NA	NA	NA	NA	NA	NA	NA	NA	NA	NA	NA	NA	NA	NA	NA	NA	NA	NA	NA	NA	NA	NA	487.16745844782747	NA	0	2021-02-25	0	2021-02-25
407	school	3	NA	2021-02-24	F	14	6	1	no	NA	NA	NA	NA	NA	NA	NA	NA	NA	NA	NA	NA	NA	NA	NA	NA	NA	NA	NA	NA	NA	NA	NA	NA	NA	NA	NA	NA	NA	NA	NA	NA	NA	NA	487.16745844782747	NA	0	2021-02-25	0	2021-02-25
408	school	3	NA	2021-02-24	F	14	6	1	no	NA	NA	NA	NA	NA	NA	NA	NA	NA	NA	NA	NA	NA	NA	NA	NA	NA	NA	NA	NA	NA	NA	NA	NA	NA	NA	NA	NA	NA	NA	NA	NA	NA	NA	487.16745844782747	NA	0	2021-02-25	0	2021-02-25
409	school	3	NA	2021-02-24	F	13	6	1	no	NA	NA	NA	NA	NA	NA	NA	NA	NA	NA	NA	NA	NA	NA	NA	NA	NA	NA	NA	NA	NA	NA	NA	NA	NA	NA	NA	NA	NA	NA	NA	NA	NA	NA	487.16745844782747	NA	0	2021-02-25	0	2021-02-25
410	school	3	NA	2021-02-24	F	14	6	1	no	NA	NA	NA	NA	NA	NA	NA	NA	NA	NA	NA	NA	NA	NA	NA	NA	NA	NA	NA	NA	NA	NA	NA	NA	NA	NA	NA	NA	NA	NA	NA	NA	NA	NA	487.16745844782747	NA	0	2021-02-25	0	2021-02-25
411	school	3	NA	2021-02-24	F	13	6	1	no	NA	NA	NA	NA	NA	NA	NA	NA	NA	NA	NA	NA	NA	NA	NA	NA	NA	NA	NA	NA	NA	NA	NA	NA	NA	NA	NA	NA	NA	NA	NA	NA	NA	NA	487.16745844782747	NA	0	2021-02-25	0	2021-02-25
412	school	3	NA	2021-02-24	F	14	6	1	no	NA	NA	NA	NA	NA	NA	NA	NA	NA	NA	NA	NA	NA	NA	NA	NA	NA	NA	NA	NA	NA	NA	NA	NA	NA	NA	NA	NA	NA	NA	NA	NA	NA	NA	487.16745844782747	NA	0	2021-02-25	0	2021-02-25
413	school	3	NA	2021-02-24	F	13	6	1	yes	NA	NA	NA	NA	NA	NA	NA	NA	NA	NA	NA	NA	NA	NA	NA	NA	NA	NA	NA	NA	NA	NA	NA	NA	NA	NA	NA	NA	NA	NA	NA	NA	NA	NA	487.16745844782747	NA	0	2021-02-25	0	2021-02-25
414	school	3	NA	2021-02-24	F	14	6	1	no	NA	NA	NA	NA	NA	NA	NA	NA	NA	NA	NA	NA	NA	NA	NA	NA	NA	NA	NA	NA	NA	NA	NA	NA	NA	NA	NA	NA	NA	NA	NA	NA	NA	NA	487.16745844782747	NA	0	2021-02-25	0	2021-02-25
415	school	3	NA	2021-02-24	F	13	6	1	no	NA	NA	NA	NA	NA	NA	NA	NA	NA	NA	NA	NA	NA	NA	NA	NA	NA	NA	NA	NA	NA	NA	NA	NA	NA	NA	NA	NA	NA	NA	NA	NA	NA	NA	487.16745844782747	NA	0	2021-02-25	0	2021-02-25
416	school	3	NA	2021-02-24	M	5	0	0	no	NA	NA	NA	NA	NA	NA	NA	NA	NA	NA	NA	NA	NA	NA	NA	NA	NA	NA	NA	NA	NA	NA	NA	NA	NA	NA	NA	NA	NA	NA	NA	NA	NA	NA	487.16745844782747	NA	0	2021-02-25	0	2021-02-25
417	school	3	NA	2021-02-24	M	4	0	0	no	NA	NA	NA	NA	NA	NA	NA	NA	NA	NA	NA	NA	NA	NA	NA	NA	NA	NA	NA	NA	NA	NA	NA	NA	NA	NA	NA	NA	NA	NA	NA	NA	NA	NA	487.16745844782747	NA	0	2021-02-25	0	2021-02-25
418	school	3	NA	2021-02-24	M	4	0	0	no	NA	NA	NA	NA	NA	NA	NA	NA	NA	NA	NA	NA	NA	NA	NA	NA	NA	NA	NA	NA	NA	NA	NA	NA	NA	NA	NA	NA	NA	NA	NA	NA	NA	NA	487.16745844782747	NA	0	2021-02-25	0	2021-02-25
419	school	3	NA	2021-02-24	M	5	0	0	no	NA	NA	NA	NA	NA	NA	NA	NA	NA	NA	NA	NA	NA	NA	NA	NA	NA	NA	NA	NA	NA	NA	NA	NA	NA	NA	NA	NA	NA	NA	NA	NA	NA	NA	487.16745844782747	NA	0	2021-02-25	0	2021-02-25
420	school	3	NA	2021-02-24	M	5	0	0	no	NA	NA	NA	NA	NA	NA	NA	NA	NA	NA	NA	NA	NA	NA	NA	NA	NA	NA	NA	NA	NA	NA	NA	NA	NA	NA	NA	NA	NA	NA	NA	NA	NA	NA	487.16745844782747	NA	5	2021-02-25	3	2021-02-25
421	school	3	NA	2021-02-24	M	4	0	0	no	NA	NA	NA	NA	NA	NA	NA	NA	NA	NA	NA	NA	NA	NA	NA	NA	NA	NA	NA	NA	NA	NA	NA	NA	NA	NA	NA	NA	NA	NA	NA	NA	NA	NA	487.16745844782747	NA	0	2021-02-25	0	2021-02-25
422	school	3	NA	2021-02-24	M	4	0	0	no	NA	NA	NA	NA	NA	NA	NA	NA	NA	NA	NA	NA	NA	NA	NA	NA	NA	NA	NA	NA	NA	NA	NA	NA	NA	NA	NA	NA	NA	NA	NA	NA	NA	NA	487.16745844782747	NA	0	2021-02-25	0	2021-02-25
423	school	3	NA	2021-02-24	M	4	0	0	no	NA	NA	NA	NA	NA	NA	NA	NA	NA	NA	NA	NA	NA	NA	NA	NA	NA	NA	NA	NA	NA	NA	NA	NA	NA	NA	NA	NA	NA	NA	NA	NA	NA	NA	487.16745844782747	NA	0	2021-02-25	0	2021-02-25
424	school	3	NA	2021-02-24	F	5	0	0	no	NA	NA	NA	NA	NA	NA	NA	NA	NA	NA	NA	NA	NA	NA	NA	NA	NA	NA	NA	NA	NA	NA	NA	NA	NA	NA	NA	NA	NA	NA	NA	NA	NA	NA	487.16745844782747	NA	0	2021-02-25	0	2021-02-25
425	school	3	NA	2021-02-24	F	4	0	0	no	NA	NA	NA	NA	NA	NA	NA	NA	NA	NA	NA	NA	NA	NA	NA	NA	NA	NA	NA	NA	NA	NA	NA	NA	NA	NA	NA	NA	NA	NA	NA	NA	NA	NA	487.16745844782747	NA	0	2021-02-25	0	2021-02-25
426	school	3	NA	2021-02-24	F	5	0	0	no	NA	NA	NA	NA	NA	NA	NA	NA	NA	NA	NA	NA	NA	NA	NA	NA	NA	NA	NA	NA	NA	NA	NA	NA	NA	NA	NA	NA	NA	NA	NA	NA	NA	NA	487.16745844782747	NA	0	2021-02-25	0	2021-02-25
427	school	3	NA	2021-02-24	F	5	0	0	no	NA	NA	NA	NA	NA	NA	NA	NA	NA	NA	NA	NA	NA	NA	NA	NA	NA	NA	NA	NA	NA	NA	NA	NA	NA	NA	NA	NA	NA	NA	NA	NA	NA	NA	487.16745844782747	NA	0	2021-02-25	0	2021-02-25
428	school	3	NA	2021-02-24	F	4	0	0	no	NA	NA	NA	NA	NA	NA	NA	NA	NA	NA	NA	NA	NA	NA	NA	NA	NA	NA	NA	NA	NA	NA	NA	NA	NA	NA	NA	NA	NA	NA	NA	NA	NA	NA	487.16745844782747	NA	16	2021-02-25	3	2021-02-25
429	school	3	NA	2021-02-24	F	4	0	0	no	NA	NA	NA	NA	NA	NA	NA	NA	NA	NA	NA	NA	NA	NA	NA	NA	NA	NA	NA	NA	NA	NA	NA	NA	NA	NA	NA	NA	NA	NA	NA	NA	NA	NA	487.16745844782747	NA	0	2021-02-25	0	2021-02-25
430	school	5	NA	2021-03-04	F	6	0	1	no	NA	NA	NA	NA	NA	NA	NA	NA	NA	NA	NA	NA	NA	NA	NA	NA	NA	NA	NA	NA	NA	NA	NA	NA	NA	NA	NA	NA	NA	NA	NA	NA	NA	NA	540.6493128472731	NA	0	2021-03-05	0	2021-03-05
431	school	5	NA	2021-03-04	F	5	1	1	no	NA	NA	NA	NA	NA	NA	NA	NA	NA	NA	NA	NA	NA	NA	NA	NA	NA	NA	NA	NA	NA	NA	NA	NA	NA	NA	NA	NA	NA	NA	NA	NA	NA	NA	540.6493128472731	NA	0	2021-03-05	0	2021-03-05
432	school	5	NA	2021-03-04	F	6	0	1	no	NA	NA	NA	NA	NA	NA	NA	NA	NA	NA	NA	NA	NA	NA	NA	NA	NA	NA	NA	NA	NA	NA	NA	NA	NA	NA	NA	NA	NA	NA	NA	NA	NA	NA	540.6493128472731	NA	0	2021-03-05	0	2021-03-05
433	school	5	NA	2021-03-04	F	5	0	1	no	NA	NA	NA	NA	NA	NA	NA	NA	NA	NA	NA	NA	NA	NA	NA	NA	NA	NA	NA	NA	NA	NA	NA	NA	NA	NA	NA	NA	NA	NA	NA	NA	NA	NA	540.6493128472731	NA	0	2021-03-05	0	2021-03-05
434	school	5	NA	2021-03-04	F	5	0	0	no	NA	NA	NA	NA	NA	NA	NA	NA	NA	NA	NA	NA	NA	NA	NA	NA	NA	NA	NA	NA	NA	NA	NA	NA	NA	NA	NA	NA	NA	NA	NA	NA	NA	NA	540.6493128472731	NA	0	2021-03-05	0	2021-03-05
435	school	5	NA	2021-03-04	M	6	1	1	no	NA	NA	NA	NA	NA	NA	NA	NA	NA	NA	NA	NA	NA	NA	NA	NA	NA	NA	NA	NA	NA	NA	NA	NA	NA	NA	NA	NA	NA	NA	NA	NA	NA	NA	540.6493128472731	NA	0	2021-03-05	0	2021-03-05
436	school	5	NA	2021-03-04	M	7	1	1	no	NA	NA	NA	NA	NA	NA	NA	NA	NA	NA	NA	NA	NA	NA	NA	NA	NA	NA	NA	NA	NA	NA	NA	NA	NA	NA	NA	NA	NA	NA	NA	NA	NA	NA	540.6493128472731	NA	0	2021-03-05	0	2021-03-05
437	school	5	NA	2021-03-04	M	5	1	0	yes	NA	NA	NA	NA	NA	NA	NA	NA	NA	NA	NA	NA	NA	NA	NA	NA	NA	NA	NA	NA	NA	NA	NA	NA	NA	NA	NA	NA	NA	NA	NA	NA	NA	NA	540.6493128472731	NA	0	2021-03-05	0	2021-03-05
438	school	5	NA	2021-03-04	M	7	1	1	no	NA	NA	NA	NA	NA	NA	NA	NA	NA	NA	NA	NA	NA	NA	NA	NA	NA	NA	NA	NA	NA	NA	NA	NA	NA	NA	NA	NA	NA	NA	NA	NA	NA	NA	540.6493128472731	NA	0	2021-03-05	0	2021-03-05
439	school	5	NA	2021-03-04	F	9	2	1	no	NA	NA	NA	NA	NA	NA	NA	NA	NA	NA	NA	NA	NA	NA	NA	NA	NA	NA	NA	NA	NA	NA	NA	NA	NA	NA	NA	NA	NA	NA	NA	NA	NA	NA	540.6493128472731	NA	0	2021-03-05	0	2021-03-05
440	school	5	NA	2021-03-04	F	9	2	1	no	NA	NA	NA	NA	NA	NA	NA	NA	NA	NA	NA	NA	NA	NA	NA	NA	NA	NA	NA	NA	NA	NA	NA	NA	NA	NA	NA	NA	NA	NA	NA	NA	NA	NA	540.6493128472731	NA	0	2021-03-05	0	2021-03-05
441	school	5	NA	2021-03-04	F	8	2	1	no	NA	NA	NA	NA	NA	NA	NA	NA	NA	NA	NA	NA	NA	NA	NA	NA	NA	NA	NA	NA	NA	NA	NA	NA	NA	NA	NA	NA	NA	NA	NA	NA	NA	NA	540.6493128472731	NA	10	2021-03-05	2	2021-03-05
442	school	5	NA	2021-03-04	F	8	2	1	no	NA	NA	NA	NA	NA	NA	NA	NA	NA	NA	NA	NA	NA	NA	NA	NA	NA	NA	NA	NA	NA	NA	NA	NA	NA	NA	NA	NA	NA	NA	NA	NA	NA	NA	540.6493128472731	NA	0	2021-03-05	0	2021-03-05
443	school	5	NA	2021-03-04	F	9	2	0	no	NA	NA	NA	NA	NA	NA	NA	NA	NA	NA	NA	NA	NA	NA	NA	NA	NA	NA	NA	NA	NA	NA	NA	NA	NA	NA	NA	NA	NA	NA	NA	NA	NA	NA	540.6493128472731	NA	0	2021-03-05	0	2021-03-05
444	school	5	NA	2021-03-04	F	11	2	1	no	NA	NA	NA	NA	NA	NA	NA	NA	NA	NA	NA	NA	NA	NA	NA	NA	NA	NA	NA	NA	NA	NA	NA	NA	NA	NA	NA	NA	NA	NA	NA	NA	NA	NA	540.6493128472731	NA	0	2021-03-05	0	2021-03-05
445	school	5	NA	2021-03-04	F	8	2	1	no	NA	NA	NA	NA	NA	NA	NA	NA	NA	NA	NA	NA	NA	NA	NA	NA	NA	NA	NA	NA	NA	NA	NA	NA	NA	NA	NA	NA	NA	NA	NA	NA	NA	NA	540.6493128472731	NA	0	2021-03-05	0	2021-03-05
446	school	5	NA	2021-03-04	F	8	2	1	no	NA	NA	NA	NA	NA	NA	NA	NA	NA	NA	NA	NA	NA	NA	NA	NA	NA	NA	NA	NA	NA	NA	NA	NA	NA	NA	NA	NA	NA	NA	NA	NA	NA	NA	540.6493128472731	NA	0	2021-03-05	0	2021-03-05
447	school	5	NA	2021-03-04	F	11	2	1	no	NA	NA	NA	NA	NA	NA	NA	NA	NA	NA	NA	NA	NA	NA	NA	NA	NA	NA	NA	NA	NA	NA	NA	NA	NA	NA	NA	NA	NA	NA	NA	NA	NA	NA	540.6493128472731	NA	0	2021-03-05	0	2021-03-05
448	school	5	NA	2021-03-04	F	8	2	1	no	NA	NA	NA	NA	NA	NA	NA	NA	NA	NA	NA	NA	NA	NA	NA	NA	NA	NA	NA	NA	NA	NA	NA	NA	NA	NA	NA	NA	NA	NA	NA	NA	NA	NA	540.6493128472731	NA	0	2021-03-05	0	2021-03-05
449	school	5	NA	2021-03-04	F	9	2	1	no	NA	NA	NA	NA	NA	NA	NA	NA	NA	NA	NA	NA	NA	NA	NA	NA	NA	NA	NA	NA	NA	NA	NA	NA	NA	NA	NA	NA	NA	NA	NA	NA	NA	NA	540.6493128472731	NA	0	2021-03-05	0	2021-03-05
450	school	5	NA	2021-03-04	F	8	2	1	no	NA	NA	NA	NA	NA	NA	NA	NA	NA	NA	NA	NA	NA	NA	NA	NA	NA	NA	NA	NA	NA	NA	NA	NA	NA	NA	NA	NA	NA	NA	NA	NA	NA	NA	540.6493128472731	NA	0	2021-03-05	0	2021-03-05
451	school	5	NA	2021-03-04	F	8	2	0	no	NA	NA	NA	NA	NA	NA	NA	NA	NA	NA	NA	NA	NA	NA	NA	NA	NA	NA	NA	NA	NA	NA	NA	NA	NA	NA	NA	NA	NA	NA	NA	NA	NA	NA	540.6493128472731	NA	0	2021-03-05	0	2021-03-05
452	school	5	NA	2021-03-04	M	10	2	0	no	NA	NA	NA	NA	NA	NA	NA	NA	NA	NA	NA	NA	NA	NA	NA	NA	NA	NA	NA	NA	NA	NA	NA	NA	NA	NA	NA	NA	NA	NA	NA	NA	NA	NA	540.6493128472731	NA	0	2021-03-05	0	2021-03-05
453	school	5	NA	2021-03-04	M	9	2	1	no	NA	NA	NA	NA	NA	NA	NA	NA	NA	NA	NA	NA	NA	NA	NA	NA	NA	NA	NA	NA	NA	NA	NA	NA	NA	NA	NA	NA	NA	NA	NA	NA	NA	NA	540.6493128472731	NA	0	2021-03-05	0	2021-03-05
454	school	5	NA	2021-03-04	M	9	2	1	no	NA	NA	NA	NA	NA	NA	NA	NA	NA	NA	NA	NA	NA	NA	NA	NA	NA	NA	NA	NA	NA	NA	NA	NA	NA	NA	NA	NA	NA	NA	NA	NA	NA	NA	540.6493128472731	NA	0	2021-03-05	0	2021-03-05
455	school	5	NA	2021-03-04	M	9	2	1	no	NA	NA	NA	NA	NA	NA	NA	NA	NA	NA	NA	NA	NA	NA	NA	NA	NA	NA	NA	NA	NA	NA	NA	NA	NA	NA	NA	NA	NA	NA	NA	NA	NA	NA	540.6493128472731	NA	0	2021-03-05	0	2021-03-05
456	school	5	NA	2021-03-04	M	8	2	1	no	NA	NA	NA	NA	NA	NA	NA	NA	NA	NA	NA	NA	NA	NA	NA	NA	NA	NA	NA	NA	NA	NA	NA	NA	NA	NA	NA	NA	NA	NA	NA	NA	NA	NA	540.6493128472731	NA	0	2021-03-05	0	2021-03-05
457	school	5	NA	2021-03-04	M	9	2	1	no	NA	NA	NA	NA	NA	NA	NA	NA	NA	NA	NA	NA	NA	NA	NA	NA	NA	NA	NA	NA	NA	NA	NA	NA	NA	NA	NA	NA	NA	NA	NA	NA	NA	NA	540.6493128472731	NA	0	2021-03-05	0	2021-03-05
458	school	5	NA	2021-03-04	M	8	2	1	no	NA	NA	NA	NA	NA	NA	NA	NA	NA	NA	NA	NA	NA	NA	NA	NA	NA	NA	NA	NA	NA	NA	NA	NA	NA	NA	NA	NA	NA	NA	NA	NA	NA	NA	540.6493128472731	NA	0	2021-03-05	0	2021-03-05
459	school	5	NA	2021-03-04	M	9	2	1	no	NA	NA	NA	NA	NA	NA	NA	NA	NA	NA	NA	NA	NA	NA	NA	NA	NA	NA	NA	NA	NA	NA	NA	NA	NA	NA	NA	NA	NA	NA	NA	NA	NA	NA	540.6493128472731	NA	0	2021-03-05	0	2021-03-05
460	school	5	NA	2021-03-04	M	8	2	1	no	NA	NA	NA	NA	NA	NA	NA	NA	NA	NA	NA	NA	NA	NA	NA	NA	NA	NA	NA	NA	NA	NA	NA	NA	NA	NA	NA	NA	NA	NA	NA	NA	NA	NA	540.6493128472731	NA	0	2021-03-05	0	2021-03-05
461	school	5	NA	2021-03-04	F	11	3	1	no	NA	NA	NA	NA	NA	NA	NA	NA	NA	NA	NA	NA	NA	NA	NA	NA	NA	NA	NA	NA	NA	NA	NA	NA	NA	NA	NA	NA	NA	NA	NA	NA	NA	NA	540.6493128472731	NA	0	2021-03-05	0	2021-03-05
462	school	5	NA	2021-03-04	F	9	3	1	yes	NA	NA	NA	NA	NA	NA	NA	NA	NA	NA	NA	NA	NA	NA	NA	NA	NA	NA	NA	NA	NA	NA	NA	NA	NA	NA	NA	NA	NA	NA	NA	NA	NA	NA	540.6493128472731	NA	0	2021-03-05	0	2021-03-05
463	school	5	NA	2021-03-04	F	10	3	1	no	NA	NA	NA	NA	NA	NA	NA	NA	NA	NA	NA	NA	NA	NA	NA	NA	NA	NA	NA	NA	NA	NA	NA	NA	NA	NA	NA	NA	NA	NA	NA	NA	NA	NA	540.6493128472731	NA	0	2021-03-05	0	2021-03-05
464	school	5	NA	2021-03-04	F	9	3	1	no	NA	NA	NA	NA	NA	NA	NA	NA	NA	NA	NA	NA	NA	NA	NA	NA	NA	NA	NA	NA	NA	NA	NA	NA	NA	NA	NA	NA	NA	NA	NA	NA	NA	NA	540.6493128472731	NA	0	2021-03-05	0	2021-03-05
465	school	5	NA	2021-03-04	F	10	3	1	no	NA	NA	NA	NA	NA	NA	NA	NA	NA	NA	NA	NA	NA	NA	NA	NA	NA	NA	NA	NA	NA	NA	NA	NA	NA	NA	NA	NA	NA	NA	NA	NA	NA	NA	540.6493128472731	NA	0	2021-03-05	0	2021-03-05
466	school	5	NA	2021-03-04	F	10	3	1	no	NA	NA	NA	NA	NA	NA	NA	NA	NA	NA	NA	NA	NA	NA	NA	NA	NA	NA	NA	NA	NA	NA	NA	NA	NA	NA	NA	NA	NA	NA	NA	NA	NA	NA	540.6493128472731	NA	0	2021-03-05	0	2021-03-05
467	school	5	NA	2021-03-04	F	11	3	1	no	NA	NA	NA	NA	NA	NA	NA	NA	NA	NA	NA	NA	NA	NA	NA	NA	NA	NA	NA	NA	NA	NA	NA	NA	NA	NA	NA	NA	NA	NA	NA	NA	NA	NA	540.6493128472731	NA	0	2021-03-05	0	2021-03-05
468	school	5	NA	2021-03-04	F	10	3	1	no	NA	NA	NA	NA	NA	NA	NA	NA	NA	NA	NA	NA	NA	NA	NA	NA	NA	NA	NA	NA	NA	NA	NA	NA	NA	NA	NA	NA	NA	NA	NA	NA	NA	NA	540.6493128472731	NA	0	2021-03-05	0	2021-03-05
469	school	5	NA	2021-03-04	F	10	3	1	no	NA	NA	NA	NA	NA	NA	NA	NA	NA	NA	NA	NA	NA	NA	NA	NA	NA	NA	NA	NA	NA	NA	NA	NA	NA	NA	NA	NA	NA	NA	NA	NA	NA	NA	540.6493128472731	NA	0	2021-03-05	0	2021-03-05
470	school	5	NA	2021-03-04	F	9	3	1	no	NA	NA	NA	NA	NA	NA	NA	NA	NA	NA	NA	NA	NA	NA	NA	NA	NA	NA	NA	NA	NA	NA	NA	NA	NA	NA	NA	NA	NA	NA	NA	NA	NA	NA	540.6493128472731	NA	0	2021-03-05	0	2021-03-05
471	school	5	NA	2021-03-04	F	11	3	1	no	NA	NA	NA	NA	NA	NA	NA	NA	NA	NA	NA	NA	NA	NA	NA	NA	NA	NA	NA	NA	NA	NA	NA	NA	NA	NA	NA	NA	NA	NA	NA	NA	NA	NA	540.6493128472731	NA	0	2021-03-05	0	2021-03-05
472	school	5	NA	2021-03-04	F	10	3	1	no	NA	NA	NA	NA	NA	NA	NA	NA	NA	NA	NA	NA	NA	NA	NA	NA	NA	NA	NA	NA	NA	NA	NA	NA	NA	NA	NA	NA	NA	NA	NA	NA	NA	NA	540.6493128472731	NA	0	2021-03-05	0	2021-03-05
473	school	5	NA	2021-03-04	M	11	3	1	no	NA	NA	NA	NA	NA	NA	NA	NA	NA	NA	NA	NA	NA	NA	NA	NA	NA	NA	NA	NA	NA	NA	NA	NA	NA	NA	NA	NA	NA	NA	NA	NA	NA	NA	540.6493128472731	NA	0	2021-03-05	0	2021-03-05
474	school	5	NA	2021-03-04	M	10	3	1	no	NA	NA	NA	NA	NA	NA	NA	NA	NA	NA	NA	NA	NA	NA	NA	NA	NA	NA	NA	NA	NA	NA	NA	NA	NA	NA	NA	NA	NA	NA	NA	NA	NA	NA	540.6493128472731	NA	0	2021-03-05	0	2021-03-05
475	school	5	NA	2021-03-04	M	10	3	1	no	NA	NA	NA	NA	NA	NA	NA	NA	NA	NA	NA	NA	NA	NA	NA	NA	NA	NA	NA	NA	NA	NA	NA	NA	NA	NA	NA	NA	NA	NA	NA	NA	NA	NA	540.6493128472731	NA	0	2021-03-05	1	2021-03-05
476	school	5	NA	2021-03-04	M	9	3	1	no	NA	NA	NA	NA	NA	NA	NA	NA	NA	NA	NA	NA	NA	NA	NA	NA	NA	NA	NA	NA	NA	NA	NA	NA	NA	NA	NA	NA	NA	NA	NA	NA	NA	NA	540.6493128472731	NA	0	2021-03-05	0	2021-03-05
477	school	5	NA	2021-03-04	M	11	3	1	no	NA	NA	NA	NA	NA	NA	NA	NA	NA	NA	NA	NA	NA	NA	NA	NA	NA	NA	NA	NA	NA	NA	NA	NA	NA	NA	NA	NA	NA	NA	NA	NA	NA	NA	540.6493128472731	NA	0	2021-03-05	0	2021-03-05
478	school	5	NA	2021-03-04	M	10	3	1	yes	NA	NA	NA	NA	NA	NA	NA	NA	NA	NA	NA	NA	NA	NA	NA	NA	NA	NA	NA	NA	NA	NA	NA	NA	NA	NA	NA	NA	NA	NA	NA	NA	NA	NA	540.6493128472731	NA	0	2021-03-05	0	2021-03-05
479	school	5	NA	2021-03-04	M	9	3	1	no	NA	NA	NA	NA	NA	NA	NA	NA	NA	NA	NA	NA	NA	NA	NA	NA	NA	NA	NA	NA	NA	NA	NA	NA	NA	NA	NA	NA	NA	NA	NA	NA	NA	NA	540.6493128472731	NA	0	2021-03-05	0	2021-03-05
480	school	5	NA	2021-03-04	M	9	3	1	no	NA	NA	NA	NA	NA	NA	NA	NA	NA	NA	NA	NA	NA	NA	NA	NA	NA	NA	NA	NA	NA	NA	NA	NA	NA	NA	NA	NA	NA	NA	NA	NA	NA	NA	540.6493128472731	NA	0	2021-03-05	0	2021-03-05
481	school	5	NA	2021-03-04	M	10	3	1	no	NA	NA	NA	NA	NA	NA	NA	NA	NA	NA	NA	NA	NA	NA	NA	NA	NA	NA	NA	NA	NA	NA	NA	NA	NA	NA	NA	NA	NA	NA	NA	NA	NA	NA	540.6493128472731	NA	0	2021-03-05	0	2021-03-05
482	school	5	NA	2021-03-04	F	11	4	1	no	NA	NA	NA	NA	NA	NA	NA	NA	NA	NA	NA	NA	NA	NA	NA	NA	NA	NA	NA	NA	NA	NA	NA	NA	NA	NA	NA	NA	NA	NA	NA	NA	NA	NA	540.6493128472731	NA	0	2021-03-05	0	2021-03-05
483	school	5	NA	2021-03-04	F	11	4	1	no	NA	NA	NA	NA	NA	NA	NA	NA	NA	NA	NA	NA	NA	NA	NA	NA	NA	NA	NA	NA	NA	NA	NA	NA	NA	NA	NA	NA	NA	NA	NA	NA	NA	NA	540.6493128472731	NA	0	2021-03-05	0	2021-03-05
484	school	5	NA	2021-03-04	F	11	4	1	no	NA	NA	NA	NA	NA	NA	NA	NA	NA	NA	NA	NA	NA	NA	NA	NA	NA	NA	NA	NA	NA	NA	NA	NA	NA	NA	NA	NA	NA	NA	NA	NA	NA	NA	540.6493128472731	NA	0	2021-03-05	0	2021-03-05
485	school	5	NA	2021-03-04	F	10	4	1	no	NA	NA	NA	NA	NA	NA	NA	NA	NA	NA	NA	NA	NA	NA	NA	NA	NA	NA	NA	NA	NA	NA	NA	NA	NA	NA	NA	NA	NA	NA	NA	NA	NA	NA	540.6493128472731	NA	0	2021-03-05	0	2021-03-05
486	school	5	NA	2021-03-04	F	11	4	1	no	NA	NA	NA	NA	NA	NA	NA	NA	NA	NA	NA	NA	NA	NA	NA	NA	NA	NA	NA	NA	NA	NA	NA	NA	NA	NA	NA	NA	NA	NA	NA	NA	NA	NA	540.6493128472731	NA	0	2021-03-05	0	2021-03-05
487	school	5	NA	2021-03-04	F	9	4	1	no	NA	NA	NA	NA	NA	NA	NA	NA	NA	NA	NA	NA	NA	NA	NA	NA	NA	NA	NA	NA	NA	NA	NA	NA	NA	NA	NA	NA	NA	NA	NA	NA	NA	NA	540.6493128472731	NA	0	2021-03-05	0	2021-03-05
488	school	5	NA	2021-03-04	F	10	4	1	no	NA	NA	NA	NA	NA	NA	NA	NA	NA	NA	NA	NA	NA	NA	NA	NA	NA	NA	NA	NA	NA	NA	NA	NA	NA	NA	NA	NA	NA	NA	NA	NA	NA	NA	540.6493128472731	NA	0	2021-03-05	0	2021-03-05
489	school	5	NA	2021-03-04	F	10	4	1	no	NA	NA	NA	NA	NA	NA	NA	NA	NA	NA	NA	NA	NA	NA	NA	NA	NA	NA	NA	NA	NA	NA	NA	NA	NA	NA	NA	NA	NA	NA	NA	NA	NA	NA	540.6493128472731	NA	0	2021-03-05	0	2021-03-05
490	school	5	NA	2021-03-04	F	10	4	1	no	NA	NA	NA	NA	NA	NA	NA	NA	NA	NA	NA	NA	NA	NA	NA	NA	NA	NA	NA	NA	NA	NA	NA	NA	NA	NA	NA	NA	NA	NA	NA	NA	NA	NA	540.6493128472731	NA	0	2021-03-05	0	2021-03-05
491	school	5	NA	2021-03-04	F	10	4	1	no	NA	NA	NA	NA	NA	NA	NA	NA	NA	NA	NA	NA	NA	NA	NA	NA	NA	NA	NA	NA	NA	NA	NA	NA	NA	NA	NA	NA	NA	NA	NA	NA	NA	NA	540.6493128472731	NA	0	2021-03-05	0	2021-03-05
492	school	5	NA	2021-03-04	M	11	4	1	no	NA	NA	NA	NA	NA	NA	NA	NA	NA	NA	NA	NA	NA	NA	NA	NA	NA	NA	NA	NA	NA	NA	NA	NA	NA	NA	NA	NA	NA	NA	NA	NA	NA	NA	540.6493128472731	NA	0	2021-03-05	0	2021-03-05
493	school	5	NA	2021-03-04	M	11	4	1	no	NA	NA	NA	NA	NA	NA	NA	NA	NA	NA	NA	NA	NA	NA	NA	NA	NA	NA	NA	NA	NA	NA	NA	NA	NA	NA	NA	NA	NA	NA	NA	NA	NA	NA	540.6493128472731	NA	0	2021-03-05	0	2021-03-05
494	school	5	NA	2021-03-04	M	14	4	1	no	NA	NA	NA	NA	NA	NA	NA	NA	NA	NA	NA	NA	NA	NA	NA	NA	NA	NA	NA	NA	NA	NA	NA	NA	NA	NA	NA	NA	NA	NA	NA	NA	NA	NA	540.6493128472731	NA	0	2021-03-05	0	2021-03-05
495	school	5	NA	2021-03-04	M	11	4	1	no	NA	NA	NA	NA	NA	NA	NA	NA	NA	NA	NA	NA	NA	NA	NA	NA	NA	NA	NA	NA	NA	NA	NA	NA	NA	NA	NA	NA	NA	NA	NA	NA	NA	NA	540.6493128472731	NA	0	2021-03-05	0	2021-03-05
496	school	5	NA	2021-03-04	M	10	4	1	no	NA	NA	NA	NA	NA	NA	NA	NA	NA	NA	NA	NA	NA	NA	NA	NA	NA	NA	NA	NA	NA	NA	NA	NA	NA	NA	NA	NA	NA	NA	NA	NA	NA	NA	540.6493128472731	NA	0	2021-03-05	0	2021-03-05
497	school	5	NA	2021-03-04	M	11	4	1	no	NA	NA	NA	NA	NA	NA	NA	NA	NA	NA	NA	NA	NA	NA	NA	NA	NA	NA	NA	NA	NA	NA	NA	NA	NA	NA	NA	NA	NA	NA	NA	NA	NA	NA	540.6493128472731	NA	0	2021-03-05	0	2021-03-05
498	school	5	NA	2021-03-04	M	12	4	1	no	NA	NA	NA	NA	NA	NA	NA	NA	NA	NA	NA	NA	NA	NA	NA	NA	NA	NA	NA	NA	NA	NA	NA	NA	NA	NA	NA	NA	NA	NA	NA	NA	NA	NA	540.6493128472731	NA	0	2021-03-05	0	2021-03-05
499	school	5	NA	2021-03-04	M	11	4	1	yes	NA	NA	NA	NA	NA	NA	NA	NA	NA	NA	NA	NA	NA	NA	NA	NA	NA	NA	NA	NA	NA	NA	NA	NA	NA	NA	NA	NA	NA	NA	NA	NA	NA	NA	540.6493128472731	NA	14	2021-03-05	4	2021-03-05
500	school	5	NA	2021-03-04	M	13	4	1	no	NA	NA	NA	NA	NA	NA	NA	NA	NA	NA	NA	NA	NA	NA	NA	NA	NA	NA	NA	NA	NA	NA	NA	NA	NA	NA	NA	NA	NA	NA	NA	NA	NA	NA	540.6493128472731	NA	0	2021-03-05	0	2021-03-05
501	school	5	NA	2021-03-04	M	12	4	1	yes	NA	NA	NA	NA	NA	NA	NA	NA	NA	NA	NA	NA	NA	NA	NA	NA	NA	NA	NA	NA	NA	NA	NA	NA	NA	NA	NA	NA	NA	NA	NA	NA	NA	NA	540.6493128472731	NA	0	2021-03-05	0	2021-03-05
502	school	5	NA	2021-03-04	M	11	4	1	no	NA	NA	NA	NA	NA	NA	NA	NA	NA	NA	NA	NA	NA	NA	NA	NA	NA	NA	NA	NA	NA	NA	NA	NA	NA	NA	NA	NA	NA	NA	NA	NA	NA	NA	540.6493128472731	NA	0	2021-03-05	0	2021-03-05
503	school	5	NA	2021-03-04	F	11	5	0	no	NA	NA	NA	NA	NA	NA	NA	NA	NA	NA	NA	NA	NA	NA	NA	NA	NA	NA	NA	NA	NA	NA	NA	NA	NA	NA	NA	NA	NA	NA	NA	NA	NA	NA	540.6493128472731	NA	0	2021-03-05	0	2021-03-05
504	school	5	NA	2021-03-04	F	13	5	1	yes	NA	NA	NA	NA	NA	NA	NA	NA	NA	NA	NA	NA	NA	NA	NA	NA	NA	NA	NA	NA	NA	NA	NA	NA	NA	NA	NA	NA	NA	NA	NA	NA	NA	NA	540.6493128472731	NA	0	2021-03-05	0	2021-03-05
505	school	5	NA	2021-03-04	F	13	5	1	no	NA	NA	NA	NA	NA	NA	NA	NA	NA	NA	NA	NA	NA	NA	NA	NA	NA	NA	NA	NA	NA	NA	NA	NA	NA	NA	NA	NA	NA	NA	NA	NA	NA	NA	540.6493128472731	NA	0	2021-03-05	0	2021-03-05
506	school	5	NA	2021-03-04	F	12	5	1	no	NA	NA	NA	NA	NA	NA	NA	NA	NA	NA	NA	NA	NA	NA	NA	NA	NA	NA	NA	NA	NA	NA	NA	NA	NA	NA	NA	NA	NA	NA	NA	NA	NA	NA	540.6493128472731	NA	0	2021-03-05	0	2021-03-05
507	school	5	NA	2021-03-04	F	11	5	1	yes	NA	NA	NA	NA	NA	NA	NA	NA	NA	NA	NA	NA	NA	NA	NA	NA	NA	NA	NA	NA	NA	NA	NA	NA	NA	NA	NA	NA	NA	NA	NA	NA	NA	NA	540.6493128472731	NA	0	2021-03-05	0	2021-03-05
508	school	5	NA	2021-03-04	F	12	5	1	yes	NA	NA	NA	NA	NA	NA	NA	NA	NA	NA	NA	NA	NA	NA	NA	NA	NA	NA	NA	NA	NA	NA	NA	NA	NA	NA	NA	NA	NA	NA	NA	NA	NA	NA	540.6493128472731	NA	0	2021-03-05	0	2021-03-05
509	school	5	NA	2021-03-04	F	13	5	1	no	NA	NA	NA	NA	NA	NA	NA	NA	NA	NA	NA	NA	NA	NA	NA	NA	NA	NA	NA	NA	NA	NA	NA	NA	NA	NA	NA	NA	NA	NA	NA	NA	NA	NA	540.6493128472731	NA	0	2021-03-05	0	2021-03-05
510	school	5	NA	2021-03-04	F	12	5	1	no	NA	NA	NA	NA	NA	NA	NA	NA	NA	NA	NA	NA	NA	NA	NA	NA	NA	NA	NA	NA	NA	NA	NA	NA	NA	NA	NA	NA	NA	NA	NA	NA	NA	NA	540.6493128472731	NA	0	2021-03-05	0	2021-03-05
511	school	5	NA	2021-03-04	F	11	5	1	no	NA	NA	NA	NA	NA	NA	NA	NA	NA	NA	NA	NA	NA	NA	NA	NA	NA	NA	NA	NA	NA	NA	NA	NA	NA	NA	NA	NA	NA	NA	NA	NA	NA	NA	540.6493128472731	NA	0	2021-03-05	0	2021-03-05
512	school	5	NA	2021-03-04	F	12	5	1	no	NA	NA	NA	NA	NA	NA	NA	NA	NA	NA	NA	NA	NA	NA	NA	NA	NA	NA	NA	NA	NA	NA	NA	NA	NA	NA	NA	NA	NA	NA	NA	NA	NA	NA	540.6493128472731	NA	0	2021-03-05	0	2021-03-05
513	school	5	NA	2021-03-04	M	12	5	1	yes	NA	NA	NA	NA	NA	NA	NA	NA	NA	NA	NA	NA	NA	NA	NA	NA	NA	NA	NA	NA	NA	NA	NA	NA	NA	NA	NA	NA	NA	NA	NA	NA	NA	NA	540.6493128472731	NA	0	2021-03-05	0	2021-03-05
514	school	5	NA	2021-03-04	M	12	5	1	no	NA	NA	NA	NA	NA	NA	NA	NA	NA	NA	NA	NA	NA	NA	NA	NA	NA	NA	NA	NA	NA	NA	NA	NA	NA	NA	NA	NA	NA	NA	NA	NA	NA	NA	540.6493128472731	NA	0	2021-03-05	0	2021-03-05
515	school	5	NA	2021-03-04	M	13	5	1	no	NA	NA	NA	NA	NA	NA	NA	NA	NA	NA	NA	NA	NA	NA	NA	NA	NA	NA	NA	NA	NA	NA	NA	NA	NA	NA	NA	NA	NA	NA	NA	NA	NA	NA	540.6493128472731	NA	0	2021-03-05	0	2021-03-05
516	school	5	NA	2021-03-04	M	14	5	1	no	NA	NA	NA	NA	NA	NA	NA	NA	NA	NA	NA	NA	NA	NA	NA	NA	NA	NA	NA	NA	NA	NA	NA	NA	NA	NA	NA	NA	NA	NA	NA	NA	NA	NA	540.6493128472731	NA	0	2021-03-05	0	2021-03-05
517	school	5	NA	2021-03-04	M	14	5	1	no	NA	NA	NA	NA	NA	NA	NA	NA	NA	NA	NA	NA	NA	NA	NA	NA	NA	NA	NA	NA	NA	NA	NA	NA	NA	NA	NA	NA	NA	NA	NA	NA	NA	NA	540.6493128472731	NA	0	2021-03-05	0	2021-03-05
518	school	5	NA	2021-03-04	M	12	5	1	no	NA	NA	NA	NA	NA	NA	NA	NA	NA	NA	NA	NA	NA	NA	NA	NA	NA	NA	NA	NA	NA	NA	NA	NA	NA	NA	NA	NA	NA	NA	NA	NA	NA	NA	540.6493128472731	NA	0	2021-03-05	0	2021-03-05
519	school	5	NA	2021-03-04	M	12	5	1	no	NA	NA	NA	NA	NA	NA	NA	NA	NA	NA	NA	NA	NA	NA	NA	NA	NA	NA	NA	NA	NA	NA	NA	NA	NA	NA	NA	NA	NA	NA	NA	NA	NA	NA	540.6493128472731	NA	0	2021-03-05	0	2021-03-05
520	school	5	NA	2021-03-04	M	13	5	1	yes	NA	NA	NA	NA	NA	NA	NA	NA	NA	NA	NA	NA	NA	NA	NA	NA	NA	NA	NA	NA	NA	NA	NA	NA	NA	NA	NA	NA	NA	NA	NA	NA	NA	NA	540.6493128472731	NA	0	2021-03-05	0	2021-03-05
521	school	5	NA	2021-03-04	F	13	6	1	no	NA	NA	NA	NA	NA	NA	NA	NA	NA	NA	NA	NA	NA	NA	NA	NA	NA	NA	NA	NA	NA	NA	NA	NA	NA	NA	NA	NA	NA	NA	NA	NA	NA	NA	540.6493128472731	NA	0	2021-03-05	0	2021-03-05
522	school	5	NA	2021-03-04	F	13	6	1	no	NA	NA	NA	NA	NA	NA	NA	NA	NA	NA	NA	NA	NA	NA	NA	NA	NA	NA	NA	NA	NA	NA	NA	NA	NA	NA	NA	NA	NA	NA	NA	NA	NA	NA	540.6493128472731	NA	0	2021-03-05	0	2021-03-05
523	school	5	NA	2021-03-04	F	12	6	1	no	NA	NA	NA	NA	NA	NA	NA	NA	NA	NA	NA	NA	NA	NA	NA	NA	NA	NA	NA	NA	NA	NA	NA	NA	NA	NA	NA	NA	NA	NA	NA	NA	NA	NA	540.6493128472731	NA	0	2021-03-05	0	2021-03-05
524	school	5	NA	2021-03-04	F	12	6	1	no	NA	NA	NA	NA	NA	NA	NA	NA	NA	NA	NA	NA	NA	NA	NA	NA	NA	NA	NA	NA	NA	NA	NA	NA	NA	NA	NA	NA	NA	NA	NA	NA	NA	NA	540.6493128472731	NA	0	2021-03-05	0	2021-03-05
525	school	5	NA	2021-03-04	F	12	6	1	no	NA	NA	NA	NA	NA	NA	NA	NA	NA	NA	NA	NA	NA	NA	NA	NA	NA	NA	NA	NA	NA	NA	NA	NA	NA	NA	NA	NA	NA	NA	NA	NA	NA	NA	540.6493128472731	NA	0	2021-03-05	0	2021-03-05
526	school	5	NA	2021-03-04	F	13	6	1	no	NA	NA	NA	NA	NA	NA	NA	NA	NA	NA	NA	NA	NA	NA	NA	NA	NA	NA	NA	NA	NA	NA	NA	NA	NA	NA	NA	NA	NA	NA	NA	NA	NA	NA	540.6493128472731	NA	0	2021-03-05	2	2021-03-05
527	school	5	NA	2021-03-04	F	13	6	1	no	NA	NA	NA	NA	NA	NA	NA	NA	NA	NA	NA	NA	NA	NA	NA	NA	NA	NA	NA	NA	NA	NA	NA	NA	NA	NA	NA	NA	NA	NA	NA	NA	NA	NA	540.6493128472731	NA	0	2021-03-05	0	2021-03-05
528	school	5	NA	2021-03-04	F	12	6	1	no	NA	NA	NA	NA	NA	NA	NA	NA	NA	NA	NA	NA	NA	NA	NA	NA	NA	NA	NA	NA	NA	NA	NA	NA	NA	NA	NA	NA	NA	NA	NA	NA	NA	NA	540.6493128472731	NA	0	2021-03-05	0	2021-03-05
529	school	5	NA	2021-03-04	F	13	6	1	no	NA	NA	NA	NA	NA	NA	NA	NA	NA	NA	NA	NA	NA	NA	NA	NA	NA	NA	NA	NA	NA	NA	NA	NA	NA	NA	NA	NA	NA	NA	NA	NA	NA	NA	540.6493128472731	NA	0	2021-03-05	0	2021-03-05
530	school	5	NA	2021-03-04	F	13	6	1	no	NA	NA	NA	NA	NA	NA	NA	NA	NA	NA	NA	NA	NA	NA	NA	NA	NA	NA	NA	NA	NA	NA	NA	NA	NA	NA	NA	NA	NA	NA	NA	NA	NA	NA	540.6493128472731	NA	0	2021-03-05	0	2021-03-05
531	school	5	NA	2021-03-04	F	13	6	1	no	NA	NA	NA	NA	NA	NA	NA	NA	NA	NA	NA	NA	NA	NA	NA	NA	NA	NA	NA	NA	NA	NA	NA	NA	NA	NA	NA	NA	NA	NA	NA	NA	NA	NA	540.6493128472731	NA	0	2021-03-05	0	2021-03-05
532	school	5	NA	2021-03-04	M	14	6	1	no	NA	NA	NA	NA	NA	NA	NA	NA	NA	NA	NA	NA	NA	NA	NA	NA	NA	NA	NA	NA	NA	NA	NA	NA	NA	NA	NA	NA	NA	NA	NA	NA	NA	NA	540.6493128472731	NA	0	2021-03-05	0	2021-03-05
533	school	5	NA	2021-03-04	M	13	6	1	no	NA	NA	NA	NA	NA	NA	NA	NA	NA	NA	NA	NA	NA	NA	NA	NA	NA	NA	NA	NA	NA	NA	NA	NA	NA	NA	NA	NA	NA	NA	NA	NA	NA	NA	540.6493128472731	NA	0	2021-03-05	0	2021-03-05
534	school	5	NA	2021-03-04	M	14	6	1	no	NA	NA	NA	NA	NA	NA	NA	NA	NA	NA	NA	NA	NA	NA	NA	NA	NA	NA	NA	NA	NA	NA	NA	NA	NA	NA	NA	NA	NA	NA	NA	NA	NA	NA	540.6493128472731	NA	0	2021-03-05	0	2021-03-05
535	school	5	NA	2021-03-04	M	13	6	1	no	NA	NA	NA	NA	NA	NA	NA	NA	NA	NA	NA	NA	NA	NA	NA	NA	NA	NA	NA	NA	NA	NA	NA	NA	NA	NA	NA	NA	NA	NA	NA	NA	NA	NA	540.6493128472731	NA	0	2021-03-05	0	2021-03-05
536	school	5	NA	2021-03-04	M	13	6	1	no	NA	NA	NA	NA	NA	NA	NA	NA	NA	NA	NA	NA	NA	NA	NA	NA	NA	NA	NA	NA	NA	NA	NA	NA	NA	NA	NA	NA	NA	NA	NA	NA	NA	NA	540.6493128472731	NA	0	2021-03-05	0	2021-03-05
537	school	5	NA	2021-03-04	M	12	6	1	no	NA	NA	NA	NA	NA	NA	NA	NA	NA	NA	NA	NA	NA	NA	NA	NA	NA	NA	NA	NA	NA	NA	NA	NA	NA	NA	NA	NA	NA	NA	NA	NA	NA	NA	540.6493128472731	NA	0	2021-03-05	0	2021-03-05
538	school	5	NA	2021-03-04	M	13	6	0	no	NA	NA	NA	NA	NA	NA	NA	NA	NA	NA	NA	NA	NA	NA	NA	NA	NA	NA	NA	NA	NA	NA	NA	NA	NA	NA	NA	NA	NA	NA	NA	NA	NA	NA	540.6493128472731	NA	0	2021-03-05	0	2021-03-05
539	school	5	NA	2021-03-04	M	13	6	1	yes	NA	NA	NA	NA	NA	NA	NA	NA	NA	NA	NA	NA	NA	NA	NA	NA	NA	NA	NA	NA	NA	NA	NA	NA	NA	NA	NA	NA	NA	NA	NA	NA	NA	NA	540.6493128472731	NA	0	2021-03-05	0	2021-03-05
540	school	5	NA	2021-03-04	M	13	6	1	no	NA	NA	NA	NA	NA	NA	NA	NA	NA	NA	NA	NA	NA	NA	NA	NA	NA	NA	NA	NA	NA	NA	NA	NA	NA	NA	NA	NA	NA	NA	NA	NA	NA	NA	540.6493128472731	NA	0	2021-03-05	0	2021-03-05
541	school	5	NA	2021-03-04	M	14	6	1	no	NA	NA	NA	NA	NA	NA	NA	NA	NA	NA	NA	NA	NA	NA	NA	NA	NA	NA	NA	NA	NA	NA	NA	NA	NA	NA	NA	NA	NA	NA	NA	NA	NA	NA	540.6493128472731	NA	0	2021-03-05	0	2021-03-05
542	school	5	NA	2021-03-04	M	12	6	1	no	NA	NA	NA	NA	NA	NA	NA	NA	NA	NA	NA	NA	NA	NA	NA	NA	NA	NA	NA	NA	NA	NA	NA	NA	NA	NA	NA	NA	NA	NA	NA	NA	NA	NA	540.6493128472731	NA	0	2021-03-05	0	2021-03-05
543	school	5	NA	2021-03-04	M	12	6	1	no	NA	NA	NA	NA	NA	NA	NA	NA	NA	NA	NA	NA	NA	NA	NA	NA	NA	NA	NA	NA	NA	NA	NA	NA	NA	NA	NA	NA	NA	NA	NA	NA	NA	NA	540.6493128472731	NA	0	2021-03-05	0	2021-03-05
544	school	5	NA	2021-03-04	F	5	0	0	no	NA	NA	NA	NA	NA	NA	NA	NA	NA	NA	NA	NA	NA	NA	NA	NA	NA	NA	NA	NA	NA	NA	NA	NA	NA	NA	NA	NA	NA	NA	NA	NA	NA	NA	540.6493128472731	NA	0	2021-03-05	0	2021-03-05
545	school	5	NA	2021-03-04	F	5	0	0	no	NA	NA	NA	NA	NA	NA	NA	NA	NA	NA	NA	NA	NA	NA	NA	NA	NA	NA	NA	NA	NA	NA	NA	NA	NA	NA	NA	NA	NA	NA	NA	NA	NA	NA	540.6493128472731	NA	0	2021-03-05	0	2021-03-05
546	school	5	NA	2021-03-04	F	5	0	0	no	NA	NA	NA	NA	NA	NA	NA	NA	NA	NA	NA	NA	NA	NA	NA	NA	NA	NA	NA	NA	NA	NA	NA	NA	NA	NA	NA	NA	NA	NA	NA	NA	NA	NA	540.6493128472731	NA	0	2021-03-05	0	2021-03-05
547	school	5	NA	2021-03-04	F	5	0	0	no	NA	NA	NA	NA	NA	NA	NA	NA	NA	NA	NA	NA	NA	NA	NA	NA	NA	NA	NA	NA	NA	NA	NA	NA	NA	NA	NA	NA	NA	NA	NA	NA	NA	NA	540.6493128472731	NA	0	2021-03-05	0	2021-03-05
548	school	5	NA	2021-03-04	F	5	0	0	no	NA	NA	NA	NA	NA	NA	NA	NA	NA	NA	NA	NA	NA	NA	NA	NA	NA	NA	NA	NA	NA	NA	NA	NA	NA	NA	NA	NA	NA	NA	NA	NA	NA	NA	540.6493128472731	NA	0	2021-03-05	0	2021-03-05
549	school	5	NA	2021-03-04	F	5	0	0	no	NA	NA	NA	NA	NA	NA	NA	NA	NA	NA	NA	NA	NA	NA	NA	NA	NA	NA	NA	NA	NA	NA	NA	NA	NA	NA	NA	NA	NA	NA	NA	NA	NA	NA	540.6493128472731	NA	0	2021-03-05	0	2021-03-05
550	school	5	NA	2021-03-04	F	5	0	0	no	NA	NA	NA	NA	NA	NA	NA	NA	NA	NA	NA	NA	NA	NA	NA	NA	NA	NA	NA	NA	NA	NA	NA	NA	NA	NA	NA	NA	NA	NA	NA	NA	NA	NA	540.6493128472731	NA	0	2021-03-05	0	2021-03-05
551	school	5	NA	2021-03-04	F	5	0	0	no	NA	NA	NA	NA	NA	NA	NA	NA	NA	NA	NA	NA	NA	NA	NA	NA	NA	NA	NA	NA	NA	NA	NA	NA	NA	NA	NA	NA	NA	NA	NA	NA	NA	NA	540.6493128472731	NA	0	2021-03-05	0	2021-03-05
552	school	5	NA	2021-03-04	F	5	0	0	no	NA	NA	NA	NA	NA	NA	NA	NA	NA	NA	NA	NA	NA	NA	NA	NA	NA	NA	NA	NA	NA	NA	NA	NA	NA	NA	NA	NA	NA	NA	NA	NA	NA	NA	540.6493128472731	NA	0	2021-03-05	0	2021-03-05
553	school	5	NA	2021-03-04	M	5	0	0	no	NA	NA	NA	NA	NA	NA	NA	NA	NA	NA	NA	NA	NA	NA	NA	NA	NA	NA	NA	NA	NA	NA	NA	NA	NA	NA	NA	NA	NA	NA	NA	NA	NA	NA	540.6493128472731	NA	0	2021-03-05	0	2021-03-05
554	school	5	NA	2021-03-04	M	5	0	0	no	NA	NA	NA	NA	NA	NA	NA	NA	NA	NA	NA	NA	NA	NA	NA	NA	NA	NA	NA	NA	NA	NA	NA	NA	NA	NA	NA	NA	NA	NA	NA	NA	NA	NA	540.6493128472731	NA	0	2021-03-05	0	2021-03-05
555	school	5	NA	2021-03-04	M	5	0	0	no	NA	NA	NA	NA	NA	NA	NA	NA	NA	NA	NA	NA	NA	NA	NA	NA	NA	NA	NA	NA	NA	NA	NA	NA	NA	NA	NA	NA	NA	NA	NA	NA	NA	NA	540.6493128472731	NA	0	2021-03-05	0	2021-03-05
556	school	5	NA	2021-03-04	M	5	0	0	no	NA	NA	NA	NA	NA	NA	NA	NA	NA	NA	NA	NA	NA	NA	NA	NA	NA	NA	NA	NA	NA	NA	NA	NA	NA	NA	NA	NA	NA	NA	NA	NA	NA	NA	540.6493128472731	NA	0	2021-03-05	0	2021-03-05
557	school	5	NA	2021-03-04	M	5	0	0	no	NA	NA	NA	NA	NA	NA	NA	NA	NA	NA	NA	NA	NA	NA	NA	NA	NA	NA	NA	NA	NA	NA	NA	NA	NA	NA	NA	NA	NA	NA	NA	NA	NA	NA	540.6493128472731	NA	0	2021-03-05	0	2021-03-05
558	school	5	NA	2021-03-04	M	5	0	0	no	NA	NA	NA	NA	NA	NA	NA	NA	NA	NA	NA	NA	NA	NA	NA	NA	NA	NA	NA	NA	NA	NA	NA	NA	NA	NA	NA	NA	NA	NA	NA	NA	NA	NA	540.6493128472731	NA	0	2021-03-05	0	2021-03-05
559	school	5	NA	2021-03-04	M	5	0	0	no	NA	NA	NA	NA	NA	NA	NA	NA	NA	NA	NA	NA	NA	NA	NA	NA	NA	NA	NA	NA	NA	NA	NA	NA	NA	NA	NA	NA	NA	NA	NA	NA	NA	NA	540.6493128472731	NA	0	2021-03-05	0	2021-03-05
560	school	5	NA	2021-03-04	M	5	0	0	no	NA	NA	NA	NA	NA	NA	NA	NA	NA	NA	NA	NA	NA	NA	NA	NA	NA	NA	NA	NA	NA	NA	NA	NA	NA	NA	NA	NA	NA	NA	NA	NA	NA	NA	540.6493128472731	NA	0	2021-03-05	0	2021-03-05
561	school	5	NA	2021-03-04	M	5	0	0	no	NA	NA	NA	NA	NA	NA	NA	NA	NA	NA	NA	NA	NA	NA	NA	NA	NA	NA	NA	NA	NA	NA	NA	NA	NA	NA	NA	NA	NA	NA	NA	NA	NA	NA	540.6493128472731	NA	0	2021-03-05	0	2021-03-05
562	school	6	NA	2021-02-23	F	5	1	1	no	NA	NA	NA	NA	NA	NA	NA	NA	NA	NA	NA	NA	NA	NA	NA	NA	NA	NA	NA	NA	NA	NA	NA	NA	NA	NA	NA	NA	NA	NA	NA	NA	NA	NA	1150.8408396279378	NA	0	2021-02-24	0	2021-02-24
563	school	6	NA	2021-02-23	F	5	1	1	no	NA	NA	NA	NA	NA	NA	NA	NA	NA	NA	NA	NA	NA	NA	NA	NA	NA	NA	NA	NA	NA	NA	NA	NA	NA	NA	NA	NA	NA	NA	NA	NA	NA	NA	1150.8408396279378	NA	0	2021-02-24	0	2021-02-24
564	school	6	NA	2021-02-23	F	5	0	1	no	NA	NA	NA	NA	NA	NA	NA	NA	NA	NA	NA	NA	NA	NA	NA	NA	NA	NA	NA	NA	NA	NA	NA	NA	NA	NA	NA	NA	NA	NA	NA	NA	NA	NA	1150.8408396279378	NA	0	2021-02-24	0	2021-02-24
565	school	6	NA	2021-02-23	F	5	1	1	no	NA	NA	NA	NA	NA	NA	NA	NA	NA	NA	NA	NA	NA	NA	NA	NA	NA	NA	NA	NA	NA	NA	NA	NA	NA	NA	NA	NA	NA	NA	NA	NA	NA	NA	1150.8408396279378	NA	0	2021-02-24	0	2021-02-24
566	school	6	NA	2021-02-23	F	6	1	1	no	NA	NA	NA	NA	NA	NA	NA	NA	NA	NA	NA	NA	NA	NA	NA	NA	NA	NA	NA	NA	NA	NA	NA	NA	NA	NA	NA	NA	NA	NA	NA	NA	NA	NA	1150.8408396279378	NA	0	2021-02-24	0	2021-02-24
567	school	6	NA	2021-02-23	F	5	0	1	no	NA	NA	NA	NA	NA	NA	NA	NA	NA	NA	NA	NA	NA	NA	NA	NA	NA	NA	NA	NA	NA	NA	NA	NA	NA	NA	NA	NA	NA	NA	NA	NA	NA	NA	1150.8408396279378	NA	0	2021-02-24	0	2021-02-24
568	school	6	NA	2021-02-23	F	5	1	1	no	NA	NA	NA	NA	NA	NA	NA	NA	NA	NA	NA	NA	NA	NA	NA	NA	NA	NA	NA	NA	NA	NA	NA	NA	NA	NA	NA	NA	NA	NA	NA	NA	NA	NA	1150.8408396279378	NA	0	2021-02-24	0	2021-02-24
569	school	6	NA	2021-02-23	F	5	0	1	no	NA	NA	NA	NA	NA	NA	NA	NA	NA	NA	NA	NA	NA	NA	NA	NA	NA	NA	NA	NA	NA	NA	NA	NA	NA	NA	NA	NA	NA	NA	NA	NA	NA	NA	1150.8408396279378	NA	0	2021-02-24	0	2021-02-24
570	school	6	NA	2021-02-23	F	5	0	1	no	NA	NA	NA	NA	NA	NA	NA	NA	NA	NA	NA	NA	NA	NA	NA	NA	NA	NA	NA	NA	NA	NA	NA	NA	NA	NA	NA	NA	NA	NA	NA	NA	NA	NA	1150.8408396279378	NA	0	2021-02-24	0	2021-02-24
571	school	6	NA	2021-02-23	M	6	1	1	no	NA	NA	NA	NA	NA	NA	NA	NA	NA	NA	NA	NA	NA	NA	NA	NA	NA	NA	NA	NA	NA	NA	NA	NA	NA	NA	NA	NA	NA	NA	NA	NA	NA	NA	1150.8408396279378	NA	0	2021-02-24	0	2021-02-24
572	school	6	NA	2021-02-23	M	6	1	1	no	NA	NA	NA	NA	NA	NA	NA	NA	NA	NA	NA	NA	NA	NA	NA	NA	NA	NA	NA	NA	NA	NA	NA	NA	NA	NA	NA	NA	NA	NA	NA	NA	NA	NA	1150.8408396279378	NA	0	2021-02-24	0	2021-02-24
573	school	6	NA	2021-02-23	M	7	1	1	no	NA	NA	NA	NA	NA	NA	NA	NA	NA	NA	NA	NA	NA	NA	NA	NA	NA	NA	NA	NA	NA	NA	NA	NA	NA	NA	NA	NA	NA	NA	NA	NA	NA	NA	1150.8408396279378	NA	0	2021-02-24	0	2021-02-24
574	school	6	NA	2021-02-23	M	6	0	1	no	NA	NA	NA	NA	NA	NA	NA	NA	NA	NA	NA	NA	NA	NA	NA	NA	NA	NA	NA	NA	NA	NA	NA	NA	NA	NA	NA	NA	NA	NA	NA	NA	NA	NA	1150.8408396279378	NA	0	2021-02-24	0	2021-02-24
575	school	6	NA	2021-02-23	M	5	0	1	no	NA	NA	NA	NA	NA	NA	NA	NA	NA	NA	NA	NA	NA	NA	NA	NA	NA	NA	NA	NA	NA	NA	NA	NA	NA	NA	NA	NA	NA	NA	NA	NA	NA	NA	1150.8408396279378	NA	0	2021-02-24	0	2021-02-24
576	school	6	NA	2021-02-23	M	5	0	1	no	NA	NA	NA	NA	NA	NA	NA	NA	NA	NA	NA	NA	NA	NA	NA	NA	NA	NA	NA	NA	NA	NA	NA	NA	NA	NA	NA	NA	NA	NA	NA	NA	NA	NA	1150.8408396279378	NA	0	2021-02-24	0	2021-02-24
577	school	6	NA	2021-02-23	M	5	0	1	no	NA	NA	NA	NA	NA	NA	NA	NA	NA	NA	NA	NA	NA	NA	NA	NA	NA	NA	NA	NA	NA	NA	NA	NA	NA	NA	NA	NA	NA	NA	NA	NA	NA	NA	1150.8408396279378	NA	0	2021-02-24	0	2021-02-24
578	school	6	NA	2021-02-23	M	6	1	1	no	NA	NA	NA	NA	NA	NA	NA	NA	NA	NA	NA	NA	NA	NA	NA	NA	NA	NA	NA	NA	NA	NA	NA	NA	NA	NA	NA	NA	NA	NA	NA	NA	NA	NA	1150.8408396279378	NA	0	2021-02-24	0	2021-02-24
579	school	6	NA	2021-02-23	M	7	1	1	no	NA	NA	NA	NA	NA	NA	NA	NA	NA	NA	NA	NA	NA	NA	NA	NA	NA	NA	NA	NA	NA	NA	NA	NA	NA	NA	NA	NA	NA	NA	NA	NA	NA	NA	1150.8408396279378	NA	0	2021-02-24	0	2021-02-24
580	school	6	NA	2021-02-23	M	6	1	1	no	NA	NA	NA	NA	NA	NA	NA	NA	NA	NA	NA	NA	NA	NA	NA	NA	NA	NA	NA	NA	NA	NA	NA	NA	NA	NA	NA	NA	NA	NA	NA	NA	NA	NA	1150.8408396279378	NA	0	2021-02-24	0	2021-02-24
581	school	6	NA	2021-02-23	M	5	0	1	no	NA	NA	NA	NA	NA	NA	NA	NA	NA	NA	NA	NA	NA	NA	NA	NA	NA	NA	NA	NA	NA	NA	NA	NA	NA	NA	NA	NA	NA	NA	NA	NA	NA	NA	1150.8408396279378	NA	0	2021-02-24	0	2021-02-24
582	school	6	NA	2021-02-23	M	6	1	1	no	NA	NA	NA	NA	NA	NA	NA	NA	NA	NA	NA	NA	NA	NA	NA	NA	NA	NA	NA	NA	NA	NA	NA	NA	NA	NA	NA	NA	NA	NA	NA	NA	NA	NA	1150.8408396279378	NA	0	2021-02-24	0	2021-02-24
583	school	6	NA	2021-02-23	F	8	2	1	no	NA	NA	NA	NA	NA	NA	NA	NA	NA	NA	NA	NA	NA	NA	NA	NA	NA	NA	NA	NA	NA	NA	NA	NA	NA	NA	NA	NA	NA	NA	NA	NA	NA	NA	1150.8408396279378	NA	0	2021-02-24	0	2021-02-24
584	school	6	NA	2021-02-23	F	6	2	1	no	NA	NA	NA	NA	NA	NA	NA	NA	NA	NA	NA	NA	NA	NA	NA	NA	NA	NA	NA	NA	NA	NA	NA	NA	NA	NA	NA	NA	NA	NA	NA	NA	NA	NA	1150.8408396279378	NA	0	2021-02-24	0	2021-02-24
585	school	6	NA	2021-02-23	F	8	2	1	no	NA	NA	NA	NA	NA	NA	NA	NA	NA	NA	NA	NA	NA	NA	NA	NA	NA	NA	NA	NA	NA	NA	NA	NA	NA	NA	NA	NA	NA	NA	NA	NA	NA	NA	1150.8408396279378	NA	0	2021-02-24	0	2021-02-24
586	school	6	NA	2021-02-23	F	7	1	1	no	NA	NA	NA	NA	NA	NA	NA	NA	NA	NA	NA	NA	NA	NA	NA	NA	NA	NA	NA	NA	NA	NA	NA	NA	NA	NA	NA	NA	NA	NA	NA	NA	NA	NA	1150.8408396279378	NA	0	2021-02-24	0	2021-02-24
587	school	6	NA	2021-02-23	F	7	2	1	yes	NA	NA	NA	NA	NA	NA	NA	NA	NA	NA	NA	NA	NA	NA	NA	NA	NA	NA	NA	NA	NA	NA	NA	NA	NA	NA	NA	NA	NA	NA	NA	NA	NA	NA	1150.8408396279378	NA	0	2021-02-24	0	2021-02-24
588	school	6	NA	2021-02-23	F	8	2	1	no	NA	NA	NA	NA	NA	NA	NA	NA	NA	NA	NA	NA	NA	NA	NA	NA	NA	NA	NA	NA	NA	NA	NA	NA	NA	NA	NA	NA	NA	NA	NA	NA	NA	NA	1150.8408396279378	NA	0	2021-02-24	0	2021-02-24
589	school	6	NA	2021-02-23	F	7	2	1	no	NA	NA	NA	NA	NA	NA	NA	NA	NA	NA	NA	NA	NA	NA	NA	NA	NA	NA	NA	NA	NA	NA	NA	NA	NA	NA	NA	NA	NA	NA	NA	NA	NA	NA	1150.8408396279378	NA	0	2021-02-24	0	2021-02-24
590	school	6	NA	2021-02-23	F	7	2	1	no	NA	NA	NA	NA	NA	NA	NA	NA	NA	NA	NA	NA	NA	NA	NA	NA	NA	NA	NA	NA	NA	NA	NA	NA	NA	NA	NA	NA	NA	NA	NA	NA	NA	NA	1150.8408396279378	NA	0	2021-02-24	0	2021-02-24
591	school	6	NA	2021-02-23	F	8	2	1	no	NA	NA	NA	NA	NA	NA	NA	NA	NA	NA	NA	NA	NA	NA	NA	NA	NA	NA	NA	NA	NA	NA	NA	NA	NA	NA	NA	NA	NA	NA	NA	NA	NA	NA	1150.8408396279378	NA	0	2021-02-24	0	2021-02-24
592	school	6	NA	2021-02-23	F	9	2	1	no	NA	NA	NA	NA	NA	NA	NA	NA	NA	NA	NA	NA	NA	NA	NA	NA	NA	NA	NA	NA	NA	NA	NA	NA	NA	NA	NA	NA	NA	NA	NA	NA	NA	NA	1150.8408396279378	NA	0	2021-02-24	0	2021-02-24
593	school	6	NA	2021-02-23	F	8	2	1	no	NA	NA	NA	NA	NA	NA	NA	NA	NA	NA	NA	NA	NA	NA	NA	NA	NA	NA	NA	NA	NA	NA	NA	NA	NA	NA	NA	NA	NA	NA	NA	NA	NA	NA	1150.8408396279378	NA	0	2021-02-24	0	2021-02-24
594	school	6	NA	2021-02-23	F	8	2	1	no	NA	NA	NA	NA	NA	NA	NA	NA	NA	NA	NA	NA	NA	NA	NA	NA	NA	NA	NA	NA	NA	NA	NA	NA	NA	NA	NA	NA	NA	NA	NA	NA	NA	NA	1150.8408396279378	NA	0	2021-02-24	0	2021-02-24
595	school	6	NA	2021-02-23	F	8	2	1	no	NA	NA	NA	NA	NA	NA	NA	NA	NA	NA	NA	NA	NA	NA	NA	NA	NA	NA	NA	NA	NA	NA	NA	NA	NA	NA	NA	NA	NA	NA	NA	NA	NA	NA	1150.8408396279378	NA	0	2021-02-24	0	2021-02-24
596	school	6	NA	2021-02-23	M	10	2	1	no	NA	NA	NA	NA	NA	NA	NA	NA	NA	NA	NA	NA	NA	NA	NA	NA	NA	NA	NA	NA	NA	NA	NA	NA	NA	NA	NA	NA	NA	NA	NA	NA	NA	NA	1150.8408396279378	NA	0	2021-02-24	0	2021-02-24
597	school	6	NA	2021-02-23	M	8	2	0	no	NA	NA	NA	NA	NA	NA	NA	NA	NA	NA	NA	NA	NA	NA	NA	NA	NA	NA	NA	NA	NA	NA	NA	NA	NA	NA	NA	NA	NA	NA	NA	NA	NA	NA	1150.8408396279378	NA	0	2021-02-24	0	2021-02-24
598	school	6	NA	2021-02-23	M	8	2	1	no	NA	NA	NA	NA	NA	NA	NA	NA	NA	NA	NA	NA	NA	NA	NA	NA	NA	NA	NA	NA	NA	NA	NA	NA	NA	NA	NA	NA	NA	NA	NA	NA	NA	NA	1150.8408396279378	NA	0	2021-02-24	0	2021-02-24
599	school	6	NA	2021-02-23	M	10	2	1	no	NA	NA	NA	NA	NA	NA	NA	NA	NA	NA	NA	NA	NA	NA	NA	NA	NA	NA	NA	NA	NA	NA	NA	NA	NA	NA	NA	NA	NA	NA	NA	NA	NA	NA	1150.8408396279378	NA	0	2021-02-24	0	2021-02-24
600	school	6	NA	2021-02-23	M	10	2	1	no	NA	NA	NA	NA	NA	NA	NA	NA	NA	NA	NA	NA	NA	NA	NA	NA	NA	NA	NA	NA	NA	NA	NA	NA	NA	NA	NA	NA	NA	NA	NA	NA	NA	NA	1150.8408396279378	NA	0	2021-02-24	0	2021-02-24
601	school	6	NA	2021-02-23	M	7	2	1	no	NA	NA	NA	NA	NA	NA	NA	NA	NA	NA	NA	NA	NA	NA	NA	NA	NA	NA	NA	NA	NA	NA	NA	NA	NA	NA	NA	NA	NA	NA	NA	NA	NA	NA	1150.8408396279378	NA	0	2021-02-24	0	2021-02-24
602	school	6	NA	2021-02-23	M	11	2	1	no	NA	NA	NA	NA	NA	NA	NA	NA	NA	NA	NA	NA	NA	NA	NA	NA	NA	NA	NA	NA	NA	NA	NA	NA	NA	NA	NA	NA	NA	NA	NA	NA	NA	NA	1150.8408396279378	NA	0	2021-02-24	0	2021-02-24
603	school	6	NA	2021-02-23	M	7	2	1	no	NA	NA	NA	NA	NA	NA	NA	NA	NA	NA	NA	NA	NA	NA	NA	NA	NA	NA	NA	NA	NA	NA	NA	NA	NA	NA	NA	NA	NA	NA	NA	NA	NA	NA	1150.8408396279378	NA	0	2021-02-24	0	2021-02-24
604	school	6	NA	2021-02-23	M	10	2	1	no	NA	NA	NA	NA	NA	NA	NA	NA	NA	NA	NA	NA	NA	NA	NA	NA	NA	NA	NA	NA	NA	NA	NA	NA	NA	NA	NA	NA	NA	NA	NA	NA	NA	NA	1150.8408396279378	NA	0	2021-02-24	0	2021-02-24
605	school	6	NA	2021-02-23	M	9	2	1	no	NA	NA	NA	NA	NA	NA	NA	NA	NA	NA	NA	NA	NA	NA	NA	NA	NA	NA	NA	NA	NA	NA	NA	NA	NA	NA	NA	NA	NA	NA	NA	NA	NA	NA	1150.8408396279378	NA	0	2021-02-24	0	2021-02-24
606	school	6	NA	2021-02-23	F	10	3	1	no	NA	NA	NA	NA	NA	NA	NA	NA	NA	NA	NA	NA	NA	NA	NA	NA	NA	NA	NA	NA	NA	NA	NA	NA	NA	NA	NA	NA	NA	NA	NA	NA	NA	NA	1150.8408396279378	NA	0	2021-02-24	0	2021-02-24
607	school	6	NA	2021-02-23	F	9	3	1	no	NA	NA	NA	NA	NA	NA	NA	NA	NA	NA	NA	NA	NA	NA	NA	NA	NA	NA	NA	NA	NA	NA	NA	NA	NA	NA	NA	NA	NA	NA	NA	NA	NA	NA	1150.8408396279378	NA	0	2021-02-24	0	2021-02-24
608	school	6	NA	2021-02-23	F	11	3	1	no	NA	NA	NA	NA	NA	NA	NA	NA	NA	NA	NA	NA	NA	NA	NA	NA	NA	NA	NA	NA	NA	NA	NA	NA	NA	NA	NA	NA	NA	NA	NA	NA	NA	NA	1150.8408396279378	NA	0	2021-02-24	0	2021-02-24
609	school	6	NA	2021-02-23	F	9	3	0	no	NA	NA	NA	NA	NA	NA	NA	NA	NA	NA	NA	NA	NA	NA	NA	NA	NA	NA	NA	NA	NA	NA	NA	NA	NA	NA	NA	NA	NA	NA	NA	NA	NA	NA	1150.8408396279378	NA	0	2021-02-24	0	2021-02-24
610	school	6	NA	2021-02-23	F	12	3	1	no	NA	NA	NA	NA	NA	NA	NA	NA	NA	NA	NA	NA	NA	NA	NA	NA	NA	NA	NA	NA	NA	NA	NA	NA	NA	NA	NA	NA	NA	NA	NA	NA	NA	NA	1150.8408396279378	NA	0	2021-02-24	0	2021-02-24
611	school	6	NA	2021-02-23	F	10	3	1	yes	NA	NA	NA	NA	NA	NA	NA	NA	NA	NA	NA	NA	NA	NA	NA	NA	NA	NA	NA	NA	NA	NA	NA	NA	NA	NA	NA	NA	NA	NA	NA	NA	NA	NA	1150.8408396279378	NA	0	2021-02-24	0	2021-02-24
612	school	6	NA	2021-02-23	F	8	3	1	no	NA	NA	NA	NA	NA	NA	NA	NA	NA	NA	NA	NA	NA	NA	NA	NA	NA	NA	NA	NA	NA	NA	NA	NA	NA	NA	NA	NA	NA	NA	NA	NA	NA	NA	1150.8408396279378	NA	0	2021-02-24	0	2021-02-24
613	school	6	NA	2021-02-23	F	9	3	1	no	NA	NA	NA	NA	NA	NA	NA	NA	NA	NA	NA	NA	NA	NA	NA	NA	NA	NA	NA	NA	NA	NA	NA	NA	NA	NA	NA	NA	NA	NA	NA	NA	NA	NA	1150.8408396279378	NA	0	2021-02-24	0	2021-02-24
614	school	6	NA	2021-02-23	F	10	3	1	no	NA	NA	NA	NA	NA	NA	NA	NA	NA	NA	NA	NA	NA	NA	NA	NA	NA	NA	NA	NA	NA	NA	NA	NA	NA	NA	NA	NA	NA	NA	NA	NA	NA	NA	1150.8408396279378	NA	0	2021-02-24	0	2021-02-24
615	school	6	NA	2021-02-23	F	10	3	1	no	NA	NA	NA	NA	NA	NA	NA	NA	NA	NA	NA	NA	NA	NA	NA	NA	NA	NA	NA	NA	NA	NA	NA	NA	NA	NA	NA	NA	NA	NA	NA	NA	NA	NA	1150.8408396279378	NA	0	2021-02-24	0	2021-02-24
616	school	6	NA	2021-02-23	F	11	3	1	no	NA	NA	NA	NA	NA	NA	NA	NA	NA	NA	NA	NA	NA	NA	NA	NA	NA	NA	NA	NA	NA	NA	NA	NA	NA	NA	NA	NA	NA	NA	NA	NA	NA	NA	1150.8408396279378	NA	0	2021-02-24	0	2021-02-24
617	school	6	NA	2021-02-23	F	11	3	0	no	NA	NA	NA	NA	NA	NA	NA	NA	NA	NA	NA	NA	NA	NA	NA	NA	NA	NA	NA	NA	NA	NA	NA	NA	NA	NA	NA	NA	NA	NA	NA	NA	NA	NA	1150.8408396279378	NA	0	2021-02-24	0	2021-02-24
618	school	6	NA	2021-02-23	F	9	3	1	yes	NA	NA	NA	NA	NA	NA	NA	NA	NA	NA	NA	NA	NA	NA	NA	NA	NA	NA	NA	NA	NA	NA	NA	NA	NA	NA	NA	NA	NA	NA	NA	NA	NA	NA	1150.8408396279378	NA	0	2021-02-24	0	2021-02-24
619	school	6	NA	2021-02-23	M	10	3	1	yes	NA	NA	NA	NA	NA	NA	NA	NA	NA	NA	NA	NA	NA	NA	NA	NA	NA	NA	NA	NA	NA	NA	NA	NA	NA	NA	NA	NA	NA	NA	NA	NA	NA	NA	1150.8408396279378	NA	0	2021-02-24	0	2021-02-24
620	school	6	NA	2021-02-23	M	9	3	1	no	NA	NA	NA	NA	NA	NA	NA	NA	NA	NA	NA	NA	NA	NA	NA	NA	NA	NA	NA	NA	NA	NA	NA	NA	NA	NA	NA	NA	NA	NA	NA	NA	NA	NA	1150.8408396279378	NA	0	2021-02-24	0	2021-02-24
621	school	6	NA	2021-02-23	M	11	3	1	no	NA	NA	NA	NA	NA	NA	NA	NA	NA	NA	NA	NA	NA	NA	NA	NA	NA	NA	NA	NA	NA	NA	NA	NA	NA	NA	NA	NA	NA	NA	NA	NA	NA	NA	1150.8408396279378	NA	0	2021-02-24	0	2021-02-24
622	school	6	NA	2021-02-23	M	10	3	0	yes	NA	NA	NA	NA	NA	NA	NA	NA	NA	NA	NA	NA	NA	NA	NA	NA	NA	NA	NA	NA	NA	NA	NA	NA	NA	NA	NA	NA	NA	NA	NA	NA	NA	NA	1150.8408396279378	NA	0	2021-02-24	0	2021-02-24
623	school	6	NA	2021-02-23	M	10	3	1	no	NA	NA	NA	NA	NA	NA	NA	NA	NA	NA	NA	NA	NA	NA	NA	NA	NA	NA	NA	NA	NA	NA	NA	NA	NA	NA	NA	NA	NA	NA	NA	NA	NA	NA	1150.8408396279378	NA	0	2021-02-24	0	2021-02-24
624	school	6	NA	2021-02-23	M	11	3	1	no	NA	NA	NA	NA	NA	NA	NA	NA	NA	NA	NA	NA	NA	NA	NA	NA	NA	NA	NA	NA	NA	NA	NA	NA	NA	NA	NA	NA	NA	NA	NA	NA	NA	NA	1150.8408396279378	NA	0	2021-02-24	0	2021-02-24
625	school	6	NA	2021-02-23	M	11	3	1	no	NA	NA	NA	NA	NA	NA	NA	NA	NA	NA	NA	NA	NA	NA	NA	NA	NA	NA	NA	NA	NA	NA	NA	NA	NA	NA	NA	NA	NA	NA	NA	NA	NA	NA	1150.8408396279378	NA	0	2021-02-24	0	2021-02-24
626	school	6	NA	2021-02-23	M	11	3	1	no	NA	NA	NA	NA	NA	NA	NA	NA	NA	NA	NA	NA	NA	NA	NA	NA	NA	NA	NA	NA	NA	NA	NA	NA	NA	NA	NA	NA	NA	NA	NA	NA	NA	NA	1150.8408396279378	NA	0	2021-02-24	0	2021-02-24
627	school	6	NA	2021-02-23	M	10	3	1	no	NA	NA	NA	NA	NA	NA	NA	NA	NA	NA	NA	NA	NA	NA	NA	NA	NA	NA	NA	NA	NA	NA	NA	NA	NA	NA	NA	NA	NA	NA	NA	NA	NA	NA	1150.8408396279378	NA	0	2021-02-24	0	2021-02-24
628	school	6	NA	2021-02-23	M	8	3	1	no	NA	NA	NA	NA	NA	NA	NA	NA	NA	NA	NA	NA	NA	NA	NA	NA	NA	NA	NA	NA	NA	NA	NA	NA	NA	NA	NA	NA	NA	NA	NA	NA	NA	NA	1150.8408396279378	NA	0	2021-02-24	0	2021-02-24
629	school	6	NA	2021-02-23	F	12	3	1	no	NA	NA	NA	NA	NA	NA	NA	NA	NA	NA	NA	NA	NA	NA	NA	NA	NA	NA	NA	NA	NA	NA	NA	NA	NA	NA	NA	NA	NA	NA	NA	NA	NA	NA	1150.8408396279378	NA	0	2021-02-24	0	2021-02-24
630	school	6	NA	2021-02-23	F	12	4	1	no	NA	NA	NA	NA	NA	NA	NA	NA	NA	NA	NA	NA	NA	NA	NA	NA	NA	NA	NA	NA	NA	NA	NA	NA	NA	NA	NA	NA	NA	NA	NA	NA	NA	NA	1150.8408396279378	NA	0	2021-02-24	0	2021-02-24
631	school	6	NA	2021-02-23	F	13	4	1	no	NA	NA	NA	NA	NA	NA	NA	NA	NA	NA	NA	NA	NA	NA	NA	NA	NA	NA	NA	NA	NA	NA	NA	NA	NA	NA	NA	NA	NA	NA	NA	NA	NA	NA	1150.8408396279378	NA	0	2021-02-24	0	2021-02-24
632	school	6	NA	2021-02-23	F	11	4	1	no	NA	NA	NA	NA	NA	NA	NA	NA	NA	NA	NA	NA	NA	NA	NA	NA	NA	NA	NA	NA	NA	NA	NA	NA	NA	NA	NA	NA	NA	NA	NA	NA	NA	NA	1150.8408396279378	NA	0	2021-02-24	0	2021-02-24
633	school	6	NA	2021-02-23	F	11	4	1	no	NA	NA	NA	NA	NA	NA	NA	NA	NA	NA	NA	NA	NA	NA	NA	NA	NA	NA	NA	NA	NA	NA	NA	NA	NA	NA	NA	NA	NA	NA	NA	NA	NA	NA	1150.8408396279378	NA	0	2021-02-24	0	2021-02-24
634	school	6	NA	2021-02-23	F	10	4	1	no	NA	NA	NA	NA	NA	NA	NA	NA	NA	NA	NA	NA	NA	NA	NA	NA	NA	NA	NA	NA	NA	NA	NA	NA	NA	NA	NA	NA	NA	NA	NA	NA	NA	NA	1150.8408396279378	NA	0	2021-02-24	0	2021-02-24
635	school	6	NA	2021-02-23	F	10	4	1	no	NA	NA	NA	NA	NA	NA	NA	NA	NA	NA	NA	NA	NA	NA	NA	NA	NA	NA	NA	NA	NA	NA	NA	NA	NA	NA	NA	NA	NA	NA	NA	NA	NA	NA	1150.8408396279378	NA	0	2021-02-24	0	2021-02-24
636	school	6	NA	2021-02-23	F	10	3	1	no	NA	NA	NA	NA	NA	NA	NA	NA	NA	NA	NA	NA	NA	NA	NA	NA	NA	NA	NA	NA	NA	NA	NA	NA	NA	NA	NA	NA	NA	NA	NA	NA	NA	NA	1150.8408396279378	NA	0	2021-02-24	0	2021-02-24
637	school	6	NA	2021-02-23	F	10	4	1	no	NA	NA	NA	NA	NA	NA	NA	NA	NA	NA	NA	NA	NA	NA	NA	NA	NA	NA	NA	NA	NA	NA	NA	NA	NA	NA	NA	NA	NA	NA	NA	NA	NA	NA	1150.8408396279378	NA	0	2021-02-24	0	2021-02-24
638	school	6	NA	2021-02-23	F	10	4	1	no	NA	NA	NA	NA	NA	NA	NA	NA	NA	NA	NA	NA	NA	NA	NA	NA	NA	NA	NA	NA	NA	NA	NA	NA	NA	NA	NA	NA	NA	NA	NA	NA	NA	NA	1150.8408396279378	NA	0	2021-02-24	0	2021-02-24
639	school	6	NA	2021-02-23	F	12	4	0	no	NA	NA	NA	NA	NA	NA	NA	NA	NA	NA	NA	NA	NA	NA	NA	NA	NA	NA	NA	NA	NA	NA	NA	NA	NA	NA	NA	NA	NA	NA	NA	NA	NA	NA	1150.8408396279378	NA	0	2021-02-24	0	2021-02-24
640	school	6	NA	2021-02-23	F	12	4	1	no	NA	NA	NA	NA	NA	NA	NA	NA	NA	NA	NA	NA	NA	NA	NA	NA	NA	NA	NA	NA	NA	NA	NA	NA	NA	NA	NA	NA	NA	NA	NA	NA	NA	NA	1150.8408396279378	NA	0	2021-02-24	0	2021-02-24
641	school	6	NA	2021-02-23	F	12	4	1	no	NA	NA	NA	NA	NA	NA	NA	NA	NA	NA	NA	NA	NA	NA	NA	NA	NA	NA	NA	NA	NA	NA	NA	NA	NA	NA	NA	NA	NA	NA	NA	NA	NA	NA	1150.8408396279378	NA	0	2021-02-24	0	2021-02-24
642	school	6	NA	2021-02-23	M	12	4	1	no	NA	NA	NA	NA	NA	NA	NA	NA	NA	NA	NA	NA	NA	NA	NA	NA	NA	NA	NA	NA	NA	NA	NA	NA	NA	NA	NA	NA	NA	NA	NA	NA	NA	NA	1150.8408396279378	NA	0	2021-02-24	0	2021-02-24
643	school	6	NA	2021-02-23	M	12	4	1	no	NA	NA	NA	NA	NA	NA	NA	NA	NA	NA	NA	NA	NA	NA	NA	NA	NA	NA	NA	NA	NA	NA	NA	NA	NA	NA	NA	NA	NA	NA	NA	NA	NA	NA	1150.8408396279378	NA	0	2021-02-24	0	2021-02-24
644	school	6	NA	2021-02-23	M	13	4	1	no	NA	NA	NA	NA	NA	NA	NA	NA	NA	NA	NA	NA	NA	NA	NA	NA	NA	NA	NA	NA	NA	NA	NA	NA	NA	NA	NA	NA	NA	NA	NA	NA	NA	NA	1150.8408396279378	NA	0	2021-02-24	0	2021-02-24
645	school	6	NA	2021-02-23	M	10	4	1	no	NA	NA	NA	NA	NA	NA	NA	NA	NA	NA	NA	NA	NA	NA	NA	NA	NA	NA	NA	NA	NA	NA	NA	NA	NA	NA	NA	NA	NA	NA	NA	NA	NA	NA	1150.8408396279378	NA	0	2021-02-24	0	2021-02-24
646	school	6	NA	2021-02-23	M	11	4	1	no	NA	NA	NA	NA	NA	NA	NA	NA	NA	NA	NA	NA	NA	NA	NA	NA	NA	NA	NA	NA	NA	NA	NA	NA	NA	NA	NA	NA	NA	NA	NA	NA	NA	NA	1150.8408396279378	NA	0	2021-02-24	0	2021-02-24
647	school	6	NA	2021-02-23	M	11	3	1	no	NA	NA	NA	NA	NA	NA	NA	NA	NA	NA	NA	NA	NA	NA	NA	NA	NA	NA	NA	NA	NA	NA	NA	NA	NA	NA	NA	NA	NA	NA	NA	NA	NA	NA	1150.8408396279378	NA	0	2021-02-24	0	2021-02-24
648	school	6	NA	2021-02-23	M	11	3	1	no	NA	NA	NA	NA	NA	NA	NA	NA	NA	NA	NA	NA	NA	NA	NA	NA	NA	NA	NA	NA	NA	NA	NA	NA	NA	NA	NA	NA	NA	NA	NA	NA	NA	NA	1150.8408396279378	NA	0	2021-02-24	0	2021-02-24
649	school	6	NA	2021-02-23	M	11	3	1	yes	NA	NA	NA	NA	NA	NA	NA	NA	NA	NA	NA	NA	NA	NA	NA	NA	NA	NA	NA	NA	NA	NA	NA	NA	NA	NA	NA	NA	NA	NA	NA	NA	NA	NA	1150.8408396279378	NA	0	2021-02-24	0	2021-02-24
650	school	6	NA	2021-02-23	M	11	3	1	no	NA	NA	NA	NA	NA	NA	NA	NA	NA	NA	NA	NA	NA	NA	NA	NA	NA	NA	NA	NA	NA	NA	NA	NA	NA	NA	NA	NA	NA	NA	NA	NA	NA	NA	1150.8408396279378	NA	0	2021-02-24	0	2021-02-24
651	school	6	NA	2021-02-23	M	12	4	1	no	NA	NA	NA	NA	NA	NA	NA	NA	NA	NA	NA	NA	NA	NA	NA	NA	NA	NA	NA	NA	NA	NA	NA	NA	NA	NA	NA	NA	NA	NA	NA	NA	NA	NA	1150.8408396279378	NA	0	2021-02-24	0	2021-02-24
652	school	6	NA	2021-02-23	F	12	5	1	no	NA	NA	NA	NA	NA	NA	NA	NA	NA	NA	NA	NA	NA	NA	NA	NA	NA	NA	NA	NA	NA	NA	NA	NA	NA	NA	NA	NA	NA	NA	NA	NA	NA	NA	1150.8408396279378	NA	0	2021-02-24	0	2021-02-24
653	school	6	NA	2021-02-23	F	12	5	1	no	NA	NA	NA	NA	NA	NA	NA	NA	NA	NA	NA	NA	NA	NA	NA	NA	NA	NA	NA	NA	NA	NA	NA	NA	NA	NA	NA	NA	NA	NA	NA	NA	NA	NA	1150.8408396279378	NA	0	2021-02-24	0	2021-02-24
654	school	6	NA	2021-02-23	F	12	5	1	no	NA	NA	NA	NA	NA	NA	NA	NA	NA	NA	NA	NA	NA	NA	NA	NA	NA	NA	NA	NA	NA	NA	NA	NA	NA	NA	NA	NA	NA	NA	NA	NA	NA	NA	1150.8408396279378	NA	0	2021-02-24	0	2021-02-24
655	school	6	NA	2021-02-23	F	11	5	1	no	NA	NA	NA	NA	NA	NA	NA	NA	NA	NA	NA	NA	NA	NA	NA	NA	NA	NA	NA	NA	NA	NA	NA	NA	NA	NA	NA	NA	NA	NA	NA	NA	NA	NA	1150.8408396279378	NA	0	2021-02-24	0	2021-02-24
656	school	6	NA	2021-02-23	F	12	5	1	no	NA	NA	NA	NA	NA	NA	NA	NA	NA	NA	NA	NA	NA	NA	NA	NA	NA	NA	NA	NA	NA	NA	NA	NA	NA	NA	NA	NA	NA	NA	NA	NA	NA	NA	1150.8408396279378	NA	0	2021-02-24	0	2021-02-24
657	school	6	NA	2021-02-23	F	11	5	1	no	NA	NA	NA	NA	NA	NA	NA	NA	NA	NA	NA	NA	NA	NA	NA	NA	NA	NA	NA	NA	NA	NA	NA	NA	NA	NA	NA	NA	NA	NA	NA	NA	NA	NA	1150.8408396279378	NA	0	2021-02-24	0	2021-02-24
658	school	6	NA	2021-02-23	F	13	5	1	no	NA	NA	NA	NA	NA	NA	NA	NA	NA	NA	NA	NA	NA	NA	NA	NA	NA	NA	NA	NA	NA	NA	NA	NA	NA	NA	NA	NA	NA	NA	NA	NA	NA	NA	1150.8408396279378	NA	0	2021-02-24	0	2021-02-24
659	school	6	NA	2021-02-23	F	12	5	1	no	NA	NA	NA	NA	NA	NA	NA	NA	NA	NA	NA	NA	NA	NA	NA	NA	NA	NA	NA	NA	NA	NA	NA	NA	NA	NA	NA	NA	NA	NA	NA	NA	NA	NA	1150.8408396279378	NA	0	2021-02-24	0	2021-02-24
660	school	6	NA	2021-02-23	F	11	5	1	no	NA	NA	NA	NA	NA	NA	NA	NA	NA	NA	NA	NA	NA	NA	NA	NA	NA	NA	NA	NA	NA	NA	NA	NA	NA	NA	NA	NA	NA	NA	NA	NA	NA	NA	1150.8408396279378	NA	0	2021-02-24	0	2021-02-24
661	school	6	NA	2021-02-23	F	13	5	1	no	NA	NA	NA	NA	NA	NA	NA	NA	NA	NA	NA	NA	NA	NA	NA	NA	NA	NA	NA	NA	NA	NA	NA	NA	NA	NA	NA	NA	NA	NA	NA	NA	NA	NA	1150.8408396279378	NA	0	2021-02-24	0	2021-02-24
662	school	6	NA	2021-02-23	F	12	5	1	no	NA	NA	NA	NA	NA	NA	NA	NA	NA	NA	NA	NA	NA	NA	NA	NA	NA	NA	NA	NA	NA	NA	NA	NA	NA	NA	NA	NA	NA	NA	NA	NA	NA	NA	1150.8408396279378	NA	0	2021-02-24	0	2021-02-24
663	school	6	NA	2021-02-23	F	12	5	1	no	NA	NA	NA	NA	NA	NA	NA	NA	NA	NA	NA	NA	NA	NA	NA	NA	NA	NA	NA	NA	NA	NA	NA	NA	NA	NA	NA	NA	NA	NA	NA	NA	NA	NA	1150.8408396279378	NA	0	2021-02-24	0	2021-02-24
664	school	6	NA	2021-02-23	M	11	5	1	no	NA	NA	NA	NA	NA	NA	NA	NA	NA	NA	NA	NA	NA	NA	NA	NA	NA	NA	NA	NA	NA	NA	NA	NA	NA	NA	NA	NA	NA	NA	NA	NA	NA	NA	1150.8408396279378	NA	0	2021-02-24	0	2021-02-24
665	school	6	NA	2021-02-23	M	12	5	1	no	NA	NA	NA	NA	NA	NA	NA	NA	NA	NA	NA	NA	NA	NA	NA	NA	NA	NA	NA	NA	NA	NA	NA	NA	NA	NA	NA	NA	NA	NA	NA	NA	NA	NA	1150.8408396279378	NA	0	2021-02-24	0	2021-02-24
666	school	6	NA	2021-02-23	M	13	5	1	no	NA	NA	NA	NA	NA	NA	NA	NA	NA	NA	NA	NA	NA	NA	NA	NA	NA	NA	NA	NA	NA	NA	NA	NA	NA	NA	NA	NA	NA	NA	NA	NA	NA	NA	1150.8408396279378	NA	0	2021-02-24	0	2021-02-24
667	school	6	NA	2021-02-23	M	13	5	1	no	NA	NA	NA	NA	NA	NA	NA	NA	NA	NA	NA	NA	NA	NA	NA	NA	NA	NA	NA	NA	NA	NA	NA	NA	NA	NA	NA	NA	NA	NA	NA	NA	NA	NA	1150.8408396279378	NA	0	2021-02-24	0	2021-02-24
668	school	6	NA	2021-02-23	M	13	5	1	yes	NA	NA	NA	NA	NA	NA	NA	NA	NA	NA	NA	NA	NA	NA	NA	NA	NA	NA	NA	NA	NA	NA	NA	NA	NA	NA	NA	NA	NA	NA	NA	NA	NA	NA	1150.8408396279378	NA	0	2021-02-24	0	2021-02-24
669	school	6	NA	2021-02-23	M	12	5	1	no	NA	NA	NA	NA	NA	NA	NA	NA	NA	NA	NA	NA	NA	NA	NA	NA	NA	NA	NA	NA	NA	NA	NA	NA	NA	NA	NA	NA	NA	NA	NA	NA	NA	NA	1150.8408396279378	NA	0	2021-02-24	0	2021-02-24
670	school	6	NA	2021-02-23	M	14	5	1	no	NA	NA	NA	NA	NA	NA	NA	NA	NA	NA	NA	NA	NA	NA	NA	NA	NA	NA	NA	NA	NA	NA	NA	NA	NA	NA	NA	NA	NA	NA	NA	NA	NA	NA	1150.8408396279378	NA	0	2021-02-24	0	2021-02-24
671	school	6	NA	2021-02-23	M	13	5	1	no	NA	NA	NA	NA	NA	NA	NA	NA	NA	NA	NA	NA	NA	NA	NA	NA	NA	NA	NA	NA	NA	NA	NA	NA	NA	NA	NA	NA	NA	NA	NA	NA	NA	NA	1150.8408396279378	NA	0	2021-02-24	0	2021-02-24
672	school	6	NA	2021-02-23	M	14	5	1	no	NA	NA	NA	NA	NA	NA	NA	NA	NA	NA	NA	NA	NA	NA	NA	NA	NA	NA	NA	NA	NA	NA	NA	NA	NA	NA	NA	NA	NA	NA	NA	NA	NA	NA	1150.8408396279378	NA	0	2021-02-24	0	2021-02-24
673	school	6	NA	2021-02-23	M	13	5	1	no	NA	NA	NA	NA	NA	NA	NA	NA	NA	NA	NA	NA	NA	NA	NA	NA	NA	NA	NA	NA	NA	NA	NA	NA	NA	NA	NA	NA	NA	NA	NA	NA	NA	NA	1150.8408396279378	NA	0	2021-02-24	0	2021-02-24
674	school	6	NA	2021-02-23	M	12	5	1	no	NA	NA	NA	NA	NA	NA	NA	NA	NA	NA	NA	NA	NA	NA	NA	NA	NA	NA	NA	NA	NA	NA	NA	NA	NA	NA	NA	NA	NA	NA	NA	NA	NA	NA	1150.8408396279378	NA	0	2021-02-24	0	2021-02-24
675	school	6	NA	2021-02-23	F	5	0	0	no	NA	NA	NA	NA	NA	NA	NA	NA	NA	NA	NA	NA	NA	NA	NA	NA	NA	NA	NA	NA	NA	NA	NA	NA	NA	NA	NA	NA	NA	NA	NA	NA	NA	NA	1150.8408396279378	NA	0	2021-02-24	0	2021-02-24
676	school	6	NA	2021-02-23	F	5	0	0	no	NA	NA	NA	NA	NA	NA	NA	NA	NA	NA	NA	NA	NA	NA	NA	NA	NA	NA	NA	NA	NA	NA	NA	NA	NA	NA	NA	NA	NA	NA	NA	NA	NA	NA	1150.8408396279378	NA	0	2021-02-24	0	2021-02-24
677	school	6	NA	2021-02-23	M	5	0	0	yes	NA	NA	NA	NA	NA	NA	NA	NA	NA	NA	NA	NA	NA	NA	NA	NA	NA	NA	NA	NA	NA	NA	NA	NA	NA	NA	NA	NA	NA	NA	NA	NA	NA	NA	1150.8408396279378	NA	0	2021-02-24	0	2021-02-24
678	school	6	NA	2021-02-23	F	5	0	0	no	NA	NA	NA	NA	NA	NA	NA	NA	NA	NA	NA	NA	NA	NA	NA	NA	NA	NA	NA	NA	NA	NA	NA	NA	NA	NA	NA	NA	NA	NA	NA	NA	NA	NA	1150.8408396279378	NA	0	2021-02-24	0	2021-02-24
679	school	6	NA	2021-02-23	M	5	0	0	no	NA	NA	NA	NA	NA	NA	NA	NA	NA	NA	NA	NA	NA	NA	NA	NA	NA	NA	NA	NA	NA	NA	NA	NA	NA	NA	NA	NA	NA	NA	NA	NA	NA	NA	1150.8408396279378	NA	0	2021-02-24	0	2021-02-24
680	school	6	NA	2021-02-23	M	5	0	0	no	NA	NA	NA	NA	NA	NA	NA	NA	NA	NA	NA	NA	NA	NA	NA	NA	NA	NA	NA	NA	NA	NA	NA	NA	NA	NA	NA	NA	NA	NA	NA	NA	NA	NA	1150.8408396279378	NA	0	2021-02-24	0	2021-02-24
681	school	6	NA	2021-02-23	F	5	0	0	no	NA	NA	NA	NA	NA	NA	NA	NA	NA	NA	NA	NA	NA	NA	NA	NA	NA	NA	NA	NA	NA	NA	NA	NA	NA	NA	NA	NA	NA	NA	NA	NA	NA	NA	1150.8408396279378	NA	0	2021-02-24	0	2021-02-24
682	school	6	NA	2021-02-23	M	5	0	0	no	NA	NA	NA	NA	NA	NA	NA	NA	NA	NA	NA	NA	NA	NA	NA	NA	NA	NA	NA	NA	NA	NA	NA	NA	NA	NA	NA	NA	NA	NA	NA	NA	NA	NA	1150.8408396279378	NA	0	2021-02-24	0	2021-02-24
683	school	6	NA	2021-02-23	M	5	0	0	no	NA	NA	NA	NA	NA	NA	NA	NA	NA	NA	NA	NA	NA	NA	NA	NA	NA	NA	NA	NA	NA	NA	NA	NA	NA	NA	NA	NA	NA	NA	NA	NA	NA	NA	1150.8408396279378	NA	0	2021-02-24	0	2021-02-24
684	school	6	NA	2021-02-23	F	5	0	0	no	NA	NA	NA	NA	NA	NA	NA	NA	NA	NA	NA	NA	NA	NA	NA	NA	NA	NA	NA	NA	NA	NA	NA	NA	NA	NA	NA	NA	NA	NA	NA	NA	NA	NA	1150.8408396279378	NA	0	2021-02-24	0	2021-02-24
685	school	6	NA	2021-02-23	M	5	0	0	no	NA	NA	NA	NA	NA	NA	NA	NA	NA	NA	NA	NA	NA	NA	NA	NA	NA	NA	NA	NA	NA	NA	NA	NA	NA	NA	NA	NA	NA	NA	NA	NA	NA	NA	1150.8408396279378	NA	0	2021-02-24	0	2021-02-24
686	school	6	NA	2021-02-23	F	5	0	0	yes	NA	NA	NA	NA	NA	NA	NA	NA	NA	NA	NA	NA	NA	NA	NA	NA	NA	NA	NA	NA	NA	NA	NA	NA	NA	NA	NA	NA	NA	NA	NA	NA	NA	NA	1150.8408396279378	NA	0	2021-02-24	0	2021-02-24
687	school	6	NA	2021-02-23	F	5	0	0	no	NA	NA	NA	NA	NA	NA	NA	NA	NA	NA	NA	NA	NA	NA	NA	NA	NA	NA	NA	NA	NA	NA	NA	NA	NA	NA	NA	NA	NA	NA	NA	NA	NA	NA	1150.8408396279378	NA	0	2021-02-24	0	2021-02-24
688	school	6	NA	2021-02-23	M	4	0	0	no	NA	NA	NA	NA	NA	NA	NA	NA	NA	NA	NA	NA	NA	NA	NA	NA	NA	NA	NA	NA	NA	NA	NA	NA	NA	NA	NA	NA	NA	NA	NA	NA	NA	NA	1150.8408396279378	NA	0	2021-02-24	0	2021-02-24
689	school	6	NA	2021-02-23	M	5	0	0	no	NA	NA	NA	NA	NA	NA	NA	NA	NA	NA	NA	NA	NA	NA	NA	NA	NA	NA	NA	NA	NA	NA	NA	NA	NA	NA	NA	NA	NA	NA	NA	NA	NA	NA	1150.8408396279378	NA	0	2021-02-24	0	2021-02-24
690	school	6	NA	2021-02-23	M	4	0	0	no	NA	NA	NA	NA	NA	NA	NA	NA	NA	NA	NA	NA	NA	NA	NA	NA	NA	NA	NA	NA	NA	NA	NA	NA	NA	NA	NA	NA	NA	NA	NA	NA	NA	NA	1150.8408396279378	NA	0	2021-02-24	0	2021-02-24
691	school	6	NA	2021-02-23	F	5	0	0	no	NA	NA	NA	NA	NA	NA	NA	NA	NA	NA	NA	NA	NA	NA	NA	NA	NA	NA	NA	NA	NA	NA	NA	NA	NA	NA	NA	NA	NA	NA	NA	NA	NA	NA	1150.8408396279378	NA	77	2021-02-24	2	2021-02-24
692	school	6	NA	2021-02-23	F	5	0	0	no	NA	NA	NA	NA	NA	NA	NA	NA	NA	NA	NA	NA	NA	NA	NA	NA	NA	NA	NA	NA	NA	NA	NA	NA	NA	NA	NA	NA	NA	NA	NA	NA	NA	NA	1150.8408396279378	NA	0	2021-02-24	3	2021-02-24
693	school	6	NA	2021-02-23	F	5	0	0	no	NA	NA	NA	NA	NA	NA	NA	NA	NA	NA	NA	NA	NA	NA	NA	NA	NA	NA	NA	NA	NA	NA	NA	NA	NA	NA	NA	NA	NA	NA	NA	NA	NA	NA	1150.8408396279378	NA	0	2021-02-24	4	2021-02-24
694	school	6	NA	2021-02-23	M	5	0	0	no	NA	NA	NA	NA	NA	NA	NA	NA	NA	NA	NA	NA	NA	NA	NA	NA	NA	NA	NA	NA	NA	NA	NA	NA	NA	NA	NA	NA	NA	NA	NA	NA	NA	NA	1150.8408396279378	NA	0	2021-02-24	0	2021-02-24
695	school	6	NA	2021-02-23	M	5	0	0	no	NA	NA	NA	NA	NA	NA	NA	NA	NA	NA	NA	NA	NA	NA	NA	NA	NA	NA	NA	NA	NA	NA	NA	NA	NA	NA	NA	NA	NA	NA	NA	NA	NA	NA	1150.8408396279378	NA	0	2021-02-24	0	2021-02-24
696	school	6	NA	2021-02-23	F	4	0	0	no	NA	NA	NA	NA	NA	NA	NA	NA	NA	NA	NA	NA	NA	NA	NA	NA	NA	NA	NA	NA	NA	NA	NA	NA	NA	NA	NA	NA	NA	NA	NA	NA	NA	NA	1150.8408396279378	NA	0	2021-02-24	0	2021-02-24
697	school	6	NA	2021-02-23	M	4	0	0	no	NA	NA	NA	NA	NA	NA	NA	NA	NA	NA	NA	NA	NA	NA	NA	NA	NA	NA	NA	NA	NA	NA	NA	NA	NA	NA	NA	NA	NA	NA	NA	NA	NA	NA	1150.8408396279378	NA	0	2021-02-24	0	2021-02-24
698	school	6	NA	2021-02-23	F	5	0	0	no	NA	NA	NA	NA	NA	NA	NA	NA	NA	NA	NA	NA	NA	NA	NA	NA	NA	NA	NA	NA	NA	NA	NA	NA	NA	NA	NA	NA	NA	NA	NA	NA	NA	NA	1150.8408396279378	NA	0	2021-02-24	0	2021-02-24
699	school	6	NA	2021-02-23	F	5	0	0	no	NA	NA	NA	NA	NA	NA	NA	NA	NA	NA	NA	NA	NA	NA	NA	NA	NA	NA	NA	NA	NA	NA	NA	NA	NA	NA	NA	NA	NA	NA	NA	NA	NA	NA	1150.8408396279378	NA	0	2021-02-24	0	2021-02-24
700	school	13	NA	2021-02-22	F	5	1	1	no	NA	NA	NA	NA	NA	NA	NA	NA	NA	NA	NA	NA	NA	NA	NA	NA	NA	NA	NA	NA	NA	NA	NA	NA	NA	NA	NA	NA	NA	NA	NA	NA	NA	NA	1374.7896269053676	NA	0	2021-02-23	0	2021-02-23
701	school	13	NA	2021-02-22	F	5	1	1	no	NA	NA	NA	NA	NA	NA	NA	NA	NA	NA	NA	NA	NA	NA	NA	NA	NA	NA	NA	NA	NA	NA	NA	NA	NA	NA	NA	NA	NA	NA	NA	NA	NA	NA	1374.7896269053676	NA	0	2021-02-23	0	2021-02-23
702	school	13	NA	2021-02-22	F	5	0	1	no	NA	NA	NA	NA	NA	NA	NA	NA	NA	NA	NA	NA	NA	NA	NA	NA	NA	NA	NA	NA	NA	NA	NA	NA	NA	NA	NA	NA	NA	NA	NA	NA	NA	NA	1374.7896269053676	NA	0	2021-02-23	0	2021-02-23
703	school	13	NA	2021-02-22	F	5	0	1	no	NA	NA	NA	NA	NA	NA	NA	NA	NA	NA	NA	NA	NA	NA	NA	NA	NA	NA	NA	NA	NA	NA	NA	NA	NA	NA	NA	NA	NA	NA	NA	NA	NA	NA	1374.7896269053676	NA	0	2021-02-23	0	2021-02-23
704	school	13	NA	2021-02-22	F	5	0	1	no	NA	NA	NA	NA	NA	NA	NA	NA	NA	NA	NA	NA	NA	NA	NA	NA	NA	NA	NA	NA	NA	NA	NA	NA	NA	NA	NA	NA	NA	NA	NA	NA	NA	NA	1374.7896269053676	NA	0	2021-02-23	0	2021-02-23
705	school	13	NA	2021-02-22	F	5	0	1	no	NA	NA	NA	NA	NA	NA	NA	NA	NA	NA	NA	NA	NA	NA	NA	NA	NA	NA	NA	NA	NA	NA	NA	NA	NA	NA	NA	NA	NA	NA	NA	NA	NA	NA	1374.7896269053676	NA	0	2021-02-23	0	2021-02-23
706	school	13	NA	2021-02-22	F	7	1	1	no	NA	NA	NA	NA	NA	NA	NA	NA	NA	NA	NA	NA	NA	NA	NA	NA	NA	NA	NA	NA	NA	NA	NA	NA	NA	NA	NA	NA	NA	NA	NA	NA	NA	NA	1374.7896269053676	NA	0	2021-02-23	0	2021-02-23
707	school	13	NA	2021-02-22	F	5	0	1	no	NA	NA	NA	NA	NA	NA	NA	NA	NA	NA	NA	NA	NA	NA	NA	NA	NA	NA	NA	NA	NA	NA	NA	NA	NA	NA	NA	NA	NA	NA	NA	NA	NA	NA	1374.7896269053676	NA	0	2021-02-23	0	2021-02-23
708	school	13	NA	2021-02-22	F	6	1	1	no	NA	NA	NA	NA	NA	NA	NA	NA	NA	NA	NA	NA	NA	NA	NA	NA	NA	NA	NA	NA	NA	NA	NA	NA	NA	NA	NA	NA	NA	NA	NA	NA	NA	NA	1374.7896269053676	NA	0	2021-02-23	0	2021-02-23
709	school	13	NA	2021-02-22	F	6	0	1	no	NA	NA	NA	NA	NA	NA	NA	NA	NA	NA	NA	NA	NA	NA	NA	NA	NA	NA	NA	NA	NA	NA	NA	NA	NA	NA	NA	NA	NA	NA	NA	NA	NA	NA	1374.7896269053676	NA	0	2021-02-23	0	2021-02-23
710	school	13	NA	2021-02-22	M	5	0	1	no	NA	NA	NA	NA	NA	NA	NA	NA	NA	NA	NA	NA	NA	NA	NA	NA	NA	NA	NA	NA	NA	NA	NA	NA	NA	NA	NA	NA	NA	NA	NA	NA	NA	NA	1374.7896269053676	NA	0	2021-02-23	0	2021-02-23
711	school	13	NA	2021-02-22	M	6	0	1	no	NA	NA	NA	NA	NA	NA	NA	NA	NA	NA	NA	NA	NA	NA	NA	NA	NA	NA	NA	NA	NA	NA	NA	NA	NA	NA	NA	NA	NA	NA	NA	NA	NA	NA	1374.7896269053676	NA	0	2021-02-23	0	2021-02-23
712	school	13	NA	2021-02-22	M	7	0	1	no	NA	NA	NA	NA	NA	NA	NA	NA	NA	NA	NA	NA	NA	NA	NA	NA	NA	NA	NA	NA	NA	NA	NA	NA	NA	NA	NA	NA	NA	NA	NA	NA	NA	NA	1374.7896269053676	NA	0	2021-02-23	0	2021-02-23
713	school	13	NA	2021-02-22	M	6	0	1	no	NA	NA	NA	NA	NA	NA	NA	NA	NA	NA	NA	NA	NA	NA	NA	NA	NA	NA	NA	NA	NA	NA	NA	NA	NA	NA	NA	NA	NA	NA	NA	NA	NA	NA	1374.7896269053676	NA	0	2021-02-23	0	2021-02-23
714	school	13	NA	2021-02-22	M	5	0	1	no	NA	NA	NA	NA	NA	NA	NA	NA	NA	NA	NA	NA	NA	NA	NA	NA	NA	NA	NA	NA	NA	NA	NA	NA	NA	NA	NA	NA	NA	NA	NA	NA	NA	NA	1374.7896269053676	NA	0	2021-02-23	0	2021-02-23
715	school	13	NA	2021-02-22	M	5	0	1	no	NA	NA	NA	NA	NA	NA	NA	NA	NA	NA	NA	NA	NA	NA	NA	NA	NA	NA	NA	NA	NA	NA	NA	NA	NA	NA	NA	NA	NA	NA	NA	NA	NA	NA	1374.7896269053676	NA	0	2021-02-23	0	2021-02-23
716	school	13	NA	2021-02-22	M	5	0	1	no	NA	NA	NA	NA	NA	NA	NA	NA	NA	NA	NA	NA	NA	NA	NA	NA	NA	NA	NA	NA	NA	NA	NA	NA	NA	NA	NA	NA	NA	NA	NA	NA	NA	NA	1374.7896269053676	NA	0	2021-02-23	0	2021-02-23
717	school	13	NA	2021-02-22	M	7	1	1	no	NA	NA	NA	NA	NA	NA	NA	NA	NA	NA	NA	NA	NA	NA	NA	NA	NA	NA	NA	NA	NA	NA	NA	NA	NA	NA	NA	NA	NA	NA	NA	NA	NA	NA	1374.7896269053676	NA	0	2021-02-23	0	2021-02-23
718	school	13	NA	2021-02-22	M	6	0	1	no	NA	NA	NA	NA	NA	NA	NA	NA	NA	NA	NA	NA	NA	NA	NA	NA	NA	NA	NA	NA	NA	NA	NA	NA	NA	NA	NA	NA	NA	NA	NA	NA	NA	NA	1374.7896269053676	NA	0	2021-02-23	0	2021-02-23
719	school	13	NA	2021-02-22	M	6	0	1	no	NA	NA	NA	NA	NA	NA	NA	NA	NA	NA	NA	NA	NA	NA	NA	NA	NA	NA	NA	NA	NA	NA	NA	NA	NA	NA	NA	NA	NA	NA	NA	NA	NA	NA	1374.7896269053676	NA	0	2021-02-23	0	2021-02-23
720	school	13	NA	2021-02-22	F	8	2	1	no	NA	NA	NA	NA	NA	NA	NA	NA	NA	NA	NA	NA	NA	NA	NA	NA	NA	NA	NA	NA	NA	NA	NA	NA	NA	NA	NA	NA	NA	NA	NA	NA	NA	NA	1374.7896269053676	NA	0	2021-02-23	0	2021-02-23
721	school	13	NA	2021-02-22	F	8	2	1	no	NA	NA	NA	NA	NA	NA	NA	NA	NA	NA	NA	NA	NA	NA	NA	NA	NA	NA	NA	NA	NA	NA	NA	NA	NA	NA	NA	NA	NA	NA	NA	NA	NA	NA	1374.7896269053676	NA	0	2021-02-23	0	2021-02-23
722	school	13	NA	2021-02-22	F	7	2	1	no	NA	NA	NA	NA	NA	NA	NA	NA	NA	NA	NA	NA	NA	NA	NA	NA	NA	NA	NA	NA	NA	NA	NA	NA	NA	NA	NA	NA	NA	NA	NA	NA	NA	NA	1374.7896269053676	NA	0	2021-02-23	0	2021-02-23
723	school	13	NA	2021-02-22	F	6	1	1	no	NA	NA	NA	NA	NA	NA	NA	NA	NA	NA	NA	NA	NA	NA	NA	NA	NA	NA	NA	NA	NA	NA	NA	NA	NA	NA	NA	NA	NA	NA	NA	NA	NA	NA	1374.7896269053676	NA	0	2021-02-23	0	2021-02-23
724	school	13	NA	2021-02-22	F	10	2	1	no	NA	NA	NA	NA	NA	NA	NA	NA	NA	NA	NA	NA	NA	NA	NA	NA	NA	NA	NA	NA	NA	NA	NA	NA	NA	NA	NA	NA	NA	NA	NA	NA	NA	NA	1374.7896269053676	NA	0	2021-02-23	0	2021-02-23
725	school	13	NA	2021-02-22	F	7	2	1	no	NA	NA	NA	NA	NA	NA	NA	NA	NA	NA	NA	NA	NA	NA	NA	NA	NA	NA	NA	NA	NA	NA	NA	NA	NA	NA	NA	NA	NA	NA	NA	NA	NA	NA	1374.7896269053676	NA	0	2021-02-23	0	2021-02-23
726	school	13	NA	2021-02-22	F	10	2	1	no	NA	NA	NA	NA	NA	NA	NA	NA	NA	NA	NA	NA	NA	NA	NA	NA	NA	NA	NA	NA	NA	NA	NA	NA	NA	NA	NA	NA	NA	NA	NA	NA	NA	NA	1374.7896269053676	NA	0	2021-02-23	0	2021-02-23
727	school	13	NA	2021-02-22	F	7	1	1	no	NA	NA	NA	NA	NA	NA	NA	NA	NA	NA	NA	NA	NA	NA	NA	NA	NA	NA	NA	NA	NA	NA	NA	NA	NA	NA	NA	NA	NA	NA	NA	NA	NA	NA	1374.7896269053676	NA	0	2021-02-23	0	2021-02-23
728	school	13	NA	2021-02-22	F	7	2	1	no	NA	NA	NA	NA	NA	NA	NA	NA	NA	NA	NA	NA	NA	NA	NA	NA	NA	NA	NA	NA	NA	NA	NA	NA	NA	NA	NA	NA	NA	NA	NA	NA	NA	NA	1374.7896269053676	NA	0	2021-02-23	0	2021-02-23
729	school	13	NA	2021-02-22	F	7	2	0	no	NA	NA	NA	NA	NA	NA	NA	NA	NA	NA	NA	NA	NA	NA	NA	NA	NA	NA	NA	NA	NA	NA	NA	NA	NA	NA	NA	NA	NA	NA	NA	NA	NA	NA	1374.7896269053676	NA	0	2021-02-23	0	2021-02-23
730	school	13	NA	2021-02-22	F	7	1	1	no	NA	NA	NA	NA	NA	NA	NA	NA	NA	NA	NA	NA	NA	NA	NA	NA	NA	NA	NA	NA	NA	NA	NA	NA	NA	NA	NA	NA	NA	NA	NA	NA	NA	NA	1374.7896269053676	NA	0	2021-02-23	0	2021-02-23
731	school	13	NA	2021-02-22	M	7	1	1	no	NA	NA	NA	NA	NA	NA	NA	NA	NA	NA	NA	NA	NA	NA	NA	NA	NA	NA	NA	NA	NA	NA	NA	NA	NA	NA	NA	NA	NA	NA	NA	NA	NA	NA	1374.7896269053676	NA	0	2021-02-23	0	2021-02-23
732	school	13	NA	2021-02-22	M	8	2	1	no	NA	NA	NA	NA	NA	NA	NA	NA	NA	NA	NA	NA	NA	NA	NA	NA	NA	NA	NA	NA	NA	NA	NA	NA	NA	NA	NA	NA	NA	NA	NA	NA	NA	NA	1374.7896269053676	NA	0	2021-02-23	0	2021-02-23
733	school	13	NA	2021-02-22	M	8	2	1	no	NA	NA	NA	NA	NA	NA	NA	NA	NA	NA	NA	NA	NA	NA	NA	NA	NA	NA	NA	NA	NA	NA	NA	NA	NA	NA	NA	NA	NA	NA	NA	NA	NA	NA	1374.7896269053676	NA	0	2021-02-23	0	2021-02-23
734	school	13	NA	2021-02-22	M	9	1	1	no	NA	NA	NA	NA	NA	NA	NA	NA	NA	NA	NA	NA	NA	NA	NA	NA	NA	NA	NA	NA	NA	NA	NA	NA	NA	NA	NA	NA	NA	NA	NA	NA	NA	NA	1374.7896269053676	NA	0	2021-02-23	0	2021-02-23
735	school	13	NA	2021-02-22	M	8	2	1	no	NA	NA	NA	NA	NA	NA	NA	NA	NA	NA	NA	NA	NA	NA	NA	NA	NA	NA	NA	NA	NA	NA	NA	NA	NA	NA	NA	NA	NA	NA	NA	NA	NA	NA	1374.7896269053676	NA	0	2021-02-23	0	2021-02-23
736	school	13	NA	2021-02-22	M	9	2	1	no	NA	NA	NA	NA	NA	NA	NA	NA	NA	NA	NA	NA	NA	NA	NA	NA	NA	NA	NA	NA	NA	NA	NA	NA	NA	NA	NA	NA	NA	NA	NA	NA	NA	NA	1374.7896269053676	NA	0	2021-02-23	0	2021-02-23
737	school	13	NA	2021-02-22	M	8	2	1	no	NA	NA	NA	NA	NA	NA	NA	NA	NA	NA	NA	NA	NA	NA	NA	NA	NA	NA	NA	NA	NA	NA	NA	NA	NA	NA	NA	NA	NA	NA	NA	NA	NA	NA	1374.7896269053676	NA	0	2021-02-23	0	2021-02-23
738	school	13	NA	2021-02-22	M	8	1	1	no	NA	NA	NA	NA	NA	NA	NA	NA	NA	NA	NA	NA	NA	NA	NA	NA	NA	NA	NA	NA	NA	NA	NA	NA	NA	NA	NA	NA	NA	NA	NA	NA	NA	NA	1374.7896269053676	NA	0	2021-02-23	0	2021-02-23
739	school	13	NA	2021-02-22	M	9	2	1	no	NA	NA	NA	NA	NA	NA	NA	NA	NA	NA	NA	NA	NA	NA	NA	NA	NA	NA	NA	NA	NA	NA	NA	NA	NA	NA	NA	NA	NA	NA	NA	NA	NA	NA	1374.7896269053676	NA	0	2021-02-23	0	2021-02-23
740	school	13	NA	2021-02-22	F	10	3	1	no	NA	NA	NA	NA	NA	NA	NA	NA	NA	NA	NA	NA	NA	NA	NA	NA	NA	NA	NA	NA	NA	NA	NA	NA	NA	NA	NA	NA	NA	NA	NA	NA	NA	NA	1374.7896269053676	NA	0	2021-02-23	0	2021-02-23
741	school	13	NA	2021-02-22	F	9	3	1	no	NA	NA	NA	NA	NA	NA	NA	NA	NA	NA	NA	NA	NA	NA	NA	NA	NA	NA	NA	NA	NA	NA	NA	NA	NA	NA	NA	NA	NA	NA	NA	NA	NA	NA	1374.7896269053676	NA	0	2021-02-23	0	2021-02-23
742	school	13	NA	2021-02-22	F	9	3	1	no	NA	NA	NA	NA	NA	NA	NA	NA	NA	NA	NA	NA	NA	NA	NA	NA	NA	NA	NA	NA	NA	NA	NA	NA	NA	NA	NA	NA	NA	NA	NA	NA	NA	NA	1374.7896269053676	NA	0	2021-02-23	0	2021-02-23
743	school	13	NA	2021-02-22	F	10	3	1	no	NA	NA	NA	NA	NA	NA	NA	NA	NA	NA	NA	NA	NA	NA	NA	NA	NA	NA	NA	NA	NA	NA	NA	NA	NA	NA	NA	NA	NA	NA	NA	NA	NA	NA	1374.7896269053676	NA	0	2021-02-23	0	2021-02-23
744	school	13	NA	2021-02-22	F	10	3	1	no	NA	NA	NA	NA	NA	NA	NA	NA	NA	NA	NA	NA	NA	NA	NA	NA	NA	NA	NA	NA	NA	NA	NA	NA	NA	NA	NA	NA	NA	NA	NA	NA	NA	NA	1374.7896269053676	NA	0	2021-02-23	0	2021-02-23
745	school	13	NA	2021-02-22	F	10	2	0	yes	NA	NA	NA	NA	NA	NA	NA	NA	NA	NA	NA	NA	NA	NA	NA	NA	NA	NA	NA	NA	NA	NA	NA	NA	NA	NA	NA	NA	NA	NA	NA	NA	NA	NA	1374.7896269053676	NA	0	2021-02-23	0	2021-02-23
746	school	13	NA	2021-02-22	F	10	3	1	no	NA	NA	NA	NA	NA	NA	NA	NA	NA	NA	NA	NA	NA	NA	NA	NA	NA	NA	NA	NA	NA	NA	NA	NA	NA	NA	NA	NA	NA	NA	NA	NA	NA	NA	1374.7896269053676	NA	0	2021-02-23	0	2021-02-23
747	school	13	NA	2021-02-22	F	10	3	1	no	NA	NA	NA	NA	NA	NA	NA	NA	NA	NA	NA	NA	NA	NA	NA	NA	NA	NA	NA	NA	NA	NA	NA	NA	NA	NA	NA	NA	NA	NA	NA	NA	NA	NA	1374.7896269053676	NA	0	2021-02-23	0	2021-02-23
748	school	13	NA	2021-02-22	F	11	3	1	yes	NA	NA	NA	NA	NA	NA	NA	NA	NA	NA	NA	NA	NA	NA	NA	NA	NA	NA	NA	NA	NA	NA	NA	NA	NA	NA	NA	NA	NA	NA	NA	NA	NA	NA	1374.7896269053676	NA	0	2021-02-23	0	2021-02-23
749	school	13	NA	2021-02-22	F	10	2	1	no	NA	NA	NA	NA	NA	NA	NA	NA	NA	NA	NA	NA	NA	NA	NA	NA	NA	NA	NA	NA	NA	NA	NA	NA	NA	NA	NA	NA	NA	NA	NA	NA	NA	NA	1374.7896269053676	NA	0	2021-02-23	0	2021-02-23
750	school	13	NA	2021-02-22	F	10	3	1	yes	NA	NA	NA	NA	NA	NA	NA	NA	NA	NA	NA	NA	NA	NA	NA	NA	NA	NA	NA	NA	NA	NA	NA	NA	NA	NA	NA	NA	NA	NA	NA	NA	NA	NA	1374.7896269053676	NA	0	2021-02-23	0	2021-02-23
751	school	13	NA	2021-02-22	M	10	3	1	no	NA	NA	NA	NA	NA	NA	NA	NA	NA	NA	NA	NA	NA	NA	NA	NA	NA	NA	NA	NA	NA	NA	NA	NA	NA	NA	NA	NA	NA	NA	NA	NA	NA	NA	1374.7896269053676	NA	0	2021-02-23	0	2021-02-23
752	school	13	NA	2021-02-22	M	11	3	1	no	NA	NA	NA	NA	NA	NA	NA	NA	NA	NA	NA	NA	NA	NA	NA	NA	NA	NA	NA	NA	NA	NA	NA	NA	NA	NA	NA	NA	NA	NA	NA	NA	NA	NA	1374.7896269053676	NA	0	2021-02-23	0	2021-02-23
753	school	13	NA	2021-02-22	M	10	3	1	no	NA	NA	NA	NA	NA	NA	NA	NA	NA	NA	NA	NA	NA	NA	NA	NA	NA	NA	NA	NA	NA	NA	NA	NA	NA	NA	NA	NA	NA	NA	NA	NA	NA	NA	1374.7896269053676	NA	0	2021-02-23	0	2021-02-23
754	school	13	NA	2021-02-22	M	9	3	1	yes	NA	NA	NA	NA	NA	NA	NA	NA	NA	NA	NA	NA	NA	NA	NA	NA	NA	NA	NA	NA	NA	NA	NA	NA	NA	NA	NA	NA	NA	NA	NA	NA	NA	NA	1374.7896269053676	NA	0	2021-02-23	0	2021-02-23
755	school	13	NA	2021-02-22	M	9	2	1	no	NA	NA	NA	NA	NA	NA	NA	NA	NA	NA	NA	NA	NA	NA	NA	NA	NA	NA	NA	NA	NA	NA	NA	NA	NA	NA	NA	NA	NA	NA	NA	NA	NA	NA	1374.7896269053676	NA	0	2021-02-23	0	2021-02-23
756	school	13	NA	2021-02-22	M	9	3	1	no	NA	NA	NA	NA	NA	NA	NA	NA	NA	NA	NA	NA	NA	NA	NA	NA	NA	NA	NA	NA	NA	NA	NA	NA	NA	NA	NA	NA	NA	NA	NA	NA	NA	NA	1374.7896269053676	NA	0	2021-02-23	0	2021-02-23
757	school	13	NA	2021-02-22	M	10	3	1	no	NA	NA	NA	NA	NA	NA	NA	NA	NA	NA	NA	NA	NA	NA	NA	NA	NA	NA	NA	NA	NA	NA	NA	NA	NA	NA	NA	NA	NA	NA	NA	NA	NA	NA	1374.7896269053676	NA	0	2021-02-23	0	2021-02-23
758	school	13	NA	2021-02-22	M	9	2	1	no	NA	NA	NA	NA	NA	NA	NA	NA	NA	NA	NA	NA	NA	NA	NA	NA	NA	NA	NA	NA	NA	NA	NA	NA	NA	NA	NA	NA	NA	NA	NA	NA	NA	NA	1374.7896269053676	NA	0	2021-02-23	0	2021-02-23
759	school	13	NA	2021-02-22	M	10	3	1	no	NA	NA	NA	NA	NA	NA	NA	NA	NA	NA	NA	NA	NA	NA	NA	NA	NA	NA	NA	NA	NA	NA	NA	NA	NA	NA	NA	NA	NA	NA	NA	NA	NA	NA	1374.7896269053676	NA	0	2021-02-23	0	2021-02-23
760	school	13	NA	2021-02-22	M	9	2	1	no	NA	NA	NA	NA	NA	NA	NA	NA	NA	NA	NA	NA	NA	NA	NA	NA	NA	NA	NA	NA	NA	NA	NA	NA	NA	NA	NA	NA	NA	NA	NA	NA	NA	NA	1374.7896269053676	NA	0	2021-02-23	0	2021-02-23
761	school	13	NA	2021-02-22	M	10	3	1	no	NA	NA	NA	NA	NA	NA	NA	NA	NA	NA	NA	NA	NA	NA	NA	NA	NA	NA	NA	NA	NA	NA	NA	NA	NA	NA	NA	NA	NA	NA	NA	NA	NA	NA	1374.7896269053676	NA	0	2021-02-23	0	2021-02-23
762	school	13	NA	2021-02-22	F	10	2	1	yes	NA	NA	NA	NA	NA	NA	NA	NA	NA	NA	NA	NA	NA	NA	NA	NA	NA	NA	NA	NA	NA	NA	NA	NA	NA	NA	NA	NA	NA	NA	NA	NA	NA	NA	1374.7896269053676	NA	0	2021-02-23	0	2021-02-23
763	school	13	NA	2021-02-22	F	10	4	1	yes	NA	NA	NA	NA	NA	NA	NA	NA	NA	NA	NA	NA	NA	NA	NA	NA	NA	NA	NA	NA	NA	NA	NA	NA	NA	NA	NA	NA	NA	NA	NA	NA	NA	NA	1374.7896269053676	NA	0	2021-02-23	0	2021-02-23
764	school	13	NA	2021-02-22	F	10	4	1	no	NA	NA	NA	NA	NA	NA	NA	NA	NA	NA	NA	NA	NA	NA	NA	NA	NA	NA	NA	NA	NA	NA	NA	NA	NA	NA	NA	NA	NA	NA	NA	NA	NA	NA	1374.7896269053676	NA	0	2021-02-23	0	2021-02-23
765	school	13	NA	2021-02-22	F	12	4	1	no	NA	NA	NA	NA	NA	NA	NA	NA	NA	NA	NA	NA	NA	NA	NA	NA	NA	NA	NA	NA	NA	NA	NA	NA	NA	NA	NA	NA	NA	NA	NA	NA	NA	NA	1374.7896269053676	NA	0	2021-02-23	0	2021-02-23
766	school	13	NA	2021-02-22	F	11	4	1	yes	NA	NA	NA	NA	NA	NA	NA	NA	NA	NA	NA	NA	NA	NA	NA	NA	NA	NA	NA	NA	NA	NA	NA	NA	NA	NA	NA	NA	NA	NA	NA	NA	NA	NA	1374.7896269053676	NA	0	2021-02-23	0	2021-02-23
767	school	13	NA	2021-02-22	F	13	4	1	no	NA	NA	NA	NA	NA	NA	NA	NA	NA	NA	NA	NA	NA	NA	NA	NA	NA	NA	NA	NA	NA	NA	NA	NA	NA	NA	NA	NA	NA	NA	NA	NA	NA	NA	1374.7896269053676	NA	0	2021-02-23	0	2021-02-23
768	school	13	NA	2021-02-22	F	11	4	0	no	NA	NA	NA	NA	NA	NA	NA	NA	NA	NA	NA	NA	NA	NA	NA	NA	NA	NA	NA	NA	NA	NA	NA	NA	NA	NA	NA	NA	NA	NA	NA	NA	NA	NA	1374.7896269053676	NA	0	2021-02-23	0	2021-02-23
769	school	13	NA	2021-02-22	F	10	4	1	no	NA	NA	NA	NA	NA	NA	NA	NA	NA	NA	NA	NA	NA	NA	NA	NA	NA	NA	NA	NA	NA	NA	NA	NA	NA	NA	NA	NA	NA	NA	NA	NA	NA	NA	1374.7896269053676	NA	0	2021-02-23	0	2021-02-23
770	school	13	NA	2021-02-22	F	10	4	1	no	NA	NA	NA	NA	NA	NA	NA	NA	NA	NA	NA	NA	NA	NA	NA	NA	NA	NA	NA	NA	NA	NA	NA	NA	NA	NA	NA	NA	NA	NA	NA	NA	NA	NA	1374.7896269053676	NA	0	2021-02-23	0	2021-02-23
771	school	13	NA	2021-02-22	F	11	4	1	no	NA	NA	NA	NA	NA	NA	NA	NA	NA	NA	NA	NA	NA	NA	NA	NA	NA	NA	NA	NA	NA	NA	NA	NA	NA	NA	NA	NA	NA	NA	NA	NA	NA	NA	1374.7896269053676	NA	0	2021-02-23	0	2021-02-23
772	school	13	NA	2021-02-22	F	11	4	1	no	NA	NA	NA	NA	NA	NA	NA	NA	NA	NA	NA	NA	NA	NA	NA	NA	NA	NA	NA	NA	NA	NA	NA	NA	NA	NA	NA	NA	NA	NA	NA	NA	NA	NA	1374.7896269053676	NA	0	2021-02-23	0	2021-02-23
773	school	13	NA	2021-02-22	F	10	4	1	no	NA	NA	NA	NA	NA	NA	NA	NA	NA	NA	NA	NA	NA	NA	NA	NA	NA	NA	NA	NA	NA	NA	NA	NA	NA	NA	NA	NA	NA	NA	NA	NA	NA	NA	1374.7896269053676	NA	0	2021-02-23	0	2021-02-23
774	school	13	NA	2021-02-22	F	10	4	1	no	NA	NA	NA	NA	NA	NA	NA	NA	NA	NA	NA	NA	NA	NA	NA	NA	NA	NA	NA	NA	NA	NA	NA	NA	NA	NA	NA	NA	NA	NA	NA	NA	NA	NA	1374.7896269053676	NA	0	2021-02-23	0	2021-02-23
775	school	13	NA	2021-02-22	F	11	4	1	no	NA	NA	NA	NA	NA	NA	NA	NA	NA	NA	NA	NA	NA	NA	NA	NA	NA	NA	NA	NA	NA	NA	NA	NA	NA	NA	NA	NA	NA	NA	NA	NA	NA	NA	1374.7896269053676	NA	0	2021-02-23	0	2021-02-23
776	school	13	NA	2021-02-22	M	12	4	1	no	NA	NA	NA	NA	NA	NA	NA	NA	NA	NA	NA	NA	NA	NA	NA	NA	NA	NA	NA	NA	NA	NA	NA	NA	NA	NA	NA	NA	NA	NA	NA	NA	NA	NA	1374.7896269053676	NA	0	2021-02-23	0	2021-02-23
777	school	13	NA	2021-02-22	M	11	4	1	no	NA	NA	NA	NA	NA	NA	NA	NA	NA	NA	NA	NA	NA	NA	NA	NA	NA	NA	NA	NA	NA	NA	NA	NA	NA	NA	NA	NA	NA	NA	NA	NA	NA	NA	1374.7896269053676	NA	0	2021-02-23	0	2021-02-23
778	school	13	NA	2021-02-22	M	10	4	1	no	NA	NA	NA	NA	NA	NA	NA	NA	NA	NA	NA	NA	NA	NA	NA	NA	NA	NA	NA	NA	NA	NA	NA	NA	NA	NA	NA	NA	NA	NA	NA	NA	NA	NA	1374.7896269053676	NA	0	2021-02-23	0	2021-02-23
779	school	13	NA	2021-02-22	M	12	4	1	no	NA	NA	NA	NA	NA	NA	NA	NA	NA	NA	NA	NA	NA	NA	NA	NA	NA	NA	NA	NA	NA	NA	NA	NA	NA	NA	NA	NA	NA	NA	NA	NA	NA	NA	1374.7896269053676	NA	0	2021-02-23	0	2021-02-23
780	school	13	NA	2021-02-22	M	10	4	1	yes	NA	NA	NA	NA	NA	NA	NA	NA	NA	NA	NA	NA	NA	NA	NA	NA	NA	NA	NA	NA	NA	NA	NA	NA	NA	NA	NA	NA	NA	NA	NA	NA	NA	NA	1374.7896269053676	NA	0	2021-02-23	0	2021-02-23
781	school	13	NA	2021-02-22	M	11	4	1	no	NA	NA	NA	NA	NA	NA	NA	NA	NA	NA	NA	NA	NA	NA	NA	NA	NA	NA	NA	NA	NA	NA	NA	NA	NA	NA	NA	NA	NA	NA	NA	NA	NA	NA	1374.7896269053676	NA	0	2021-02-23	0	2021-02-23
782	school	13	NA	2021-02-22	M	11	4	1	yes	NA	NA	NA	NA	NA	NA	NA	NA	NA	NA	NA	NA	NA	NA	NA	NA	NA	NA	NA	NA	NA	NA	NA	NA	NA	NA	NA	NA	NA	NA	NA	NA	NA	NA	1374.7896269053676	NA	0	2021-02-23	0	2021-02-23
783	school	13	NA	2021-02-22	M	11	4	1	no	NA	NA	NA	NA	NA	NA	NA	NA	NA	NA	NA	NA	NA	NA	NA	NA	NA	NA	NA	NA	NA	NA	NA	NA	NA	NA	NA	NA	NA	NA	NA	NA	NA	NA	1374.7896269053676	NA	0	2021-02-23	0	2021-02-23
784	school	13	NA	2021-02-22	M	11	4	1	no	NA	NA	NA	NA	NA	NA	NA	NA	NA	NA	NA	NA	NA	NA	NA	NA	NA	NA	NA	NA	NA	NA	NA	NA	NA	NA	NA	NA	NA	NA	NA	NA	NA	NA	1374.7896269053676	NA	0	2021-02-23	0	2021-02-23
785	school	13	NA	2021-02-22	M	12	4	1	no	NA	NA	NA	NA	NA	NA	NA	NA	NA	NA	NA	NA	NA	NA	NA	NA	NA	NA	NA	NA	NA	NA	NA	NA	NA	NA	NA	NA	NA	NA	NA	NA	NA	NA	1374.7896269053676	NA	0	2021-02-23	0	2021-02-23
786	school	13	NA	2021-02-22	F	10	5	1	no	NA	NA	NA	NA	NA	NA	NA	NA	NA	NA	NA	NA	NA	NA	NA	NA	NA	NA	NA	NA	NA	NA	NA	NA	NA	NA	NA	NA	NA	NA	NA	NA	NA	NA	1374.7896269053676	NA	0	2021-02-23	0	2021-02-23
787	school	13	NA	2021-02-22	F	10	5	1	no	NA	NA	NA	NA	NA	NA	NA	NA	NA	NA	NA	NA	NA	NA	NA	NA	NA	NA	NA	NA	NA	NA	NA	NA	NA	NA	NA	NA	NA	NA	NA	NA	NA	NA	1374.7896269053676	NA	0	2021-02-23	0	2021-02-23
788	school	13	NA	2021-02-22	F	12	5	1	no	NA	NA	NA	NA	NA	NA	NA	NA	NA	NA	NA	NA	NA	NA	NA	NA	NA	NA	NA	NA	NA	NA	NA	NA	NA	NA	NA	NA	NA	NA	NA	NA	NA	NA	1374.7896269053676	NA	0	2021-02-23	0	2021-02-23
789	school	13	NA	2021-02-22	F	11	5	1	no	NA	NA	NA	NA	NA	NA	NA	NA	NA	NA	NA	NA	NA	NA	NA	NA	NA	NA	NA	NA	NA	NA	NA	NA	NA	NA	NA	NA	NA	NA	NA	NA	NA	NA	1374.7896269053676	NA	0	2021-02-23	0	2021-02-23
790	school	13	NA	2021-02-22	F	12	5	1	no	NA	NA	NA	NA	NA	NA	NA	NA	NA	NA	NA	NA	NA	NA	NA	NA	NA	NA	NA	NA	NA	NA	NA	NA	NA	NA	NA	NA	NA	NA	NA	NA	NA	NA	1374.7896269053676	NA	0	2021-02-23	0	2021-02-23
791	school	13	NA	2021-02-22	F	11	5	1	no	NA	NA	NA	NA	NA	NA	NA	NA	NA	NA	NA	NA	NA	NA	NA	NA	NA	NA	NA	NA	NA	NA	NA	NA	NA	NA	NA	NA	NA	NA	NA	NA	NA	NA	1374.7896269053676	NA	0	2021-02-23	0	2021-02-23
792	school	13	NA	2021-02-22	F	11	5	1	no	NA	NA	NA	NA	NA	NA	NA	NA	NA	NA	NA	NA	NA	NA	NA	NA	NA	NA	NA	NA	NA	NA	NA	NA	NA	NA	NA	NA	NA	NA	NA	NA	NA	NA	1374.7896269053676	NA	0	2021-02-23	0	2021-02-23
793	school	13	NA	2021-02-22	F	11	5	1	no	NA	NA	NA	NA	NA	NA	NA	NA	NA	NA	NA	NA	NA	NA	NA	NA	NA	NA	NA	NA	NA	NA	NA	NA	NA	NA	NA	NA	NA	NA	NA	NA	NA	NA	1374.7896269053676	NA	0	2021-02-23	0	2021-02-23
794	school	13	NA	2021-02-22	F	10	5	1	no	NA	NA	NA	NA	NA	NA	NA	NA	NA	NA	NA	NA	NA	NA	NA	NA	NA	NA	NA	NA	NA	NA	NA	NA	NA	NA	NA	NA	NA	NA	NA	NA	NA	NA	1374.7896269053676	NA	0	2021-02-23	0	2021-02-23
795	school	13	NA	2021-02-22	F	10	5	1	no	NA	NA	NA	NA	NA	NA	NA	NA	NA	NA	NA	NA	NA	NA	NA	NA	NA	NA	NA	NA	NA	NA	NA	NA	NA	NA	NA	NA	NA	NA	NA	NA	NA	NA	1374.7896269053676	NA	0	2021-02-23	0	2021-02-23
796	school	13	NA	2021-02-22	F	10	5	1	no	NA	NA	NA	NA	NA	NA	NA	NA	NA	NA	NA	NA	NA	NA	NA	NA	NA	NA	NA	NA	NA	NA	NA	NA	NA	NA	NA	NA	NA	NA	NA	NA	NA	NA	1374.7896269053676	NA	0	2021-02-23	0	2021-02-23
797	school	13	NA	2021-02-22	F	12	5	1	no	NA	NA	NA	NA	NA	NA	NA	NA	NA	NA	NA	NA	NA	NA	NA	NA	NA	NA	NA	NA	NA	NA	NA	NA	NA	NA	NA	NA	NA	NA	NA	NA	NA	NA	1374.7896269053676	NA	0	2021-02-23	0	2021-02-23
798	school	13	NA	2021-02-22	F	10	5	1	no	NA	NA	NA	NA	NA	NA	NA	NA	NA	NA	NA	NA	NA	NA	NA	NA	NA	NA	NA	NA	NA	NA	NA	NA	NA	NA	NA	NA	NA	NA	NA	NA	NA	NA	1374.7896269053676	NA	0	2021-02-23	0	2021-02-23
799	school	13	NA	2021-02-22	M	11	5	1	no	NA	NA	NA	NA	NA	NA	NA	NA	NA	NA	NA	NA	NA	NA	NA	NA	NA	NA	NA	NA	NA	NA	NA	NA	NA	NA	NA	NA	NA	NA	NA	NA	NA	NA	1374.7896269053676	NA	0	2021-02-23	0	2021-02-23
800	school	13	NA	2021-02-22	M	12	5	1	no	NA	NA	NA	NA	NA	NA	NA	NA	NA	NA	NA	NA	NA	NA	NA	NA	NA	NA	NA	NA	NA	NA	NA	NA	NA	NA	NA	NA	NA	NA	NA	NA	NA	NA	1374.7896269053676	NA	0	2021-02-23	0	2021-02-23
801	school	13	NA	2021-02-22	M	11	5	1	no	NA	NA	NA	NA	NA	NA	NA	NA	NA	NA	NA	NA	NA	NA	NA	NA	NA	NA	NA	NA	NA	NA	NA	NA	NA	NA	NA	NA	NA	NA	NA	NA	NA	NA	1374.7896269053676	NA	0	2021-02-23	0	2021-02-23
802	school	13	NA	2021-02-22	M	14	5	1	yes	NA	NA	NA	NA	NA	NA	NA	NA	NA	NA	NA	NA	NA	NA	NA	NA	NA	NA	NA	NA	NA	NA	NA	NA	NA	NA	NA	NA	NA	NA	NA	NA	NA	NA	1374.7896269053676	NA	0	2021-02-23	0	2021-02-23
803	school	13	NA	2021-02-22	M	12	5	1	no	NA	NA	NA	NA	NA	NA	NA	NA	NA	NA	NA	NA	NA	NA	NA	NA	NA	NA	NA	NA	NA	NA	NA	NA	NA	NA	NA	NA	NA	NA	NA	NA	NA	NA	1374.7896269053676	NA	0	2021-02-23	0	2021-02-23
804	school	13	NA	2021-02-22	M	12	5	1	no	NA	NA	NA	NA	NA	NA	NA	NA	NA	NA	NA	NA	NA	NA	NA	NA	NA	NA	NA	NA	NA	NA	NA	NA	NA	NA	NA	NA	NA	NA	NA	NA	NA	NA	1374.7896269053676	NA	0	2021-02-23	0	2021-02-23
805	school	13	NA	2021-02-22	M	11	5	1	no	NA	NA	NA	NA	NA	NA	NA	NA	NA	NA	NA	NA	NA	NA	NA	NA	NA	NA	NA	NA	NA	NA	NA	NA	NA	NA	NA	NA	NA	NA	NA	NA	NA	NA	1374.7896269053676	NA	0	2021-02-23	3	2021-02-23
806	school	13	NA	2021-02-22	M	10	5	1	no	NA	NA	NA	NA	NA	NA	NA	NA	NA	NA	NA	NA	NA	NA	NA	NA	NA	NA	NA	NA	NA	NA	NA	NA	NA	NA	NA	NA	NA	NA	NA	NA	NA	NA	1374.7896269053676	NA	0	2021-02-23	0	2021-02-23
807	school	13	NA	2021-02-22	M	12	5	1	no	NA	NA	NA	NA	NA	NA	NA	NA	NA	NA	NA	NA	NA	NA	NA	NA	NA	NA	NA	NA	NA	NA	NA	NA	NA	NA	NA	NA	NA	NA	NA	NA	NA	NA	1374.7896269053676	NA	0	2021-02-23	0	2021-02-23
808	school	13	NA	2021-02-22	M	10	5	1	no	NA	NA	NA	NA	NA	NA	NA	NA	NA	NA	NA	NA	NA	NA	NA	NA	NA	NA	NA	NA	NA	NA	NA	NA	NA	NA	NA	NA	NA	NA	NA	NA	NA	NA	1374.7896269053676	NA	0	2021-02-23	0	2021-02-23
809	school	13	NA	2021-02-22	M	12	5	1	no	NA	NA	NA	NA	NA	NA	NA	NA	NA	NA	NA	NA	NA	NA	NA	NA	NA	NA	NA	NA	NA	NA	NA	NA	NA	NA	NA	NA	NA	NA	NA	NA	NA	NA	1374.7896269053676	NA	0	2021-02-23	0	2021-02-23
810	school	13	NA	2021-02-22	M	11	5	1	no	NA	NA	NA	NA	NA	NA	NA	NA	NA	NA	NA	NA	NA	NA	NA	NA	NA	NA	NA	NA	NA	NA	NA	NA	NA	NA	NA	NA	NA	NA	NA	NA	NA	NA	1374.7896269053676	NA	0	2021-02-23	0	2021-02-23
811	school	13	NA	2021-02-22	F	12	5	1	no	NA	NA	NA	NA	NA	NA	NA	NA	NA	NA	NA	NA	NA	NA	NA	NA	NA	NA	NA	NA	NA	NA	NA	NA	NA	NA	NA	NA	NA	NA	NA	NA	NA	NA	1374.7896269053676	NA	0	2021-02-23	0	2021-02-23
812	school	13	NA	2021-02-22	F	12	6	1	no	NA	NA	NA	NA	NA	NA	NA	NA	NA	NA	NA	NA	NA	NA	NA	NA	NA	NA	NA	NA	NA	NA	NA	NA	NA	NA	NA	NA	NA	NA	NA	NA	NA	NA	1374.7896269053676	NA	0	2021-02-23	0	2021-02-23
813	school	13	NA	2021-02-22	F	12	5	1	no	NA	NA	NA	NA	NA	NA	NA	NA	NA	NA	NA	NA	NA	NA	NA	NA	NA	NA	NA	NA	NA	NA	NA	NA	NA	NA	NA	NA	NA	NA	NA	NA	NA	NA	1374.7896269053676	NA	0	2021-02-23	2	2021-02-23
814	school	13	NA	2021-02-22	F	12	5	1	yes	NA	NA	NA	NA	NA	NA	NA	NA	NA	NA	NA	NA	NA	NA	NA	NA	NA	NA	NA	NA	NA	NA	NA	NA	NA	NA	NA	NA	NA	NA	NA	NA	NA	NA	1374.7896269053676	NA	0	2021-02-23	0	2021-02-23
815	school	13	NA	2021-02-22	F	12	6	1	no	NA	NA	NA	NA	NA	NA	NA	NA	NA	NA	NA	NA	NA	NA	NA	NA	NA	NA	NA	NA	NA	NA	NA	NA	NA	NA	NA	NA	NA	NA	NA	NA	NA	NA	1374.7896269053676	NA	0	2021-02-23	0	2021-02-23
816	school	13	NA	2021-02-22	F	12	6	1	no	NA	NA	NA	NA	NA	NA	NA	NA	NA	NA	NA	NA	NA	NA	NA	NA	NA	NA	NA	NA	NA	NA	NA	NA	NA	NA	NA	NA	NA	NA	NA	NA	NA	NA	1374.7896269053676	NA	0	2021-02-23	0	2021-02-23
817	school	13	NA	2021-02-22	F	14	6	1	no	NA	NA	NA	NA	NA	NA	NA	NA	NA	NA	NA	NA	NA	NA	NA	NA	NA	NA	NA	NA	NA	NA	NA	NA	NA	NA	NA	NA	NA	NA	NA	NA	NA	NA	1374.7896269053676	NA	0	2021-02-23	4	2021-02-23
818	school	13	NA	2021-02-22	F	14	6	1	no	NA	NA	NA	NA	NA	NA	NA	NA	NA	NA	NA	NA	NA	NA	NA	NA	NA	NA	NA	NA	NA	NA	NA	NA	NA	NA	NA	NA	NA	NA	NA	NA	NA	NA	1374.7896269053676	NA	0	2021-02-23	0	2021-02-23
819	school	13	NA	2021-02-22	F	12	6	1	no	NA	NA	NA	NA	NA	NA	NA	NA	NA	NA	NA	NA	NA	NA	NA	NA	NA	NA	NA	NA	NA	NA	NA	NA	NA	NA	NA	NA	NA	NA	NA	NA	NA	NA	1374.7896269053676	NA	0	2021-02-23	0	2021-02-23
820	school	13	NA	2021-02-22	F	12	6	1	no	NA	NA	NA	NA	NA	NA	NA	NA	NA	NA	NA	NA	NA	NA	NA	NA	NA	NA	NA	NA	NA	NA	NA	NA	NA	NA	NA	NA	NA	NA	NA	NA	NA	NA	1374.7896269053676	NA	0	2021-02-23	0	2021-02-23
821	school	13	NA	2021-02-22	F	12	6	1	yes	NA	NA	NA	NA	NA	NA	NA	NA	NA	NA	NA	NA	NA	NA	NA	NA	NA	NA	NA	NA	NA	NA	NA	NA	NA	NA	NA	NA	NA	NA	NA	NA	NA	NA	1374.7896269053676	NA	0	2021-02-23	0	2021-02-23
822	school	13	NA	2021-02-22	F	13	6	1	no	NA	NA	NA	NA	NA	NA	NA	NA	NA	NA	NA	NA	NA	NA	NA	NA	NA	NA	NA	NA	NA	NA	NA	NA	NA	NA	NA	NA	NA	NA	NA	NA	NA	NA	1374.7896269053676	NA	0	2021-02-23	0	2021-02-23
823	school	13	NA	2021-02-22	F	14	6	1	no	NA	NA	NA	NA	NA	NA	NA	NA	NA	NA	NA	NA	NA	NA	NA	NA	NA	NA	NA	NA	NA	NA	NA	NA	NA	NA	NA	NA	NA	NA	NA	NA	NA	NA	1374.7896269053676	NA	0	2021-02-23	0	2021-02-23
824	school	13	NA	2021-02-22	M	13	5	0	no	NA	NA	NA	NA	NA	NA	NA	NA	NA	NA	NA	NA	NA	NA	NA	NA	NA	NA	NA	NA	NA	NA	NA	NA	NA	NA	NA	NA	NA	NA	NA	NA	NA	NA	1374.7896269053676	NA	0	2021-02-23	0	2021-02-23
825	school	13	NA	2021-02-22	M	14	6	1	no	NA	NA	NA	NA	NA	NA	NA	NA	NA	NA	NA	NA	NA	NA	NA	NA	NA	NA	NA	NA	NA	NA	NA	NA	NA	NA	NA	NA	NA	NA	NA	NA	NA	NA	1374.7896269053676	NA	0	2021-02-23	0	2021-02-23
826	school	13	NA	2021-02-22	M	13	6	1	no	NA	NA	NA	NA	NA	NA	NA	NA	NA	NA	NA	NA	NA	NA	NA	NA	NA	NA	NA	NA	NA	NA	NA	NA	NA	NA	NA	NA	NA	NA	NA	NA	NA	NA	1374.7896269053676	NA	0	2021-02-23	0	2021-02-23
827	school	13	NA	2021-02-22	M	12	6	1	yes	NA	NA	NA	NA	NA	NA	NA	NA	NA	NA	NA	NA	NA	NA	NA	NA	NA	NA	NA	NA	NA	NA	NA	NA	NA	NA	NA	NA	NA	NA	NA	NA	NA	NA	1374.7896269053676	NA	0	2021-02-23	0	2021-02-23
828	school	13	NA	2021-02-22	M	15	6	1	no	NA	NA	NA	NA	NA	NA	NA	NA	NA	NA	NA	NA	NA	NA	NA	NA	NA	NA	NA	NA	NA	NA	NA	NA	NA	NA	NA	NA	NA	NA	NA	NA	NA	NA	1374.7896269053676	NA	0	2021-02-23	0	2021-02-23
829	school	13	NA	2021-02-22	M	14	6	1	no	NA	NA	NA	NA	NA	NA	NA	NA	NA	NA	NA	NA	NA	NA	NA	NA	NA	NA	NA	NA	NA	NA	NA	NA	NA	NA	NA	NA	NA	NA	NA	NA	NA	NA	1374.7896269053676	NA	0	2021-02-23	0	2021-02-23
830	school	13	NA	2021-02-22	M	14	6	0	yes	NA	NA	NA	NA	NA	NA	NA	NA	NA	NA	NA	NA	NA	NA	NA	NA	NA	NA	NA	NA	NA	NA	NA	NA	NA	NA	NA	NA	NA	NA	NA	NA	NA	NA	1374.7896269053676	NA	0	2021-02-23	0	2021-02-23
831	school	13	NA	2021-02-22	M	14	5	1	no	NA	NA	NA	NA	NA	NA	NA	NA	NA	NA	NA	NA	NA	NA	NA	NA	NA	NA	NA	NA	NA	NA	NA	NA	NA	NA	NA	NA	NA	NA	NA	NA	NA	NA	1374.7896269053676	NA	0	2021-02-23	0	2021-02-23
832	school	13	NA	2021-02-22	M	13	6	1	yes	NA	NA	NA	NA	NA	NA	NA	NA	NA	NA	NA	NA	NA	NA	NA	NA	NA	NA	NA	NA	NA	NA	NA	NA	NA	NA	NA	NA	NA	NA	NA	NA	NA	NA	1374.7896269053676	NA	0	2021-02-23	0	2021-02-23
833	school	13	NA	2021-02-22	M	5	0	0	no	NA	NA	NA	NA	NA	NA	NA	NA	NA	NA	NA	NA	NA	NA	NA	NA	NA	NA	NA	NA	NA	NA	NA	NA	NA	NA	NA	NA	NA	NA	NA	NA	NA	NA	1374.7896269053676	NA	0	2021-02-23	0	2021-02-23
834	school	13	NA	2021-02-22	M	5	0	0	no	NA	NA	NA	NA	NA	NA	NA	NA	NA	NA	NA	NA	NA	NA	NA	NA	NA	NA	NA	NA	NA	NA	NA	NA	NA	NA	NA	NA	NA	NA	NA	NA	NA	NA	1374.7896269053676	NA	0	2021-02-23	0	2021-02-23
835	school	13	NA	2021-02-22	M	5	0	0	no	NA	NA	NA	NA	NA	NA	NA	NA	NA	NA	NA	NA	NA	NA	NA	NA	NA	NA	NA	NA	NA	NA	NA	NA	NA	NA	NA	NA	NA	NA	NA	NA	NA	NA	1374.7896269053676	NA	0	2021-02-23	0	2021-02-23
836	school	13	NA	2021-02-22	M	5	0	0	no	NA	NA	NA	NA	NA	NA	NA	NA	NA	NA	NA	NA	NA	NA	NA	NA	NA	NA	NA	NA	NA	NA	NA	NA	NA	NA	NA	NA	NA	NA	NA	NA	NA	NA	1374.7896269053676	NA	0	2021-02-23	0	2021-02-23
837	school	13	NA	2021-02-22	M	5	0	0	no	NA	NA	NA	NA	NA	NA	NA	NA	NA	NA	NA	NA	NA	NA	NA	NA	NA	NA	NA	NA	NA	NA	NA	NA	NA	NA	NA	NA	NA	NA	NA	NA	NA	NA	1374.7896269053676	NA	0	2021-02-23	0	2021-02-23
838	school	13	NA	2021-02-22	M	5	0	0	no	NA	NA	NA	NA	NA	NA	NA	NA	NA	NA	NA	NA	NA	NA	NA	NA	NA	NA	NA	NA	NA	NA	NA	NA	NA	NA	NA	NA	NA	NA	NA	NA	NA	NA	1374.7896269053676	NA	0	2021-02-23	0	2021-02-23
839	school	13	NA	2021-02-22	M	5	0	0	no	NA	NA	NA	NA	NA	NA	NA	NA	NA	NA	NA	NA	NA	NA	NA	NA	NA	NA	NA	NA	NA	NA	NA	NA	NA	NA	NA	NA	NA	NA	NA	NA	NA	NA	1374.7896269053676	NA	0	2021-02-23	0	2021-02-23
840	school	13	NA	2021-02-22	M	5	0	0	no	NA	NA	NA	NA	NA	NA	NA	NA	NA	NA	NA	NA	NA	NA	NA	NA	NA	NA	NA	NA	NA	NA	NA	NA	NA	NA	NA	NA	NA	NA	NA	NA	NA	NA	1374.7896269053676	NA	0	2021-02-23	0	2021-02-23
841	school	13	NA	2021-02-22	M	5	0	0	no	NA	NA	NA	NA	NA	NA	NA	NA	NA	NA	NA	NA	NA	NA	NA	NA	NA	NA	NA	NA	NA	NA	NA	NA	NA	NA	NA	NA	NA	NA	NA	NA	NA	NA	1374.7896269053676	NA	0	2021-02-23	0	2021-02-23
842	school	13	NA	2021-02-22	M	5	0	0	no	NA	NA	NA	NA	NA	NA	NA	NA	NA	NA	NA	NA	NA	NA	NA	NA	NA	NA	NA	NA	NA	NA	NA	NA	NA	NA	NA	NA	NA	NA	NA	NA	NA	NA	1374.7896269053676	NA	0	2021-02-23	0	2021-02-23
843	school	13	NA	2021-02-22	M	5	0	0	no	NA	NA	NA	NA	NA	NA	NA	NA	NA	NA	NA	NA	NA	NA	NA	NA	NA	NA	NA	NA	NA	NA	NA	NA	NA	NA	NA	NA	NA	NA	NA	NA	NA	NA	1374.7896269053676	NA	0	2021-02-23	0	2021-02-23
844	school	13	NA	2021-02-22	F	5	0	0	no	NA	NA	NA	NA	NA	NA	NA	NA	NA	NA	NA	NA	NA	NA	NA	NA	NA	NA	NA	NA	NA	NA	NA	NA	NA	NA	NA	NA	NA	NA	NA	NA	NA	NA	1374.7896269053676	NA	0	2021-02-23	0	2021-02-23
845	school	13	NA	2021-02-22	F	5	0	0	no	NA	NA	NA	NA	NA	NA	NA	NA	NA	NA	NA	NA	NA	NA	NA	NA	NA	NA	NA	NA	NA	NA	NA	NA	NA	NA	NA	NA	NA	NA	NA	NA	NA	NA	1374.7896269053676	NA	0	2021-02-23	0	2021-02-23
846	school	13	NA	2021-02-22	F	5	0	0	no	NA	NA	NA	NA	NA	NA	NA	NA	NA	NA	NA	NA	NA	NA	NA	NA	NA	NA	NA	NA	NA	NA	NA	NA	NA	NA	NA	NA	NA	NA	NA	NA	NA	NA	1374.7896269053676	NA	0	2021-02-23	0	2021-02-23
847	school	13	NA	2021-02-22	F	5	0	0	no	NA	NA	NA	NA	NA	NA	NA	NA	NA	NA	NA	NA	NA	NA	NA	NA	NA	NA	NA	NA	NA	NA	NA	NA	NA	NA	NA	NA	NA	NA	NA	NA	NA	NA	1374.7896269053676	NA	0	2021-02-23	0	2021-02-23
848	school	13	NA	2021-02-22	F	5	0	0	no	NA	NA	NA	NA	NA	NA	NA	NA	NA	NA	NA	NA	NA	NA	NA	NA	NA	NA	NA	NA	NA	NA	NA	NA	NA	NA	NA	NA	NA	NA	NA	NA	NA	NA	1374.7896269053676	NA	0	2021-02-23	0	2021-02-23
849	school	13	NA	2021-02-22	F	5	0	0	no	NA	NA	NA	NA	NA	NA	NA	NA	NA	NA	NA	NA	NA	NA	NA	NA	NA	NA	NA	NA	NA	NA	NA	NA	NA	NA	NA	NA	NA	NA	NA	NA	NA	NA	1374.7896269053676	NA	0	2021-02-23	0	2021-02-23
850	school	13	NA	2021-02-22	F	5	0	0	no	NA	NA	NA	NA	NA	NA	NA	NA	NA	NA	NA	NA	NA	NA	NA	NA	NA	NA	NA	NA	NA	NA	NA	NA	NA	NA	NA	NA	NA	NA	NA	NA	NA	NA	1374.7896269053676	NA	0	2021-02-23	0	2021-02-23
851	school	13	NA	2021-02-22	F	5	0	0	no	NA	NA	NA	NA	NA	NA	NA	NA	NA	NA	NA	NA	NA	NA	NA	NA	NA	NA	NA	NA	NA	NA	NA	NA	NA	NA	NA	NA	NA	NA	NA	NA	NA	NA	1374.7896269053676	NA	0	2021-02-23	0	2021-02-23
852	school	13	NA	2021-02-22	F	5	0	0	no	NA	NA	NA	NA	NA	NA	NA	NA	NA	NA	NA	NA	NA	NA	NA	NA	NA	NA	NA	NA	NA	NA	NA	NA	NA	NA	NA	NA	NA	NA	NA	NA	NA	NA	1374.7896269053676	NA	0	2021-02-23	0	2021-02-23
853	school	13	NA	2021-02-22	F	5	0	0	no	NA	NA	NA	NA	NA	NA	NA	NA	NA	NA	NA	NA	NA	NA	NA	NA	NA	NA	NA	NA	NA	NA	NA	NA	NA	NA	NA	NA	NA	NA	NA	NA	NA	NA	1374.7896269053676	NA	0	2021-02-23	0	2021-02-23
854	school	13	NA	2021-02-22	F	4	0	0	no	NA	NA	NA	NA	NA	NA	NA	NA	NA	NA	NA	NA	NA	NA	NA	NA	NA	NA	NA	NA	NA	NA	NA	NA	NA	NA	NA	NA	NA	NA	NA	NA	NA	NA	1374.7896269053676	NA	0	2021-02-23	0	2021-02-23
855	school	9	NA	2021-03-02	F	6	1	1	no	NA	NA	NA	NA	NA	NA	NA	NA	NA	NA	NA	NA	NA	NA	NA	NA	NA	NA	NA	NA	NA	NA	NA	NA	NA	NA	NA	NA	NA	NA	NA	NA	NA	NA	2039.2813996947611	NA	0	2021-03-03	0	2021-03-03
856	school	9	NA	2021-03-02	F	5	1	1	no	NA	NA	NA	NA	NA	NA	NA	NA	NA	NA	NA	NA	NA	NA	NA	NA	NA	NA	NA	NA	NA	NA	NA	NA	NA	NA	NA	NA	NA	NA	NA	NA	NA	NA	2039.2813996947611	NA	0	2021-03-03	0	2021-03-03
857	school	9	NA	2021-03-02	F	5	1	1	no	NA	NA	NA	NA	NA	NA	NA	NA	NA	NA	NA	NA	NA	NA	NA	NA	NA	NA	NA	NA	NA	NA	NA	NA	NA	NA	NA	NA	NA	NA	NA	NA	NA	NA	2039.2813996947611	NA	0	2021-03-03	0	2021-03-03
858	school	9	NA	2021-03-02	F	6	1	1	no	NA	NA	NA	NA	NA	NA	NA	NA	NA	NA	NA	NA	NA	NA	NA	NA	NA	NA	NA	NA	NA	NA	NA	NA	NA	NA	NA	NA	NA	NA	NA	NA	NA	NA	2039.2813996947611	NA	0	2021-03-03	0	2021-03-03
859	school	9	NA	2021-03-02	F	6	1	1	no	NA	NA	NA	NA	NA	NA	NA	NA	NA	NA	NA	NA	NA	NA	NA	NA	NA	NA	NA	NA	NA	NA	NA	NA	NA	NA	NA	NA	NA	NA	NA	NA	NA	NA	2039.2813996947611	NA	0	2021-03-03	0	2021-03-03
860	school	9	NA	2021-03-02	F	6	1	1	no	NA	NA	NA	NA	NA	NA	NA	NA	NA	NA	NA	NA	NA	NA	NA	NA	NA	NA	NA	NA	NA	NA	NA	NA	NA	NA	NA	NA	NA	NA	NA	NA	NA	NA	2039.2813996947611	NA	0	2021-03-03	0	2021-03-03
861	school	9	NA	2021-03-02	F	6	1	1	no	NA	NA	NA	NA	NA	NA	NA	NA	NA	NA	NA	NA	NA	NA	NA	NA	NA	NA	NA	NA	NA	NA	NA	NA	NA	NA	NA	NA	NA	NA	NA	NA	NA	NA	2039.2813996947611	NA	0	2021-03-03	0	2021-03-03
862	school	9	NA	2021-03-02	F	6	1	1	no	NA	NA	NA	NA	NA	NA	NA	NA	NA	NA	NA	NA	NA	NA	NA	NA	NA	NA	NA	NA	NA	NA	NA	NA	NA	NA	NA	NA	NA	NA	NA	NA	NA	NA	2039.2813996947611	NA	0	2021-03-03	0	2021-03-03
863	school	9	NA	2021-03-02	F	6	1	1	no	NA	NA	NA	NA	NA	NA	NA	NA	NA	NA	NA	NA	NA	NA	NA	NA	NA	NA	NA	NA	NA	NA	NA	NA	NA	NA	NA	NA	NA	NA	NA	NA	NA	NA	2039.2813996947611	NA	0	2021-03-03	0	2021-03-03
864	school	9	NA	2021-03-02	F	6	1	1	yes	NA	NA	NA	NA	NA	NA	NA	NA	NA	NA	NA	NA	NA	NA	NA	NA	NA	NA	NA	NA	NA	NA	NA	NA	NA	NA	NA	NA	NA	NA	NA	NA	NA	NA	2039.2813996947611	NA	0	2021-03-03	0	2021-03-03
865	school	9	NA	2021-03-02	F	6	1	1	no	NA	NA	NA	NA	NA	NA	NA	NA	NA	NA	NA	NA	NA	NA	NA	NA	NA	NA	NA	NA	NA	NA	NA	NA	NA	NA	NA	NA	NA	NA	NA	NA	NA	NA	2039.2813996947611	NA	0	2021-03-03	0	2021-03-03
866	school	9	NA	2021-03-02	M	6	1	1	no	NA	NA	NA	NA	NA	NA	NA	NA	NA	NA	NA	NA	NA	NA	NA	NA	NA	NA	NA	NA	NA	NA	NA	NA	NA	NA	NA	NA	NA	NA	NA	NA	NA	NA	2039.2813996947611	NA	0	2021-03-03	0	2021-03-03
867	school	9	NA	2021-03-02	M	6	1	1	no	NA	NA	NA	NA	NA	NA	NA	NA	NA	NA	NA	NA	NA	NA	NA	NA	NA	NA	NA	NA	NA	NA	NA	NA	NA	NA	NA	NA	NA	NA	NA	NA	NA	NA	2039.2813996947611	NA	0	2021-03-03	3	2021-03-03
868	school	9	NA	2021-03-02	M	5	1	1	no	NA	NA	NA	NA	NA	NA	NA	NA	NA	NA	NA	NA	NA	NA	NA	NA	NA	NA	NA	NA	NA	NA	NA	NA	NA	NA	NA	NA	NA	NA	NA	NA	NA	NA	2039.2813996947611	NA	0	2021-03-03	0	2021-03-03
869	school	9	NA	2021-03-02	M	6	1	1	no	NA	NA	NA	NA	NA	NA	NA	NA	NA	NA	NA	NA	NA	NA	NA	NA	NA	NA	NA	NA	NA	NA	NA	NA	NA	NA	NA	NA	NA	NA	NA	NA	NA	NA	2039.2813996947611	NA	0	2021-03-03	0	2021-03-03
870	school	9	NA	2021-03-02	M	6	1	1	no	NA	NA	NA	NA	NA	NA	NA	NA	NA	NA	NA	NA	NA	NA	NA	NA	NA	NA	NA	NA	NA	NA	NA	NA	NA	NA	NA	NA	NA	NA	NA	NA	NA	NA	2039.2813996947611	NA	0	2021-03-03	0	2021-03-03
871	school	9	NA	2021-03-02	M	6	1	1	yes	NA	NA	NA	NA	NA	NA	NA	NA	NA	NA	NA	NA	NA	NA	NA	NA	NA	NA	NA	NA	NA	NA	NA	NA	NA	NA	NA	NA	NA	NA	NA	NA	NA	NA	2039.2813996947611	NA	0	2021-03-03	0	2021-03-03
872	school	9	NA	2021-03-02	M	5	1	1	no	NA	NA	NA	NA	NA	NA	NA	NA	NA	NA	NA	NA	NA	NA	NA	NA	NA	NA	NA	NA	NA	NA	NA	NA	NA	NA	NA	NA	NA	NA	NA	NA	NA	NA	2039.2813996947611	NA	0	2021-03-03	0	2021-03-03
873	school	9	NA	2021-03-02	M	5	0	1	no	NA	NA	NA	NA	NA	NA	NA	NA	NA	NA	NA	NA	NA	NA	NA	NA	NA	NA	NA	NA	NA	NA	NA	NA	NA	NA	NA	NA	NA	NA	NA	NA	NA	NA	2039.2813996947611	NA	0	2021-03-03	0	2021-03-03
874	school	9	NA	2021-03-02	F	7	2	1	no	NA	NA	NA	NA	NA	NA	NA	NA	NA	NA	NA	NA	NA	NA	NA	NA	NA	NA	NA	NA	NA	NA	NA	NA	NA	NA	NA	NA	NA	NA	NA	NA	NA	NA	2039.2813996947611	NA	0	2021-03-03	0	2021-03-03
875	school	9	NA	2021-03-02	F	7	2	1	no	NA	NA	NA	NA	NA	NA	NA	NA	NA	NA	NA	NA	NA	NA	NA	NA	NA	NA	NA	NA	NA	NA	NA	NA	NA	NA	NA	NA	NA	NA	NA	NA	NA	NA	2039.2813996947611	NA	0	2021-03-03	0	2021-03-03
876	school	9	NA	2021-03-02	F	7	2	1	no	NA	NA	NA	NA	NA	NA	NA	NA	NA	NA	NA	NA	NA	NA	NA	NA	NA	NA	NA	NA	NA	NA	NA	NA	NA	NA	NA	NA	NA	NA	NA	NA	NA	NA	2039.2813996947611	NA	0	2021-03-03	0	2021-03-03
877	school	9	NA	2021-03-02	F	7	2	1	no	NA	NA	NA	NA	NA	NA	NA	NA	NA	NA	NA	NA	NA	NA	NA	NA	NA	NA	NA	NA	NA	NA	NA	NA	NA	NA	NA	NA	NA	NA	NA	NA	NA	NA	2039.2813996947611	NA	0	2021-03-03	0	2021-03-03
878	school	9	NA	2021-03-02	F	7	2	1	no	NA	NA	NA	NA	NA	NA	NA	NA	NA	NA	NA	NA	NA	NA	NA	NA	NA	NA	NA	NA	NA	NA	NA	NA	NA	NA	NA	NA	NA	NA	NA	NA	NA	NA	2039.2813996947611	NA	0	2021-03-03	4	2021-03-03
879	school	9	NA	2021-03-02	F	8	2	1	no	NA	NA	NA	NA	NA	NA	NA	NA	NA	NA	NA	NA	NA	NA	NA	NA	NA	NA	NA	NA	NA	NA	NA	NA	NA	NA	NA	NA	NA	NA	NA	NA	NA	NA	2039.2813996947611	NA	0	2021-03-03	0	2021-03-03
880	school	9	NA	2021-03-02	F	7	2	1	no	NA	NA	NA	NA	NA	NA	NA	NA	NA	NA	NA	NA	NA	NA	NA	NA	NA	NA	NA	NA	NA	NA	NA	NA	NA	NA	NA	NA	NA	NA	NA	NA	NA	NA	2039.2813996947611	NA	0	2021-03-03	0	2021-03-03
881	school	9	NA	2021-03-02	F	8	2	1	no	NA	NA	NA	NA	NA	NA	NA	NA	NA	NA	NA	NA	NA	NA	NA	NA	NA	NA	NA	NA	NA	NA	NA	NA	NA	NA	NA	NA	NA	NA	NA	NA	NA	NA	2039.2813996947611	NA	0	2021-03-03	0	2021-03-03
882	school	9	NA	2021-03-02	F	8	2	1	no	NA	NA	NA	NA	NA	NA	NA	NA	NA	NA	NA	NA	NA	NA	NA	NA	NA	NA	NA	NA	NA	NA	NA	NA	NA	NA	NA	NA	NA	NA	NA	NA	NA	NA	2039.2813996947611	NA	0	2021-03-03	0	2021-03-03
883	school	9	NA	2021-03-02	F	8	2	1	yes	NA	NA	NA	NA	NA	NA	NA	NA	NA	NA	NA	NA	NA	NA	NA	NA	NA	NA	NA	NA	NA	NA	NA	NA	NA	NA	NA	NA	NA	NA	NA	NA	NA	NA	2039.2813996947611	NA	0	2021-03-03	0	2021-03-03
884	school	9	NA	2021-03-02	F	8	2	1	no	NA	NA	NA	NA	NA	NA	NA	NA	NA	NA	NA	NA	NA	NA	NA	NA	NA	NA	NA	NA	NA	NA	NA	NA	NA	NA	NA	NA	NA	NA	NA	NA	NA	NA	2039.2813996947611	NA	0	2021-03-03	0	2021-03-03
885	school	9	NA	2021-03-02	F	8	2	1	no	NA	NA	NA	NA	NA	NA	NA	NA	NA	NA	NA	NA	NA	NA	NA	NA	NA	NA	NA	NA	NA	NA	NA	NA	NA	NA	NA	NA	NA	NA	NA	NA	NA	NA	2039.2813996947611	NA	0	2021-03-03	4	2021-03-03
886	school	9	NA	2021-03-02	M	9	2	1	no	NA	NA	NA	NA	NA	NA	NA	NA	NA	NA	NA	NA	NA	NA	NA	NA	NA	NA	NA	NA	NA	NA	NA	NA	NA	NA	NA	NA	NA	NA	NA	NA	NA	NA	2039.2813996947611	NA	0	2021-03-03	0	2021-03-03
887	school	9	NA	2021-03-02	M	8	2	1	no	NA	NA	NA	NA	NA	NA	NA	NA	NA	NA	NA	NA	NA	NA	NA	NA	NA	NA	NA	NA	NA	NA	NA	NA	NA	NA	NA	NA	NA	NA	NA	NA	NA	NA	2039.2813996947611	NA	0	2021-03-03	0	2021-03-03
888	school	9	NA	2021-03-02	M	8	2	1	no	NA	NA	NA	NA	NA	NA	NA	NA	NA	NA	NA	NA	NA	NA	NA	NA	NA	NA	NA	NA	NA	NA	NA	NA	NA	NA	NA	NA	NA	NA	NA	NA	NA	NA	2039.2813996947611	NA	0	2021-03-03	0	2021-03-03
889	school	9	NA	2021-03-02	M	8	2	1	yes	NA	NA	NA	NA	NA	NA	NA	NA	NA	NA	NA	NA	NA	NA	NA	NA	NA	NA	NA	NA	NA	NA	NA	NA	NA	NA	NA	NA	NA	NA	NA	NA	NA	NA	2039.2813996947611	NA	0	2021-03-03	0	2021-03-03
890	school	9	NA	2021-03-02	M	8	2	1	no	NA	NA	NA	NA	NA	NA	NA	NA	NA	NA	NA	NA	NA	NA	NA	NA	NA	NA	NA	NA	NA	NA	NA	NA	NA	NA	NA	NA	NA	NA	NA	NA	NA	NA	2039.2813996947611	NA	0	2021-03-03	0	2021-03-03
891	school	9	NA	2021-03-02	M	8	2	0	no	NA	NA	NA	NA	NA	NA	NA	NA	NA	NA	NA	NA	NA	NA	NA	NA	NA	NA	NA	NA	NA	NA	NA	NA	NA	NA	NA	NA	NA	NA	NA	NA	NA	NA	2039.2813996947611	NA	0	2021-03-03	0	2021-03-03
892	school	9	NA	2021-03-02	M	8	2	1	yes	NA	NA	NA	NA	NA	NA	NA	NA	NA	NA	NA	NA	NA	NA	NA	NA	NA	NA	NA	NA	NA	NA	NA	NA	NA	NA	NA	NA	NA	NA	NA	NA	NA	NA	2039.2813996947611	NA	0	2021-03-03	0	2021-03-03
893	school	9	NA	2021-03-02	M	8	2	1	no	NA	NA	NA	NA	NA	NA	NA	NA	NA	NA	NA	NA	NA	NA	NA	NA	NA	NA	NA	NA	NA	NA	NA	NA	NA	NA	NA	NA	NA	NA	NA	NA	NA	NA	2039.2813996947611	NA	0	2021-03-03	0	2021-03-03
894	school	9	NA	2021-03-02	F	9	3	1	no	NA	NA	NA	NA	NA	NA	NA	NA	NA	NA	NA	NA	NA	NA	NA	NA	NA	NA	NA	NA	NA	NA	NA	NA	NA	NA	NA	NA	NA	NA	NA	NA	NA	NA	2039.2813996947611	NA	0	2021-03-03	0	2021-03-03
895	school	9	NA	2021-03-02	F	9	3	1	no	NA	NA	NA	NA	NA	NA	NA	NA	NA	NA	NA	NA	NA	NA	NA	NA	NA	NA	NA	NA	NA	NA	NA	NA	NA	NA	NA	NA	NA	NA	NA	NA	NA	NA	2039.2813996947611	NA	0	2021-03-03	0	2021-03-03
896	school	9	NA	2021-03-02	F	9	3	1	no	NA	NA	NA	NA	NA	NA	NA	NA	NA	NA	NA	NA	NA	NA	NA	NA	NA	NA	NA	NA	NA	NA	NA	NA	NA	NA	NA	NA	NA	NA	NA	NA	NA	NA	2039.2813996947611	NA	6	2021-03-03	1	2021-03-03
897	school	9	NA	2021-03-02	F	9	3	1	no	NA	NA	NA	NA	NA	NA	NA	NA	NA	NA	NA	NA	NA	NA	NA	NA	NA	NA	NA	NA	NA	NA	NA	NA	NA	NA	NA	NA	NA	NA	NA	NA	NA	NA	2039.2813996947611	NA	0	2021-03-03	0	2021-03-03
898	school	9	NA	2021-03-02	F	9	3	1	no	NA	NA	NA	NA	NA	NA	NA	NA	NA	NA	NA	NA	NA	NA	NA	NA	NA	NA	NA	NA	NA	NA	NA	NA	NA	NA	NA	NA	NA	NA	NA	NA	NA	NA	2039.2813996947611	NA	0	2021-03-03	0	2021-03-03
899	school	9	NA	2021-03-02	F	8	3	1	no	NA	NA	NA	NA	NA	NA	NA	NA	NA	NA	NA	NA	NA	NA	NA	NA	NA	NA	NA	NA	NA	NA	NA	NA	NA	NA	NA	NA	NA	NA	NA	NA	NA	NA	2039.2813996947611	NA	0	2021-03-03	0	2021-03-03
900	school	9	NA	2021-03-02	F	9	3	1	no	NA	NA	NA	NA	NA	NA	NA	NA	NA	NA	NA	NA	NA	NA	NA	NA	NA	NA	NA	NA	NA	NA	NA	NA	NA	NA	NA	NA	NA	NA	NA	NA	NA	NA	2039.2813996947611	NA	0	2021-03-03	0	2021-03-03
901	school	9	NA	2021-03-02	F	9	3	1	no	NA	NA	NA	NA	NA	NA	NA	NA	NA	NA	NA	NA	NA	NA	NA	NA	NA	NA	NA	NA	NA	NA	NA	NA	NA	NA	NA	NA	NA	NA	NA	NA	NA	NA	2039.2813996947611	NA	0	2021-03-03	0	2021-03-03
902	school	9	NA	2021-03-02	F	10	3	1	no	NA	NA	NA	NA	NA	NA	NA	NA	NA	NA	NA	NA	NA	NA	NA	NA	NA	NA	NA	NA	NA	NA	NA	NA	NA	NA	NA	NA	NA	NA	NA	NA	NA	NA	2039.2813996947611	NA	0	2021-03-03	0	2021-03-03
903	school	9	NA	2021-03-02	F	9	3	1	no	NA	NA	NA	NA	NA	NA	NA	NA	NA	NA	NA	NA	NA	NA	NA	NA	NA	NA	NA	NA	NA	NA	NA	NA	NA	NA	NA	NA	NA	NA	NA	NA	NA	NA	2039.2813996947611	NA	0	2021-03-03	0	2021-03-03
904	school	9	NA	2021-03-02	F	9	3	1	no	NA	NA	NA	NA	NA	NA	NA	NA	NA	NA	NA	NA	NA	NA	NA	NA	NA	NA	NA	NA	NA	NA	NA	NA	NA	NA	NA	NA	NA	NA	NA	NA	NA	NA	2039.2813996947611	NA	0	2021-03-03	0	2021-03-03
905	school	9	NA	2021-03-02	F	9	3	1	no	NA	NA	NA	NA	NA	NA	NA	NA	NA	NA	NA	NA	NA	NA	NA	NA	NA	NA	NA	NA	NA	NA	NA	NA	NA	NA	NA	NA	NA	NA	NA	NA	NA	NA	2039.2813996947611	NA	0	2021-03-03	0	2021-03-03
906	school	9	NA	2021-03-02	M	9	3	1	no	NA	NA	NA	NA	NA	NA	NA	NA	NA	NA	NA	NA	NA	NA	NA	NA	NA	NA	NA	NA	NA	NA	NA	NA	NA	NA	NA	NA	NA	NA	NA	NA	NA	NA	2039.2813996947611	NA	0	2021-03-03	0	2021-03-03
907	school	9	NA	2021-03-02	M	9	3	1	no	NA	NA	NA	NA	NA	NA	NA	NA	NA	NA	NA	NA	NA	NA	NA	NA	NA	NA	NA	NA	NA	NA	NA	NA	NA	NA	NA	NA	NA	NA	NA	NA	NA	NA	2039.2813996947611	NA	0	2021-03-03	0	2021-03-03
908	school	9	NA	2021-03-02	M	9	3	1	no	NA	NA	NA	NA	NA	NA	NA	NA	NA	NA	NA	NA	NA	NA	NA	NA	NA	NA	NA	NA	NA	NA	NA	NA	NA	NA	NA	NA	NA	NA	NA	NA	NA	NA	2039.2813996947611	NA	0	2021-03-03	0	2021-03-03
909	school	9	NA	2021-03-02	M	8	3	1	no	NA	NA	NA	NA	NA	NA	NA	NA	NA	NA	NA	NA	NA	NA	NA	NA	NA	NA	NA	NA	NA	NA	NA	NA	NA	NA	NA	NA	NA	NA	NA	NA	NA	NA	2039.2813996947611	NA	0	2021-03-03	0	2021-03-03
910	school	9	NA	2021-03-02	M	9	3	1	no	NA	NA	NA	NA	NA	NA	NA	NA	NA	NA	NA	NA	NA	NA	NA	NA	NA	NA	NA	NA	NA	NA	NA	NA	NA	NA	NA	NA	NA	NA	NA	NA	NA	NA	2039.2813996947611	NA	0	2021-03-03	0	2021-03-03
911	school	9	NA	2021-03-02	M	9	3	1	no	NA	NA	NA	NA	NA	NA	NA	NA	NA	NA	NA	NA	NA	NA	NA	NA	NA	NA	NA	NA	NA	NA	NA	NA	NA	NA	NA	NA	NA	NA	NA	NA	NA	NA	2039.2813996947611	NA	0	2021-03-03	0	2021-03-03
912	school	9	NA	2021-03-02	M	8	3	1	no	NA	NA	NA	NA	NA	NA	NA	NA	NA	NA	NA	NA	NA	NA	NA	NA	NA	NA	NA	NA	NA	NA	NA	NA	NA	NA	NA	NA	NA	NA	NA	NA	NA	NA	2039.2813996947611	NA	0	2021-03-03	0	2021-03-03
913	school	9	NA	2021-03-02	M	10	3	1	no	NA	NA	NA	NA	NA	NA	NA	NA	NA	NA	NA	NA	NA	NA	NA	NA	NA	NA	NA	NA	NA	NA	NA	NA	NA	NA	NA	NA	NA	NA	NA	NA	NA	NA	2039.2813996947611	NA	0	2021-03-03	0	2021-03-03
914	school	9	NA	2021-03-02	M	9	3	1	no	NA	NA	NA	NA	NA	NA	NA	NA	NA	NA	NA	NA	NA	NA	NA	NA	NA	NA	NA	NA	NA	NA	NA	NA	NA	NA	NA	NA	NA	NA	NA	NA	NA	NA	2039.2813996947611	NA	0	2021-03-03	0	2021-03-03
915	school	9	NA	2021-03-02	F	12	4	1	no	NA	NA	NA	NA	NA	NA	NA	NA	NA	NA	NA	NA	NA	NA	NA	NA	NA	NA	NA	NA	NA	NA	NA	NA	NA	NA	NA	NA	NA	NA	NA	NA	NA	NA	2039.2813996947611	NA	0	2021-03-03	0	2021-03-03
916	school	9	NA	2021-03-02	F	12	4	1	no	NA	NA	NA	NA	NA	NA	NA	NA	NA	NA	NA	NA	NA	NA	NA	NA	NA	NA	NA	NA	NA	NA	NA	NA	NA	NA	NA	NA	NA	NA	NA	NA	NA	NA	2039.2813996947611	NA	0	2021-03-03	0	2021-03-03
917	school	9	NA	2021-03-02	F	10	4	1	no	NA	NA	NA	NA	NA	NA	NA	NA	NA	NA	NA	NA	NA	NA	NA	NA	NA	NA	NA	NA	NA	NA	NA	NA	NA	NA	NA	NA	NA	NA	NA	NA	NA	NA	2039.2813996947611	NA	0	2021-03-03	0	2021-03-03
918	school	9	NA	2021-03-02	F	10	4	1	no	NA	NA	NA	NA	NA	NA	NA	NA	NA	NA	NA	NA	NA	NA	NA	NA	NA	NA	NA	NA	NA	NA	NA	NA	NA	NA	NA	NA	NA	NA	NA	NA	NA	NA	2039.2813996947611	NA	0	2021-03-03	0	2021-03-03
919	school	9	NA	2021-03-02	F	9	4	1	no	NA	NA	NA	NA	NA	NA	NA	NA	NA	NA	NA	NA	NA	NA	NA	NA	NA	NA	NA	NA	NA	NA	NA	NA	NA	NA	NA	NA	NA	NA	NA	NA	NA	NA	2039.2813996947611	NA	0	2021-03-03	0	2021-03-03
920	school	9	NA	2021-03-02	F	12	4	1	no	NA	NA	NA	NA	NA	NA	NA	NA	NA	NA	NA	NA	NA	NA	NA	NA	NA	NA	NA	NA	NA	NA	NA	NA	NA	NA	NA	NA	NA	NA	NA	NA	NA	NA	2039.2813996947611	NA	0	2021-03-03	0	2021-03-03
921	school	9	NA	2021-03-02	F	12	4	1	no	NA	NA	NA	NA	NA	NA	NA	NA	NA	NA	NA	NA	NA	NA	NA	NA	NA	NA	NA	NA	NA	NA	NA	NA	NA	NA	NA	NA	NA	NA	NA	NA	NA	NA	2039.2813996947611	NA	0	2021-03-03	0	2021-03-03
922	school	9	NA	2021-03-02	F	11	4	1	no	NA	NA	NA	NA	NA	NA	NA	NA	NA	NA	NA	NA	NA	NA	NA	NA	NA	NA	NA	NA	NA	NA	NA	NA	NA	NA	NA	NA	NA	NA	NA	NA	NA	NA	2039.2813996947611	NA	0	2021-03-03	0	2021-03-03
923	school	9	NA	2021-03-02	F	11	4	1	yes	NA	NA	NA	NA	NA	NA	NA	NA	NA	NA	NA	NA	NA	NA	NA	NA	NA	NA	NA	NA	NA	NA	NA	NA	NA	NA	NA	NA	NA	NA	NA	NA	NA	NA	2039.2813996947611	NA	0	2021-03-03	0	2021-03-03
924	school	9	NA	2021-03-02	F	10	4	1	no	NA	NA	NA	NA	NA	NA	NA	NA	NA	NA	NA	NA	NA	NA	NA	NA	NA	NA	NA	NA	NA	NA	NA	NA	NA	NA	NA	NA	NA	NA	NA	NA	NA	NA	2039.2813996947611	NA	0	2021-03-03	0	2021-03-03
925	school	9	NA	2021-03-02	F	10	4	1	no	NA	NA	NA	NA	NA	NA	NA	NA	NA	NA	NA	NA	NA	NA	NA	NA	NA	NA	NA	NA	NA	NA	NA	NA	NA	NA	NA	NA	NA	NA	NA	NA	NA	NA	2039.2813996947611	NA	0	2021-03-03	0	2021-03-03
926	school	9	NA	2021-03-02	F	10	4	1	no	NA	NA	NA	NA	NA	NA	NA	NA	NA	NA	NA	NA	NA	NA	NA	NA	NA	NA	NA	NA	NA	NA	NA	NA	NA	NA	NA	NA	NA	NA	NA	NA	NA	NA	2039.2813996947611	NA	0	2021-03-03	0	2021-03-03
927	school	9	NA	2021-03-02	M	11	4	1	yes	NA	NA	NA	NA	NA	NA	NA	NA	NA	NA	NA	NA	NA	NA	NA	NA	NA	NA	NA	NA	NA	NA	NA	NA	NA	NA	NA	NA	NA	NA	NA	NA	NA	NA	2039.2813996947611	NA	0	2021-03-03	0	2021-03-03
928	school	9	NA	2021-03-02	M	11	4	1	no	NA	NA	NA	NA	NA	NA	NA	NA	NA	NA	NA	NA	NA	NA	NA	NA	NA	NA	NA	NA	NA	NA	NA	NA	NA	NA	NA	NA	NA	NA	NA	NA	NA	NA	2039.2813996947611	NA	0	2021-03-03	0	2021-03-03
929	school	9	NA	2021-03-02	M	11	4	1	no	NA	NA	NA	NA	NA	NA	NA	NA	NA	NA	NA	NA	NA	NA	NA	NA	NA	NA	NA	NA	NA	NA	NA	NA	NA	NA	NA	NA	NA	NA	NA	NA	NA	NA	2039.2813996947611	NA	0	2021-03-03	0	2021-03-03
930	school	9	NA	2021-03-02	M	11	4	1	no	NA	NA	NA	NA	NA	NA	NA	NA	NA	NA	NA	NA	NA	NA	NA	NA	NA	NA	NA	NA	NA	NA	NA	NA	NA	NA	NA	NA	NA	NA	NA	NA	NA	NA	2039.2813996947611	NA	0	2021-03-03	0	2021-03-03
931	school	9	NA	2021-03-02	M	12	4	1	no	NA	NA	NA	NA	NA	NA	NA	NA	NA	NA	NA	NA	NA	NA	NA	NA	NA	NA	NA	NA	NA	NA	NA	NA	NA	NA	NA	NA	NA	NA	NA	NA	NA	NA	2039.2813996947611	NA	0	2021-03-03	0	2021-03-03
932	school	9	NA	2021-03-02	M	10	4	1	no	NA	NA	NA	NA	NA	NA	NA	NA	NA	NA	NA	NA	NA	NA	NA	NA	NA	NA	NA	NA	NA	NA	NA	NA	NA	NA	NA	NA	NA	NA	NA	NA	NA	NA	2039.2813996947611	NA	0	2021-03-03	0	2021-03-03
933	school	9	NA	2021-03-02	M	11	4	1	no	NA	NA	NA	NA	NA	NA	NA	NA	NA	NA	NA	NA	NA	NA	NA	NA	NA	NA	NA	NA	NA	NA	NA	NA	NA	NA	NA	NA	NA	NA	NA	NA	NA	NA	2039.2813996947611	NA	0	2021-03-03	0	2021-03-03
934	school	9	NA	2021-03-02	M	9	4	1	no	NA	NA	NA	NA	NA	NA	NA	NA	NA	NA	NA	NA	NA	NA	NA	NA	NA	NA	NA	NA	NA	NA	NA	NA	NA	NA	NA	NA	NA	NA	NA	NA	NA	NA	2039.2813996947611	NA	0	2021-03-03	0	2021-03-03
935	school	9	NA	2021-03-02	M	10	4	1	no	NA	NA	NA	NA	NA	NA	NA	NA	NA	NA	NA	NA	NA	NA	NA	NA	NA	NA	NA	NA	NA	NA	NA	NA	NA	NA	NA	NA	NA	NA	NA	NA	NA	NA	2039.2813996947611	NA	0	2021-03-03	0	2021-03-03
936	school	9	NA	2021-03-02	M	9	4	1	no	NA	NA	NA	NA	NA	NA	NA	NA	NA	NA	NA	NA	NA	NA	NA	NA	NA	NA	NA	NA	NA	NA	NA	NA	NA	NA	NA	NA	NA	NA	NA	NA	NA	NA	2039.2813996947611	NA	0	2021-03-03	0	2021-03-03
937	school	9	NA	2021-03-02	M	10	4	1	no	NA	NA	NA	NA	NA	NA	NA	NA	NA	NA	NA	NA	NA	NA	NA	NA	NA	NA	NA	NA	NA	NA	NA	NA	NA	NA	NA	NA	NA	NA	NA	NA	NA	NA	2039.2813996947611	NA	0	2021-03-03	0	2021-03-03
938	school	9	NA	2021-03-02	F	13	5	1	no	NA	NA	NA	NA	NA	NA	NA	NA	NA	NA	NA	NA	NA	NA	NA	NA	NA	NA	NA	NA	NA	NA	NA	NA	NA	NA	NA	NA	NA	NA	NA	NA	NA	NA	2039.2813996947611	NA	0	2021-03-03	0	2021-03-03
939	school	9	NA	2021-03-02	F	11	5	1	no	NA	NA	NA	NA	NA	NA	NA	NA	NA	NA	NA	NA	NA	NA	NA	NA	NA	NA	NA	NA	NA	NA	NA	NA	NA	NA	NA	NA	NA	NA	NA	NA	NA	NA	2039.2813996947611	NA	0	2021-03-03	0	2021-03-03
940	school	9	NA	2021-03-02	F	11	5	1	no	NA	NA	NA	NA	NA	NA	NA	NA	NA	NA	NA	NA	NA	NA	NA	NA	NA	NA	NA	NA	NA	NA	NA	NA	NA	NA	NA	NA	NA	NA	NA	NA	NA	NA	2039.2813996947611	NA	0	2021-03-03	0	2021-03-03
941	school	9	NA	2021-03-02	F	11	5	1	no	NA	NA	NA	NA	NA	NA	NA	NA	NA	NA	NA	NA	NA	NA	NA	NA	NA	NA	NA	NA	NA	NA	NA	NA	NA	NA	NA	NA	NA	NA	NA	NA	NA	NA	2039.2813996947611	NA	0	2021-03-03	0	2021-03-03
942	school	9	NA	2021-03-02	F	12	5	1	no	NA	NA	NA	NA	NA	NA	NA	NA	NA	NA	NA	NA	NA	NA	NA	NA	NA	NA	NA	NA	NA	NA	NA	NA	NA	NA	NA	NA	NA	NA	NA	NA	NA	NA	2039.2813996947611	NA	0	2021-03-03	0	2021-03-03
943	school	9	NA	2021-03-02	F	11	5	1	no	NA	NA	NA	NA	NA	NA	NA	NA	NA	NA	NA	NA	NA	NA	NA	NA	NA	NA	NA	NA	NA	NA	NA	NA	NA	NA	NA	NA	NA	NA	NA	NA	NA	NA	2039.2813996947611	NA	0	2021-03-03	0	2021-03-03
944	school	9	NA	2021-03-02	F	13	5	1	no	NA	NA	NA	NA	NA	NA	NA	NA	NA	NA	NA	NA	NA	NA	NA	NA	NA	NA	NA	NA	NA	NA	NA	NA	NA	NA	NA	NA	NA	NA	NA	NA	NA	NA	2039.2813996947611	NA	0	2021-03-03	4	2021-03-03
945	school	9	NA	2021-03-02	F	12	5	1	no	NA	NA	NA	NA	NA	NA	NA	NA	NA	NA	NA	NA	NA	NA	NA	NA	NA	NA	NA	NA	NA	NA	NA	NA	NA	NA	NA	NA	NA	NA	NA	NA	NA	NA	2039.2813996947611	NA	0	2021-03-03	0	2021-03-03
946	school	9	NA	2021-03-02	F	11	5	1	no	NA	NA	NA	NA	NA	NA	NA	NA	NA	NA	NA	NA	NA	NA	NA	NA	NA	NA	NA	NA	NA	NA	NA	NA	NA	NA	NA	NA	NA	NA	NA	NA	NA	NA	2039.2813996947611	NA	0	2021-03-03	0	2021-03-03
947	school	9	NA	2021-03-02	F	11	5	1	no	NA	NA	NA	NA	NA	NA	NA	NA	NA	NA	NA	NA	NA	NA	NA	NA	NA	NA	NA	NA	NA	NA	NA	NA	NA	NA	NA	NA	NA	NA	NA	NA	NA	NA	2039.2813996947611	NA	0	2021-03-03	0	2021-03-03
948	school	9	NA	2021-03-02	F	11	5	1	no	NA	NA	NA	NA	NA	NA	NA	NA	NA	NA	NA	NA	NA	NA	NA	NA	NA	NA	NA	NA	NA	NA	NA	NA	NA	NA	NA	NA	NA	NA	NA	NA	NA	NA	2039.2813996947611	NA	0	2021-03-03	0	2021-03-03
949	school	9	NA	2021-03-02	F	12	5	1	no	NA	NA	NA	NA	NA	NA	NA	NA	NA	NA	NA	NA	NA	NA	NA	NA	NA	NA	NA	NA	NA	NA	NA	NA	NA	NA	NA	NA	NA	NA	NA	NA	NA	NA	2039.2813996947611	NA	0	2021-03-03	0	2021-03-03
950	school	9	NA	2021-03-02	M	13	5	1	no	NA	NA	NA	NA	NA	NA	NA	NA	NA	NA	NA	NA	NA	NA	NA	NA	NA	NA	NA	NA	NA	NA	NA	NA	NA	NA	NA	NA	NA	NA	NA	NA	NA	NA	2039.2813996947611	NA	0	2021-03-03	0	2021-03-03
951	school	9	NA	2021-03-02	M	11	5	1	no	NA	NA	NA	NA	NA	NA	NA	NA	NA	NA	NA	NA	NA	NA	NA	NA	NA	NA	NA	NA	NA	NA	NA	NA	NA	NA	NA	NA	NA	NA	NA	NA	NA	NA	2039.2813996947611	NA	0	2021-03-03	0	2021-03-03
952	school	9	NA	2021-03-02	M	13	5	1	no	NA	NA	NA	NA	NA	NA	NA	NA	NA	NA	NA	NA	NA	NA	NA	NA	NA	NA	NA	NA	NA	NA	NA	NA	NA	NA	NA	NA	NA	NA	NA	NA	NA	NA	2039.2813996947611	NA	0	2021-03-03	0	2021-03-03
953	school	9	NA	2021-03-02	M	12	5	1	no	NA	NA	NA	NA	NA	NA	NA	NA	NA	NA	NA	NA	NA	NA	NA	NA	NA	NA	NA	NA	NA	NA	NA	NA	NA	NA	NA	NA	NA	NA	NA	NA	NA	NA	2039.2813996947611	NA	0	2021-03-03	0	2021-03-03
954	school	9	NA	2021-03-02	M	10	5	1	no	NA	NA	NA	NA	NA	NA	NA	NA	NA	NA	NA	NA	NA	NA	NA	NA	NA	NA	NA	NA	NA	NA	NA	NA	NA	NA	NA	NA	NA	NA	NA	NA	NA	NA	2039.2813996947611	NA	0	2021-03-03	0	2021-03-03
955	school	9	NA	2021-03-02	M	10	5	1	no	NA	NA	NA	NA	NA	NA	NA	NA	NA	NA	NA	NA	NA	NA	NA	NA	NA	NA	NA	NA	NA	NA	NA	NA	NA	NA	NA	NA	NA	NA	NA	NA	NA	NA	2039.2813996947611	NA	0	2021-03-03	0	2021-03-03
956	school	9	NA	2021-03-02	M	13	5	1	no	NA	NA	NA	NA	NA	NA	NA	NA	NA	NA	NA	NA	NA	NA	NA	NA	NA	NA	NA	NA	NA	NA	NA	NA	NA	NA	NA	NA	NA	NA	NA	NA	NA	NA	2039.2813996947611	NA	0	2021-03-03	0	2021-03-03
957	school	9	NA	2021-03-02	M	13	5	1	no	NA	NA	NA	NA	NA	NA	NA	NA	NA	NA	NA	NA	NA	NA	NA	NA	NA	NA	NA	NA	NA	NA	NA	NA	NA	NA	NA	NA	NA	NA	NA	NA	NA	NA	2039.2813996947611	NA	0	2021-03-03	0	2021-03-03
958	school	9	NA	2021-03-02	F	12	6	1	no	NA	NA	NA	NA	NA	NA	NA	NA	NA	NA	NA	NA	NA	NA	NA	NA	NA	NA	NA	NA	NA	NA	NA	NA	NA	NA	NA	NA	NA	NA	NA	NA	NA	NA	2039.2813996947611	NA	0	2021-03-03	0	2021-03-03
959	school	9	NA	2021-03-02	F	12	6	1	no	NA	NA	NA	NA	NA	NA	NA	NA	NA	NA	NA	NA	NA	NA	NA	NA	NA	NA	NA	NA	NA	NA	NA	NA	NA	NA	NA	NA	NA	NA	NA	NA	NA	NA	2039.2813996947611	NA	0	2021-03-03	0	2021-03-03
960	school	9	NA	2021-03-02	F	15	6	1	no	NA	NA	NA	NA	NA	NA	NA	NA	NA	NA	NA	NA	NA	NA	NA	NA	NA	NA	NA	NA	NA	NA	NA	NA	NA	NA	NA	NA	NA	NA	NA	NA	NA	NA	2039.2813996947611	NA	0	2021-03-03	0	2021-03-03
961	school	9	NA	2021-03-02	F	12	6	1	no	NA	NA	NA	NA	NA	NA	NA	NA	NA	NA	NA	NA	NA	NA	NA	NA	NA	NA	NA	NA	NA	NA	NA	NA	NA	NA	NA	NA	NA	NA	NA	NA	NA	NA	2039.2813996947611	NA	0	2021-03-03	0	2021-03-03
962	school	9	NA	2021-03-02	F	13	6	1	no	NA	NA	NA	NA	NA	NA	NA	NA	NA	NA	NA	NA	NA	NA	NA	NA	NA	NA	NA	NA	NA	NA	NA	NA	NA	NA	NA	NA	NA	NA	NA	NA	NA	NA	2039.2813996947611	NA	0	2021-03-03	0	2021-03-03
963	school	9	NA	2021-03-02	F	12	6	1	no	NA	NA	NA	NA	NA	NA	NA	NA	NA	NA	NA	NA	NA	NA	NA	NA	NA	NA	NA	NA	NA	NA	NA	NA	NA	NA	NA	NA	NA	NA	NA	NA	NA	NA	2039.2813996947611	NA	0	2021-03-03	0	2021-03-03
964	school	9	NA	2021-03-02	F	13	6	1	no	NA	NA	NA	NA	NA	NA	NA	NA	NA	NA	NA	NA	NA	NA	NA	NA	NA	NA	NA	NA	NA	NA	NA	NA	NA	NA	NA	NA	NA	NA	NA	NA	NA	NA	2039.2813996947611	NA	0	2021-03-03	0	2021-03-03
965	school	9	NA	2021-03-02	F	13	6	1	no	NA	NA	NA	NA	NA	NA	NA	NA	NA	NA	NA	NA	NA	NA	NA	NA	NA	NA	NA	NA	NA	NA	NA	NA	NA	NA	NA	NA	NA	NA	NA	NA	NA	NA	2039.2813996947611	NA	0	2021-03-03	0	2021-03-03
966	school	9	NA	2021-03-02	F	13	6	1	no	NA	NA	NA	NA	NA	NA	NA	NA	NA	NA	NA	NA	NA	NA	NA	NA	NA	NA	NA	NA	NA	NA	NA	NA	NA	NA	NA	NA	NA	NA	NA	NA	NA	NA	2039.2813996947611	NA	0	2021-03-03	0	2021-03-03
967	school	9	NA	2021-03-02	F	12	6	1	no	NA	NA	NA	NA	NA	NA	NA	NA	NA	NA	NA	NA	NA	NA	NA	NA	NA	NA	NA	NA	NA	NA	NA	NA	NA	NA	NA	NA	NA	NA	NA	NA	NA	NA	2039.2813996947611	NA	0	2021-03-03	0	2021-03-03
968	school	9	NA	2021-03-02	F	13	6	1	no	NA	NA	NA	NA	NA	NA	NA	NA	NA	NA	NA	NA	NA	NA	NA	NA	NA	NA	NA	NA	NA	NA	NA	NA	NA	NA	NA	NA	NA	NA	NA	NA	NA	NA	2039.2813996947611	NA	0	2021-03-03	0	2021-03-03
969	school	9	NA	2021-03-02	F	13	6	0	no	NA	NA	NA	NA	NA	NA	NA	NA	NA	NA	NA	NA	NA	NA	NA	NA	NA	NA	NA	NA	NA	NA	NA	NA	NA	NA	NA	NA	NA	NA	NA	NA	NA	NA	2039.2813996947611	NA	0	2021-03-03	0	2021-03-03
970	school	9	NA	2021-03-02	M	14	6	1	no	NA	NA	NA	NA	NA	NA	NA	NA	NA	NA	NA	NA	NA	NA	NA	NA	NA	NA	NA	NA	NA	NA	NA	NA	NA	NA	NA	NA	NA	NA	NA	NA	NA	NA	2039.2813996947611	NA	0	2021-03-03	0	2021-03-03
971	school	9	NA	2021-03-02	M	13	6	0	no	NA	NA	NA	NA	NA	NA	NA	NA	NA	NA	NA	NA	NA	NA	NA	NA	NA	NA	NA	NA	NA	NA	NA	NA	NA	NA	NA	NA	NA	NA	NA	NA	NA	NA	2039.2813996947611	NA	0	2021-03-03	0	2021-03-03
972	school	9	NA	2021-03-02	M	13	6	1	no	NA	NA	NA	NA	NA	NA	NA	NA	NA	NA	NA	NA	NA	NA	NA	NA	NA	NA	NA	NA	NA	NA	NA	NA	NA	NA	NA	NA	NA	NA	NA	NA	NA	NA	2039.2813996947611	NA	0	2021-03-03	0	2021-03-03
973	school	9	NA	2021-03-02	M	15	6	1	no	NA	NA	NA	NA	NA	NA	NA	NA	NA	NA	NA	NA	NA	NA	NA	NA	NA	NA	NA	NA	NA	NA	NA	NA	NA	NA	NA	NA	NA	NA	NA	NA	NA	NA	2039.2813996947611	NA	0	2021-03-03	0	2021-03-03
974	school	9	NA	2021-03-02	M	14	6	1	no	NA	NA	NA	NA	NA	NA	NA	NA	NA	NA	NA	NA	NA	NA	NA	NA	NA	NA	NA	NA	NA	NA	NA	NA	NA	NA	NA	NA	NA	NA	NA	NA	NA	NA	2039.2813996947611	NA	0	2021-03-03	0	2021-03-03
975	school	9	NA	2021-03-02	M	13	6	1	no	NA	NA	NA	NA	NA	NA	NA	NA	NA	NA	NA	NA	NA	NA	NA	NA	NA	NA	NA	NA	NA	NA	NA	NA	NA	NA	NA	NA	NA	NA	NA	NA	NA	NA	2039.2813996947611	NA	0	2021-03-03	0	2021-03-03
976	school	9	NA	2021-03-02	M	13	6	1	no	NA	NA	NA	NA	NA	NA	NA	NA	NA	NA	NA	NA	NA	NA	NA	NA	NA	NA	NA	NA	NA	NA	NA	NA	NA	NA	NA	NA	NA	NA	NA	NA	NA	NA	2039.2813996947611	NA	0	2021-03-03	0	2021-03-03
977	school	9	NA	2021-03-02	M	13	6	1	no	NA	NA	NA	NA	NA	NA	NA	NA	NA	NA	NA	NA	NA	NA	NA	NA	NA	NA	NA	NA	NA	NA	NA	NA	NA	NA	NA	NA	NA	NA	NA	NA	NA	NA	2039.2813996947611	NA	0	2021-03-03	0	2021-03-03
978	school	9	NA	2021-03-02	M	12	6	1	yes	NA	NA	NA	NA	NA	NA	NA	NA	NA	NA	NA	NA	NA	NA	NA	NA	NA	NA	NA	NA	NA	NA	NA	NA	NA	NA	NA	NA	NA	NA	NA	NA	NA	NA	2039.2813996947611	NA	0	2021-03-03	0	2021-03-03
979	school	9	NA	2021-03-02	M	13	6	0	no	NA	NA	NA	NA	NA	NA	NA	NA	NA	NA	NA	NA	NA	NA	NA	NA	NA	NA	NA	NA	NA	NA	NA	NA	NA	NA	NA	NA	NA	NA	NA	NA	NA	NA	2039.2813996947611	NA	0	2021-03-03	0	2021-03-03
980	school	9	NA	2021-03-02	M	5	0	0	no	NA	NA	NA	NA	NA	NA	NA	NA	NA	NA	NA	NA	NA	NA	NA	NA	NA	NA	NA	NA	NA	NA	NA	NA	NA	NA	NA	NA	NA	NA	NA	NA	NA	NA	2039.2813996947611	NA	0	2021-03-03	0	2021-03-03
981	school	9	NA	2021-03-02	M	5	0	0	no	NA	NA	NA	NA	NA	NA	NA	NA	NA	NA	NA	NA	NA	NA	NA	NA	NA	NA	NA	NA	NA	NA	NA	NA	NA	NA	NA	NA	NA	NA	NA	NA	NA	NA	2039.2813996947611	NA	0	2021-03-03	0	2021-03-03
982	school	9	NA	2021-03-02	M	5	0	0	no	NA	NA	NA	NA	NA	NA	NA	NA	NA	NA	NA	NA	NA	NA	NA	NA	NA	NA	NA	NA	NA	NA	NA	NA	NA	NA	NA	NA	NA	NA	NA	NA	NA	NA	2039.2813996947611	NA	0	2021-03-03	0	2021-03-03
983	school	9	NA	2021-03-02	M	5	0	0	no	NA	NA	NA	NA	NA	NA	NA	NA	NA	NA	NA	NA	NA	NA	NA	NA	NA	NA	NA	NA	NA	NA	NA	NA	NA	NA	NA	NA	NA	NA	NA	NA	NA	NA	2039.2813996947611	NA	0	2021-03-03	0	2021-03-03
984	school	9	NA	2021-03-02	M	5	0	0	no	NA	NA	NA	NA	NA	NA	NA	NA	NA	NA	NA	NA	NA	NA	NA	NA	NA	NA	NA	NA	NA	NA	NA	NA	NA	NA	NA	NA	NA	NA	NA	NA	NA	NA	2039.2813996947611	NA	0	2021-03-03	0	2021-03-03
985	school	9	NA	2021-03-02	M	5	0	0	no	NA	NA	NA	NA	NA	NA	NA	NA	NA	NA	NA	NA	NA	NA	NA	NA	NA	NA	NA	NA	NA	NA	NA	NA	NA	NA	NA	NA	NA	NA	NA	NA	NA	NA	2039.2813996947611	NA	0	2021-03-03	0	2021-03-03
986	school	9	NA	2021-03-02	M	5	0	0	no	NA	NA	NA	NA	NA	NA	NA	NA	NA	NA	NA	NA	NA	NA	NA	NA	NA	NA	NA	NA	NA	NA	NA	NA	NA	NA	NA	NA	NA	NA	NA	NA	NA	NA	2039.2813996947611	NA	0	2021-03-03	0	2021-03-03
987	school	9	NA	2021-03-02	M	5	0	0	no	NA	NA	NA	NA	NA	NA	NA	NA	NA	NA	NA	NA	NA	NA	NA	NA	NA	NA	NA	NA	NA	NA	NA	NA	NA	NA	NA	NA	NA	NA	NA	NA	NA	NA	2039.2813996947611	NA	0	2021-03-03	0	2021-03-03
988	school	9	NA	2021-03-02	M	5	0	0	no	NA	NA	NA	NA	NA	NA	NA	NA	NA	NA	NA	NA	NA	NA	NA	NA	NA	NA	NA	NA	NA	NA	NA	NA	NA	NA	NA	NA	NA	NA	NA	NA	NA	NA	2039.2813996947611	NA	0	2021-03-03	0	2021-03-03
989	school	9	NA	2021-03-02	M	5	0	0	no	NA	NA	NA	NA	NA	NA	NA	NA	NA	NA	NA	NA	NA	NA	NA	NA	NA	NA	NA	NA	NA	NA	NA	NA	NA	NA	NA	NA	NA	NA	NA	NA	NA	NA	2039.2813996947611	NA	0	2021-03-03	0	2021-03-03
990	school	9	NA	2021-03-02	M	5	0	0	no	NA	NA	NA	NA	NA	NA	NA	NA	NA	NA	NA	NA	NA	NA	NA	NA	NA	NA	NA	NA	NA	NA	NA	NA	NA	NA	NA	NA	NA	NA	NA	NA	NA	NA	2039.2813996947611	NA	0	2021-03-03	0	2021-03-03
991	school	9	NA	2021-03-02	M	5	0	0	no	NA	NA	NA	NA	NA	NA	NA	NA	NA	NA	NA	NA	NA	NA	NA	NA	NA	NA	NA	NA	NA	NA	NA	NA	NA	NA	NA	NA	NA	NA	NA	NA	NA	NA	2039.2813996947611	NA	0	2021-03-03	0	2021-03-03
992	school	9	NA	2021-03-02	M	5	0	0	no	NA	NA	NA	NA	NA	NA	NA	NA	NA	NA	NA	NA	NA	NA	NA	NA	NA	NA	NA	NA	NA	NA	NA	NA	NA	NA	NA	NA	NA	NA	NA	NA	NA	NA	2039.2813996947611	NA	0	2021-03-03	0	2021-03-03
993	school	9	NA	2021-03-02	F	5	0	0	no	NA	NA	NA	NA	NA	NA	NA	NA	NA	NA	NA	NA	NA	NA	NA	NA	NA	NA	NA	NA	NA	NA	NA	NA	NA	NA	NA	NA	NA	NA	NA	NA	NA	NA	2039.2813996947611	NA	0	2021-03-03	0	2021-03-03
994	school	9	NA	2021-03-02	F	5	0	0	no	NA	NA	NA	NA	NA	NA	NA	NA	NA	NA	NA	NA	NA	NA	NA	NA	NA	NA	NA	NA	NA	NA	NA	NA	NA	NA	NA	NA	NA	NA	NA	NA	NA	NA	2039.2813996947611	NA	0	2021-03-03	0	2021-03-03
995	school	9	NA	2021-03-02	F	5	0	0	no	NA	NA	NA	NA	NA	NA	NA	NA	NA	NA	NA	NA	NA	NA	NA	NA	NA	NA	NA	NA	NA	NA	NA	NA	NA	NA	NA	NA	NA	NA	NA	NA	NA	NA	2039.2813996947611	NA	0	2021-03-03	0	2021-03-03
996	school	9	NA	2021-03-02	F	5	0	0	no	NA	NA	NA	NA	NA	NA	NA	NA	NA	NA	NA	NA	NA	NA	NA	NA	NA	NA	NA	NA	NA	NA	NA	NA	NA	NA	NA	NA	NA	NA	NA	NA	NA	NA	2039.2813996947611	NA	0	2021-03-03	0	2021-03-03
997	school	9	NA	2021-03-02	F	5	0	0	no	NA	NA	NA	NA	NA	NA	NA	NA	NA	NA	NA	NA	NA	NA	NA	NA	NA	NA	NA	NA	NA	NA	NA	NA	NA	NA	NA	NA	NA	NA	NA	NA	NA	NA	2039.2813996947611	NA	0	2021-03-03	0	2021-03-03
998	school	9	NA	2021-03-02	F	5	0	0	no	NA	NA	NA	NA	NA	NA	NA	NA	NA	NA	NA	NA	NA	NA	NA	NA	NA	NA	NA	NA	NA	NA	NA	NA	NA	NA	NA	NA	NA	NA	NA	NA	NA	NA	2039.2813996947611	NA	0	2021-03-03	0	2021-03-03
999	school	9	NA	2021-03-02	F	5	0	0	no	NA	NA	NA	NA	NA	NA	NA	NA	NA	NA	NA	NA	NA	NA	NA	NA	NA	NA	NA	NA	NA	NA	NA	NA	NA	NA	NA	NA	NA	NA	NA	NA	NA	NA	2039.2813996947611	NA	0	2021-03-03	0	2021-03-03
1000	school	9	NA	2021-03-02	F	5	0	0	no	NA	NA	NA	NA	NA	NA	NA	NA	NA	NA	NA	NA	NA	NA	NA	NA	NA	NA	NA	NA	NA	NA	NA	NA	NA	NA	NA	NA	NA	NA	NA	NA	NA	NA	2039.2813996947611	NA	0	2021-03-03	0	2021-03-03
1001	school	9	NA	2021-03-02	F	5	0	0	no	NA	NA	NA	NA	NA	NA	NA	NA	NA	NA	NA	NA	NA	NA	NA	NA	NA	NA	NA	NA	NA	NA	NA	NA	NA	NA	NA	NA	NA	NA	NA	NA	NA	NA	2039.2813996947611	NA	0	2021-03-03	0	2021-03-03
1002	school	9	NA	2021-03-02	F	5	0	0	no	NA	NA	NA	NA	NA	NA	NA	NA	NA	NA	NA	NA	NA	NA	NA	NA	NA	NA	NA	NA	NA	NA	NA	NA	NA	NA	NA	NA	NA	NA	NA	NA	NA	NA	2039.2813996947611	NA	0	2021-03-03	0	2021-03-03
1003	school	9	NA	2021-03-02	F	5	0	0	no	NA	NA	NA	NA	NA	NA	NA	NA	NA	NA	NA	NA	NA	NA	NA	NA	NA	NA	NA	NA	NA	NA	NA	NA	NA	NA	NA	NA	NA	NA	NA	NA	NA	NA	2039.2813996947611	NA	0	2021-03-03	0	2021-03-03
1004	school	2	NA	2021-02-25	F	7	1	1	no	NA	NA	NA	NA	NA	NA	NA	NA	NA	NA	NA	NA	NA	NA	NA	NA	NA	NA	NA	NA	NA	NA	NA	NA	NA	NA	NA	NA	NA	NA	NA	NA	NA	NA	223.14466161660252	NA	0	2021-02-26	0	2021-02-26
1005	school	2	NA	2021-02-25	F	6	1	1	no	NA	NA	NA	NA	NA	NA	NA	NA	NA	NA	NA	NA	NA	NA	NA	NA	NA	NA	NA	NA	NA	NA	NA	NA	NA	NA	NA	NA	NA	NA	NA	NA	NA	NA	223.14466161660252	NA	0	2021-02-26	0	2021-02-26
1006	school	2	NA	2021-02-25	F	7	1	1	no	NA	NA	NA	NA	NA	NA	NA	NA	NA	NA	NA	NA	NA	NA	NA	NA	NA	NA	NA	NA	NA	NA	NA	NA	NA	NA	NA	NA	NA	NA	NA	NA	NA	NA	223.14466161660252	NA	0	2021-02-26	0	2021-02-26
1007	school	2	NA	2021-02-25	F	6	0	1	yes	NA	NA	NA	NA	NA	NA	NA	NA	NA	NA	NA	NA	NA	NA	NA	NA	NA	NA	NA	NA	NA	NA	NA	NA	NA	NA	NA	NA	NA	NA	NA	NA	NA	NA	223.14466161660252	NA	0	2021-02-26	0	2021-02-26
1008	school	2	NA	2021-02-25	F	6	1	1	no	NA	NA	NA	NA	NA	NA	NA	NA	NA	NA	NA	NA	NA	NA	NA	NA	NA	NA	NA	NA	NA	NA	NA	NA	NA	NA	NA	NA	NA	NA	NA	NA	NA	NA	223.14466161660252	NA	0	2021-02-26	0	2021-02-26
1009	school	2	NA	2021-02-25	M	6	1	1	no	NA	NA	NA	NA	NA	NA	NA	NA	NA	NA	NA	NA	NA	NA	NA	NA	NA	NA	NA	NA	NA	NA	NA	NA	NA	NA	NA	NA	NA	NA	NA	NA	NA	NA	223.14466161660252	NA	0	2021-02-26	0	2021-02-26
1010	school	2	NA	2021-02-25	M	6	1	1	no	NA	NA	NA	NA	NA	NA	NA	NA	NA	NA	NA	NA	NA	NA	NA	NA	NA	NA	NA	NA	NA	NA	NA	NA	NA	NA	NA	NA	NA	NA	NA	NA	NA	NA	223.14466161660252	NA	0	2021-02-26	0	2021-02-26
1011	school	2	NA	2021-02-25	M	6	1	1	no	NA	NA	NA	NA	NA	NA	NA	NA	NA	NA	NA	NA	NA	NA	NA	NA	NA	NA	NA	NA	NA	NA	NA	NA	NA	NA	NA	NA	NA	NA	NA	NA	NA	NA	223.14466161660252	NA	0	2021-02-26	0	2021-02-26
1012	school	2	NA	2021-02-25	M	6	1	1	no	NA	NA	NA	NA	NA	NA	NA	NA	NA	NA	NA	NA	NA	NA	NA	NA	NA	NA	NA	NA	NA	NA	NA	NA	NA	NA	NA	NA	NA	NA	NA	NA	NA	NA	223.14466161660252	NA	0	2021-02-26	0	2021-02-26
1013	school	2	NA	2021-02-25	M	7	1	1	no	NA	NA	NA	NA	NA	NA	NA	NA	NA	NA	NA	NA	NA	NA	NA	NA	NA	NA	NA	NA	NA	NA	NA	NA	NA	NA	NA	NA	NA	NA	NA	NA	NA	NA	223.14466161660252	NA	0	2021-02-26	0	2021-02-26
1014	school	2	NA	2021-02-25	M	7	1	1	no	NA	NA	NA	NA	NA	NA	NA	NA	NA	NA	NA	NA	NA	NA	NA	NA	NA	NA	NA	NA	NA	NA	NA	NA	NA	NA	NA	NA	NA	NA	NA	NA	NA	NA	223.14466161660252	NA	0	2021-02-26	0	2021-02-26
1015	school	2	NA	2021-02-25	M	6	1	1	no	NA	NA	NA	NA	NA	NA	NA	NA	NA	NA	NA	NA	NA	NA	NA	NA	NA	NA	NA	NA	NA	NA	NA	NA	NA	NA	NA	NA	NA	NA	NA	NA	NA	NA	223.14466161660252	NA	0	2021-02-26	0	2021-02-26
1016	school	2	NA	2021-02-25	M	7	1	1	no	NA	NA	NA	NA	NA	NA	NA	NA	NA	NA	NA	NA	NA	NA	NA	NA	NA	NA	NA	NA	NA	NA	NA	NA	NA	NA	NA	NA	NA	NA	NA	NA	NA	NA	223.14466161660252	NA	0	2021-02-26	0	2021-02-26
1017	school	2	NA	2021-02-25	F	8	2	1	no	NA	NA	NA	NA	NA	NA	NA	NA	NA	NA	NA	NA	NA	NA	NA	NA	NA	NA	NA	NA	NA	NA	NA	NA	NA	NA	NA	NA	NA	NA	NA	NA	NA	NA	223.14466161660252	NA	0	2021-02-26	0	2021-02-26
1018	school	2	NA	2021-02-25	F	10	2	1	yes	NA	NA	NA	NA	NA	NA	NA	NA	NA	NA	NA	NA	NA	NA	NA	NA	NA	NA	NA	NA	NA	NA	NA	NA	NA	NA	NA	NA	NA	NA	NA	NA	NA	NA	223.14466161660252	NA	0	2021-02-26	0	2021-02-26
1019	school	2	NA	2021-02-25	F	8	2	1	yes	NA	NA	NA	NA	NA	NA	NA	NA	NA	NA	NA	NA	NA	NA	NA	NA	NA	NA	NA	NA	NA	NA	NA	NA	NA	NA	NA	NA	NA	NA	NA	NA	NA	NA	223.14466161660252	NA	0	2021-02-26	0	2021-02-26
1020	school	2	NA	2021-02-25	F	7	2	1	no	NA	NA	NA	NA	NA	NA	NA	NA	NA	NA	NA	NA	NA	NA	NA	NA	NA	NA	NA	NA	NA	NA	NA	NA	NA	NA	NA	NA	NA	NA	NA	NA	NA	NA	223.14466161660252	NA	0	2021-02-26	0	2021-02-26
1021	school	2	NA	2021-02-25	F	7	2	1	no	NA	NA	NA	NA	NA	NA	NA	NA	NA	NA	NA	NA	NA	NA	NA	NA	NA	NA	NA	NA	NA	NA	NA	NA	NA	NA	NA	NA	NA	NA	NA	NA	NA	NA	223.14466161660252	NA	0	2021-02-26	0	2021-02-26
1022	school	2	NA	2021-02-25	F	8	2	1	no	NA	NA	NA	NA	NA	NA	NA	NA	NA	NA	NA	NA	NA	NA	NA	NA	NA	NA	NA	NA	NA	NA	NA	NA	NA	NA	NA	NA	NA	NA	NA	NA	NA	NA	223.14466161660252	NA	0	2021-02-26	0	2021-02-26
1023	school	2	NA	2021-02-25	F	6	2	1	no	NA	NA	NA	NA	NA	NA	NA	NA	NA	NA	NA	NA	NA	NA	NA	NA	NA	NA	NA	NA	NA	NA	NA	NA	NA	NA	NA	NA	NA	NA	NA	NA	NA	NA	223.14466161660252	NA	0	2021-02-26	0	2021-02-26
1024	school	2	NA	2021-02-25	F	6	2	1	no	NA	NA	NA	NA	NA	NA	NA	NA	NA	NA	NA	NA	NA	NA	NA	NA	NA	NA	NA	NA	NA	NA	NA	NA	NA	NA	NA	NA	NA	NA	NA	NA	NA	NA	223.14466161660252	NA	0	2021-02-26	0	2021-02-26
1025	school	2	NA	2021-02-25	F	6	1	1	no	NA	NA	NA	NA	NA	NA	NA	NA	NA	NA	NA	NA	NA	NA	NA	NA	NA	NA	NA	NA	NA	NA	NA	NA	NA	NA	NA	NA	NA	NA	NA	NA	NA	NA	223.14466161660252	NA	0	2021-02-26	0	2021-02-26
1026	school	2	NA	2021-02-25	F	6	2	1	no	NA	NA	NA	NA	NA	NA	NA	NA	NA	NA	NA	NA	NA	NA	NA	NA	NA	NA	NA	NA	NA	NA	NA	NA	NA	NA	NA	NA	NA	NA	NA	NA	NA	NA	223.14466161660252	NA	0	2021-02-26	0	2021-02-26
1027	school	2	NA	2021-02-25	M	9	2	1	no	NA	NA	NA	NA	NA	NA	NA	NA	NA	NA	NA	NA	NA	NA	NA	NA	NA	NA	NA	NA	NA	NA	NA	NA	NA	NA	NA	NA	NA	NA	NA	NA	NA	NA	223.14466161660252	NA	0	2021-02-26	0	2021-02-26
1028	school	2	NA	2021-02-25	M	8	2	1	no	NA	NA	NA	NA	NA	NA	NA	NA	NA	NA	NA	NA	NA	NA	NA	NA	NA	NA	NA	NA	NA	NA	NA	NA	NA	NA	NA	NA	NA	NA	NA	NA	NA	NA	223.14466161660252	NA	0	2021-02-26	0	2021-02-26
1029	school	2	NA	2021-02-25	M	9	2	1	yes	NA	NA	NA	NA	NA	NA	NA	NA	NA	NA	NA	NA	NA	NA	NA	NA	NA	NA	NA	NA	NA	NA	NA	NA	NA	NA	NA	NA	NA	NA	NA	NA	NA	NA	223.14466161660252	NA	0	2021-02-26	0	2021-02-26
1030	school	2	NA	2021-02-25	M	9	2	1	no	NA	NA	NA	NA	NA	NA	NA	NA	NA	NA	NA	NA	NA	NA	NA	NA	NA	NA	NA	NA	NA	NA	NA	NA	NA	NA	NA	NA	NA	NA	NA	NA	NA	NA	223.14466161660252	NA	0	2021-02-26	0	2021-02-26
1031	school	2	NA	2021-02-25	M	9	2	1	no	NA	NA	NA	NA	NA	NA	NA	NA	NA	NA	NA	NA	NA	NA	NA	NA	NA	NA	NA	NA	NA	NA	NA	NA	NA	NA	NA	NA	NA	NA	NA	NA	NA	NA	223.14466161660252	NA	0	2021-02-26	0	2021-02-26
1032	school	2	NA	2021-02-25	M	7	2	1	yes	NA	NA	NA	NA	NA	NA	NA	NA	NA	NA	NA	NA	NA	NA	NA	NA	NA	NA	NA	NA	NA	NA	NA	NA	NA	NA	NA	NA	NA	NA	NA	NA	NA	NA	223.14466161660252	NA	0	2021-02-26	0	2021-02-26
1033	school	2	NA	2021-02-25	M	7	2	1	no	NA	NA	NA	NA	NA	NA	NA	NA	NA	NA	NA	NA	NA	NA	NA	NA	NA	NA	NA	NA	NA	NA	NA	NA	NA	NA	NA	NA	NA	NA	NA	NA	NA	NA	223.14466161660252	NA	0	2021-02-26	0	2021-02-26
1034	school	2	NA	2021-02-25	M	7	2	1	no	NA	NA	NA	NA	NA	NA	NA	NA	NA	NA	NA	NA	NA	NA	NA	NA	NA	NA	NA	NA	NA	NA	NA	NA	NA	NA	NA	NA	NA	NA	NA	NA	NA	NA	223.14466161660252	NA	0	2021-02-26	0	2021-02-26
1035	school	2	NA	2021-02-25	M	10	3	1	no	NA	NA	NA	NA	NA	NA	NA	NA	NA	NA	NA	NA	NA	NA	NA	NA	NA	NA	NA	NA	NA	NA	NA	NA	NA	NA	NA	NA	NA	NA	NA	NA	NA	NA	223.14466161660252	NA	0	2021-02-26	0	2021-02-26
1036	school	2	NA	2021-02-25	M	12	3	1	yes	NA	NA	NA	NA	NA	NA	NA	NA	NA	NA	NA	NA	NA	NA	NA	NA	NA	NA	NA	NA	NA	NA	NA	NA	NA	NA	NA	NA	NA	NA	NA	NA	NA	NA	223.14466161660252	NA	0	2021-02-26	0	2021-02-26
1037	school	2	NA	2021-02-25	M	10	3	1	no	NA	NA	NA	NA	NA	NA	NA	NA	NA	NA	NA	NA	NA	NA	NA	NA	NA	NA	NA	NA	NA	NA	NA	NA	NA	NA	NA	NA	NA	NA	NA	NA	NA	NA	223.14466161660252	NA	0	2021-02-26	0	2021-02-26
1038	school	2	NA	2021-02-25	M	11	3	1	no	NA	NA	NA	NA	NA	NA	NA	NA	NA	NA	NA	NA	NA	NA	NA	NA	NA	NA	NA	NA	NA	NA	NA	NA	NA	NA	NA	NA	NA	NA	NA	NA	NA	NA	223.14466161660252	NA	0	2021-02-26	0	2021-02-26
1039	school	2	NA	2021-02-25	M	11	3	1	no	NA	NA	NA	NA	NA	NA	NA	NA	NA	NA	NA	NA	NA	NA	NA	NA	NA	NA	NA	NA	NA	NA	NA	NA	NA	NA	NA	NA	NA	NA	NA	NA	NA	NA	223.14466161660252	NA	0	2021-02-26	0	2021-02-26
1040	school	2	NA	2021-02-25	M	11	3	1	no	NA	NA	NA	NA	NA	NA	NA	NA	NA	NA	NA	NA	NA	NA	NA	NA	NA	NA	NA	NA	NA	NA	NA	NA	NA	NA	NA	NA	NA	NA	NA	NA	NA	NA	223.14466161660252	NA	0	2021-02-26	0	2021-02-26
1041	school	2	NA	2021-02-25	M	9	2	1	no	NA	NA	NA	NA	NA	NA	NA	NA	NA	NA	NA	NA	NA	NA	NA	NA	NA	NA	NA	NA	NA	NA	NA	NA	NA	NA	NA	NA	NA	NA	NA	NA	NA	NA	223.14466161660252	NA	0	2021-02-26	0	2021-02-26
1042	school	2	NA	2021-02-25	M	10	3	1	yes	NA	NA	NA	NA	NA	NA	NA	NA	NA	NA	NA	NA	NA	NA	NA	NA	NA	NA	NA	NA	NA	NA	NA	NA	NA	NA	NA	NA	NA	NA	NA	NA	NA	NA	223.14466161660252	NA	0	2021-02-26	0	2021-02-26
1043	school	2	NA	2021-02-25	M	9	3	0	yes	NA	NA	NA	NA	NA	NA	NA	NA	NA	NA	NA	NA	NA	NA	NA	NA	NA	NA	NA	NA	NA	NA	NA	NA	NA	NA	NA	NA	NA	NA	NA	NA	NA	NA	223.14466161660252	NA	0	2021-02-26	0	2021-02-26
1044	school	2	NA	2021-02-25	M	11	3	1	no	NA	NA	NA	NA	NA	NA	NA	NA	NA	NA	NA	NA	NA	NA	NA	NA	NA	NA	NA	NA	NA	NA	NA	NA	NA	NA	NA	NA	NA	NA	NA	NA	NA	NA	223.14466161660252	NA	0	2021-02-26	0	2021-02-26
1045	school	2	NA	2021-02-25	F	10	3	1	no	NA	NA	NA	NA	NA	NA	NA	NA	NA	NA	NA	NA	NA	NA	NA	NA	NA	NA	NA	NA	NA	NA	NA	NA	NA	NA	NA	NA	NA	NA	NA	NA	NA	NA	223.14466161660252	NA	0	2021-02-26	0	2021-02-26
1046	school	2	NA	2021-02-25	F	10	3	1	no	NA	NA	NA	NA	NA	NA	NA	NA	NA	NA	NA	NA	NA	NA	NA	NA	NA	NA	NA	NA	NA	NA	NA	NA	NA	NA	NA	NA	NA	NA	NA	NA	NA	NA	223.14466161660252	NA	0	2021-02-26	0	2021-02-26
1047	school	2	NA	2021-02-25	F	10	3	1	no	NA	NA	NA	NA	NA	NA	NA	NA	NA	NA	NA	NA	NA	NA	NA	NA	NA	NA	NA	NA	NA	NA	NA	NA	NA	NA	NA	NA	NA	NA	NA	NA	NA	NA	223.14466161660252	NA	0	2021-02-26	0	2021-02-26
1048	school	2	NA	2021-02-25	F	10	3	1	yes	NA	NA	NA	NA	NA	NA	NA	NA	NA	NA	NA	NA	NA	NA	NA	NA	NA	NA	NA	NA	NA	NA	NA	NA	NA	NA	NA	NA	NA	NA	NA	NA	NA	NA	223.14466161660252	NA	0	2021-02-26	0	2021-02-26
1049	school	2	NA	2021-02-25	F	9	3	1	no	NA	NA	NA	NA	NA	NA	NA	NA	NA	NA	NA	NA	NA	NA	NA	NA	NA	NA	NA	NA	NA	NA	NA	NA	NA	NA	NA	NA	NA	NA	NA	NA	NA	NA	223.14466161660252	NA	0	2021-02-26	0	2021-02-26
1050	school	2	NA	2021-02-25	F	8	3	0	yes	NA	NA	NA	NA	NA	NA	NA	NA	NA	NA	NA	NA	NA	NA	NA	NA	NA	NA	NA	NA	NA	NA	NA	NA	NA	NA	NA	NA	NA	NA	NA	NA	NA	NA	223.14466161660252	NA	0	2021-02-26	0	2021-02-26
1051	school	2	NA	2021-02-25	F	10	3	1	no	NA	NA	NA	NA	NA	NA	NA	NA	NA	NA	NA	NA	NA	NA	NA	NA	NA	NA	NA	NA	NA	NA	NA	NA	NA	NA	NA	NA	NA	NA	NA	NA	NA	NA	223.14466161660252	NA	0	2021-02-26	0	2021-02-26
1052	school	2	NA	2021-02-25	F	10	3	1	no	NA	NA	NA	NA	NA	NA	NA	NA	NA	NA	NA	NA	NA	NA	NA	NA	NA	NA	NA	NA	NA	NA	NA	NA	NA	NA	NA	NA	NA	NA	NA	NA	NA	NA	223.14466161660252	NA	0	2021-02-26	0	2021-02-26
1053	school	2	NA	2021-02-25	F	10	3	1	no	NA	NA	NA	NA	NA	NA	NA	NA	NA	NA	NA	NA	NA	NA	NA	NA	NA	NA	NA	NA	NA	NA	NA	NA	NA	NA	NA	NA	NA	NA	NA	NA	NA	NA	223.14466161660252	NA	0	2021-02-26	0	2021-02-26
1054	school	2	NA	2021-02-25	F	10	3	1	no	NA	NA	NA	NA	NA	NA	NA	NA	NA	NA	NA	NA	NA	NA	NA	NA	NA	NA	NA	NA	NA	NA	NA	NA	NA	NA	NA	NA	NA	NA	NA	NA	NA	NA	223.14466161660252	NA	0	2021-02-26	0	2021-02-26
1055	school	2	NA	2021-02-25	F	10	4	1	no	NA	NA	NA	NA	NA	NA	NA	NA	NA	NA	NA	NA	NA	NA	NA	NA	NA	NA	NA	NA	NA	NA	NA	NA	NA	NA	NA	NA	NA	NA	NA	NA	NA	NA	223.14466161660252	NA	0	2021-02-26	0	2021-02-26
1056	school	2	NA	2021-02-25	F	11	4	1	no	NA	NA	NA	NA	NA	NA	NA	NA	NA	NA	NA	NA	NA	NA	NA	NA	NA	NA	NA	NA	NA	NA	NA	NA	NA	NA	NA	NA	NA	NA	NA	NA	NA	NA	223.14466161660252	NA	0	2021-02-26	0	2021-02-26
1057	school	2	NA	2021-02-25	F	11	4	1	no	NA	NA	NA	NA	NA	NA	NA	NA	NA	NA	NA	NA	NA	NA	NA	NA	NA	NA	NA	NA	NA	NA	NA	NA	NA	NA	NA	NA	NA	NA	NA	NA	NA	NA	223.14466161660252	NA	0	2021-02-26	0	2021-02-26
1058	school	2	NA	2021-02-25	F	13	4	1	no	NA	NA	NA	NA	NA	NA	NA	NA	NA	NA	NA	NA	NA	NA	NA	NA	NA	NA	NA	NA	NA	NA	NA	NA	NA	NA	NA	NA	NA	NA	NA	NA	NA	NA	223.14466161660252	NA	94	2021-02-26	2	2021-02-26
1059	school	2	NA	2021-02-25	F	12	4	1	no	NA	NA	NA	NA	NA	NA	NA	NA	NA	NA	NA	NA	NA	NA	NA	NA	NA	NA	NA	NA	NA	NA	NA	NA	NA	NA	NA	NA	NA	NA	NA	NA	NA	NA	223.14466161660252	NA	0	2021-02-26	0	2021-02-26
1060	school	2	NA	2021-02-25	F	10	4	1	no	NA	NA	NA	NA	NA	NA	NA	NA	NA	NA	NA	NA	NA	NA	NA	NA	NA	NA	NA	NA	NA	NA	NA	NA	NA	NA	NA	NA	NA	NA	NA	NA	NA	NA	223.14466161660252	NA	15	2021-02-26	0	2021-02-26
1061	school	2	NA	2021-02-25	F	10	4	1	no	NA	NA	NA	NA	NA	NA	NA	NA	NA	NA	NA	NA	NA	NA	NA	NA	NA	NA	NA	NA	NA	NA	NA	NA	NA	NA	NA	NA	NA	NA	NA	NA	NA	NA	223.14466161660252	NA	0	2021-02-26	0	2021-02-26
1062	school	2	NA	2021-02-25	F	11	4	1	no	NA	NA	NA	NA	NA	NA	NA	NA	NA	NA	NA	NA	NA	NA	NA	NA	NA	NA	NA	NA	NA	NA	NA	NA	NA	NA	NA	NA	NA	NA	NA	NA	NA	NA	223.14466161660252	NA	0	2021-02-26	0	2021-02-26
1063	school	2	NA	2021-02-25	F	11	4	1	no	NA	NA	NA	NA	NA	NA	NA	NA	NA	NA	NA	NA	NA	NA	NA	NA	NA	NA	NA	NA	NA	NA	NA	NA	NA	NA	NA	NA	NA	NA	NA	NA	NA	NA	223.14466161660252	NA	0	2021-02-26	2	2021-02-26
1064	school	2	NA	2021-02-25	F	12	4	1	no	NA	NA	NA	NA	NA	NA	NA	NA	NA	NA	NA	NA	NA	NA	NA	NA	NA	NA	NA	NA	NA	NA	NA	NA	NA	NA	NA	NA	NA	NA	NA	NA	NA	NA	223.14466161660252	NA	5	2021-02-26	3	2021-02-26
1065	school	2	NA	2021-02-25	F	10	4	1	no	NA	NA	NA	NA	NA	NA	NA	NA	NA	NA	NA	NA	NA	NA	NA	NA	NA	NA	NA	NA	NA	NA	NA	NA	NA	NA	NA	NA	NA	NA	NA	NA	NA	NA	223.14466161660252	NA	0	2021-02-26	0	2021-02-26
1066	school	2	NA	2021-02-25	F	10	4	1	no	NA	NA	NA	NA	NA	NA	NA	NA	NA	NA	NA	NA	NA	NA	NA	NA	NA	NA	NA	NA	NA	NA	NA	NA	NA	NA	NA	NA	NA	NA	NA	NA	NA	NA	223.14466161660252	NA	0	2021-02-26	0	2021-02-26
1067	school	2	NA	2021-02-25	F	11	4	1	yes	NA	NA	NA	NA	NA	NA	NA	NA	NA	NA	NA	NA	NA	NA	NA	NA	NA	NA	NA	NA	NA	NA	NA	NA	NA	NA	NA	NA	NA	NA	NA	NA	NA	NA	223.14466161660252	NA	0	2021-02-26	0	2021-02-26
1068	school	2	NA	2021-02-25	M	11	4	1	no	NA	NA	NA	NA	NA	NA	NA	NA	NA	NA	NA	NA	NA	NA	NA	NA	NA	NA	NA	NA	NA	NA	NA	NA	NA	NA	NA	NA	NA	NA	NA	NA	NA	NA	223.14466161660252	NA	0	2021-02-26	0	2021-02-26
1069	school	2	NA	2021-02-25	M	13	4	1	no	NA	NA	NA	NA	NA	NA	NA	NA	NA	NA	NA	NA	NA	NA	NA	NA	NA	NA	NA	NA	NA	NA	NA	NA	NA	NA	NA	NA	NA	NA	NA	NA	NA	NA	223.14466161660252	NA	0	2021-02-26	0	2021-02-26
1070	school	2	NA	2021-02-25	M	10	4	1	yes	NA	NA	NA	NA	NA	NA	NA	NA	NA	NA	NA	NA	NA	NA	NA	NA	NA	NA	NA	NA	NA	NA	NA	NA	NA	NA	NA	NA	NA	NA	NA	NA	NA	NA	223.14466161660252	NA	0	2021-02-26	0	2021-02-26
1071	school	2	NA	2021-02-25	M	11	4	1	no	NA	NA	NA	NA	NA	NA	NA	NA	NA	NA	NA	NA	NA	NA	NA	NA	NA	NA	NA	NA	NA	NA	NA	NA	NA	NA	NA	NA	NA	NA	NA	NA	NA	NA	223.14466161660252	NA	0	2021-02-26	0	2021-02-26
1072	school	2	NA	2021-02-25	M	12	4	1	no	NA	NA	NA	NA	NA	NA	NA	NA	NA	NA	NA	NA	NA	NA	NA	NA	NA	NA	NA	NA	NA	NA	NA	NA	NA	NA	NA	NA	NA	NA	NA	NA	NA	NA	223.14466161660252	NA	0	2021-02-26	0	2021-02-26
1073	school	2	NA	2021-02-25	M	11	4	1	no	NA	NA	NA	NA	NA	NA	NA	NA	NA	NA	NA	NA	NA	NA	NA	NA	NA	NA	NA	NA	NA	NA	NA	NA	NA	NA	NA	NA	NA	NA	NA	NA	NA	NA	223.14466161660252	NA	0	2021-02-26	0	2021-02-26
1074	school	2	NA	2021-02-25	M	11	4	1	no	NA	NA	NA	NA	NA	NA	NA	NA	NA	NA	NA	NA	NA	NA	NA	NA	NA	NA	NA	NA	NA	NA	NA	NA	NA	NA	NA	NA	NA	NA	NA	NA	NA	NA	223.14466161660252	NA	0	2021-02-26	0	2021-02-26
1075	school	2	NA	2021-02-25	M	13	4	1	no	NA	NA	NA	NA	NA	NA	NA	NA	NA	NA	NA	NA	NA	NA	NA	NA	NA	NA	NA	NA	NA	NA	NA	NA	NA	NA	NA	NA	NA	NA	NA	NA	NA	NA	223.14466161660252	NA	0	2021-02-26	0	2021-02-26
1076	school	2	NA	2021-02-25	M	10	4	1	no	NA	NA	NA	NA	NA	NA	NA	NA	NA	NA	NA	NA	NA	NA	NA	NA	NA	NA	NA	NA	NA	NA	NA	NA	NA	NA	NA	NA	NA	NA	NA	NA	NA	NA	223.14466161660252	NA	0	2021-02-26	0	2021-02-26
1077	school	2	NA	2021-02-25	M	12	5	1	no	NA	NA	NA	NA	NA	NA	NA	NA	NA	NA	NA	NA	NA	NA	NA	NA	NA	NA	NA	NA	NA	NA	NA	NA	NA	NA	NA	NA	NA	NA	NA	NA	NA	NA	223.14466161660252	NA	0	2021-02-26	0	2021-02-26
1078	school	2	NA	2021-02-25	M	12	5	1	no	NA	NA	NA	NA	NA	NA	NA	NA	NA	NA	NA	NA	NA	NA	NA	NA	NA	NA	NA	NA	NA	NA	NA	NA	NA	NA	NA	NA	NA	NA	NA	NA	NA	NA	223.14466161660252	NA	0	2021-02-26	0	2021-02-26
1079	school	2	NA	2021-02-25	M	12	5	1	no	NA	NA	NA	NA	NA	NA	NA	NA	NA	NA	NA	NA	NA	NA	NA	NA	NA	NA	NA	NA	NA	NA	NA	NA	NA	NA	NA	NA	NA	NA	NA	NA	NA	NA	223.14466161660252	NA	0	2021-02-26	0	2021-02-26
1080	school	2	NA	2021-02-25	M	12	5	1	no	NA	NA	NA	NA	NA	NA	NA	NA	NA	NA	NA	NA	NA	NA	NA	NA	NA	NA	NA	NA	NA	NA	NA	NA	NA	NA	NA	NA	NA	NA	NA	NA	NA	NA	223.14466161660252	NA	0	2021-02-26	0	2021-02-26
1081	school	2	NA	2021-02-25	M	11	5	1	no	NA	NA	NA	NA	NA	NA	NA	NA	NA	NA	NA	NA	NA	NA	NA	NA	NA	NA	NA	NA	NA	NA	NA	NA	NA	NA	NA	NA	NA	NA	NA	NA	NA	NA	223.14466161660252	NA	0	2021-02-26	0	2021-02-26
1082	school	2	NA	2021-02-25	M	13	5	1	no	NA	NA	NA	NA	NA	NA	NA	NA	NA	NA	NA	NA	NA	NA	NA	NA	NA	NA	NA	NA	NA	NA	NA	NA	NA	NA	NA	NA	NA	NA	NA	NA	NA	NA	223.14466161660252	NA	0	2021-02-26	0	2021-02-26
1083	school	2	NA	2021-02-25	F	12	5	1	no	NA	NA	NA	NA	NA	NA	NA	NA	NA	NA	NA	NA	NA	NA	NA	NA	NA	NA	NA	NA	NA	NA	NA	NA	NA	NA	NA	NA	NA	NA	NA	NA	NA	NA	223.14466161660252	NA	0	2021-02-26	0	2021-02-26
1084	school	2	NA	2021-02-25	F	13	5	1	no	NA	NA	NA	NA	NA	NA	NA	NA	NA	NA	NA	NA	NA	NA	NA	NA	NA	NA	NA	NA	NA	NA	NA	NA	NA	NA	NA	NA	NA	NA	NA	NA	NA	NA	223.14466161660252	NA	0	2021-02-26	0	2021-02-26
1085	school	2	NA	2021-02-25	F	13	5	1	no	NA	NA	NA	NA	NA	NA	NA	NA	NA	NA	NA	NA	NA	NA	NA	NA	NA	NA	NA	NA	NA	NA	NA	NA	NA	NA	NA	NA	NA	NA	NA	NA	NA	NA	223.14466161660252	NA	0	2021-02-26	0	2021-02-26
1086	school	2	NA	2021-02-25	F	12	5	0	no	NA	NA	NA	NA	NA	NA	NA	NA	NA	NA	NA	NA	NA	NA	NA	NA	NA	NA	NA	NA	NA	NA	NA	NA	NA	NA	NA	NA	NA	NA	NA	NA	NA	NA	223.14466161660252	NA	0	2021-02-26	0	2021-02-26
1087	school	2	NA	2021-02-25	F	13	5	1	no	NA	NA	NA	NA	NA	NA	NA	NA	NA	NA	NA	NA	NA	NA	NA	NA	NA	NA	NA	NA	NA	NA	NA	NA	NA	NA	NA	NA	NA	NA	NA	NA	NA	NA	223.14466161660252	NA	0	2021-02-26	0	2021-02-26
1088	school	2	NA	2021-02-25	F	13	5	1	no	NA	NA	NA	NA	NA	NA	NA	NA	NA	NA	NA	NA	NA	NA	NA	NA	NA	NA	NA	NA	NA	NA	NA	NA	NA	NA	NA	NA	NA	NA	NA	NA	NA	NA	223.14466161660252	NA	0	2021-02-26	0	2021-02-26
1089	school	2	NA	2021-02-25	F	12	5	1	no	NA	NA	NA	NA	NA	NA	NA	NA	NA	NA	NA	NA	NA	NA	NA	NA	NA	NA	NA	NA	NA	NA	NA	NA	NA	NA	NA	NA	NA	NA	NA	NA	NA	NA	223.14466161660252	NA	0	2021-02-26	0	2021-02-26
1090	school	2	NA	2021-02-25	F	12	5	1	no	NA	NA	NA	NA	NA	NA	NA	NA	NA	NA	NA	NA	NA	NA	NA	NA	NA	NA	NA	NA	NA	NA	NA	NA	NA	NA	NA	NA	NA	NA	NA	NA	NA	NA	223.14466161660252	NA	0	2021-02-26	0	2021-02-26
1091	school	2	NA	2021-02-25	F	10	5	1	no	NA	NA	NA	NA	NA	NA	NA	NA	NA	NA	NA	NA	NA	NA	NA	NA	NA	NA	NA	NA	NA	NA	NA	NA	NA	NA	NA	NA	NA	NA	NA	NA	NA	NA	223.14466161660252	NA	0	2021-02-26	0	2021-02-26
1092	school	2	NA	2021-02-25	F	11	5	1	no	NA	NA	NA	NA	NA	NA	NA	NA	NA	NA	NA	NA	NA	NA	NA	NA	NA	NA	NA	NA	NA	NA	NA	NA	NA	NA	NA	NA	NA	NA	NA	NA	NA	NA	223.14466161660252	NA	0	2021-02-26	0	2021-02-26
1093	school	2	NA	2021-02-25	F	13	6	1	no	NA	NA	NA	NA	NA	NA	NA	NA	NA	NA	NA	NA	NA	NA	NA	NA	NA	NA	NA	NA	NA	NA	NA	NA	NA	NA	NA	NA	NA	NA	NA	NA	NA	NA	223.14466161660252	NA	0	2021-02-26	0	2021-02-26
1094	school	2	NA	2021-02-25	F	14	6	1	no	NA	NA	NA	NA	NA	NA	NA	NA	NA	NA	NA	NA	NA	NA	NA	NA	NA	NA	NA	NA	NA	NA	NA	NA	NA	NA	NA	NA	NA	NA	NA	NA	NA	NA	223.14466161660252	NA	2	2021-02-26	3	2021-02-26
1095	school	2	NA	2021-02-25	F	14	6	1	no	NA	NA	NA	NA	NA	NA	NA	NA	NA	NA	NA	NA	NA	NA	NA	NA	NA	NA	NA	NA	NA	NA	NA	NA	NA	NA	NA	NA	NA	NA	NA	NA	NA	NA	223.14466161660252	NA	0	2021-02-26	0	2021-02-26
1096	school	2	NA	2021-02-25	F	13	6	1	no	NA	NA	NA	NA	NA	NA	NA	NA	NA	NA	NA	NA	NA	NA	NA	NA	NA	NA	NA	NA	NA	NA	NA	NA	NA	NA	NA	NA	NA	NA	NA	NA	NA	NA	223.14466161660252	NA	32	2021-02-26	2	2021-02-26
1097	school	2	NA	2021-02-25	F	13	6	1	no	NA	NA	NA	NA	NA	NA	NA	NA	NA	NA	NA	NA	NA	NA	NA	NA	NA	NA	NA	NA	NA	NA	NA	NA	NA	NA	NA	NA	NA	NA	NA	NA	NA	NA	223.14466161660252	NA	0	2021-02-26	0	2021-02-26
1098	school	2	NA	2021-02-25	F	11	6	1	no	NA	NA	NA	NA	NA	NA	NA	NA	NA	NA	NA	NA	NA	NA	NA	NA	NA	NA	NA	NA	NA	NA	NA	NA	NA	NA	NA	NA	NA	NA	NA	NA	NA	NA	223.14466161660252	NA	0	2021-02-26	0	2021-02-26
1099	school	2	NA	2021-02-25	F	13	6	1	no	NA	NA	NA	NA	NA	NA	NA	NA	NA	NA	NA	NA	NA	NA	NA	NA	NA	NA	NA	NA	NA	NA	NA	NA	NA	NA	NA	NA	NA	NA	NA	NA	NA	NA	223.14466161660252	NA	0	2021-02-26	2	2021-02-26
1100	school	2	NA	2021-02-25	F	13	6	1	no	NA	NA	NA	NA	NA	NA	NA	NA	NA	NA	NA	NA	NA	NA	NA	NA	NA	NA	NA	NA	NA	NA	NA	NA	NA	NA	NA	NA	NA	NA	NA	NA	NA	NA	223.14466161660252	NA	0	2021-02-26	0	2021-02-26
1101	school	2	NA	2021-02-25	F	11	6	1	yes	NA	NA	NA	NA	NA	NA	NA	NA	NA	NA	NA	NA	NA	NA	NA	NA	NA	NA	NA	NA	NA	NA	NA	NA	NA	NA	NA	NA	NA	NA	NA	NA	NA	NA	223.14466161660252	NA	0	2021-02-26	0	2021-02-26
1102	school	2	NA	2021-02-25	M	13	6	1	yes	NA	NA	NA	NA	NA	NA	NA	NA	NA	NA	NA	NA	NA	NA	NA	NA	NA	NA	NA	NA	NA	NA	NA	NA	NA	NA	NA	NA	NA	NA	NA	NA	NA	NA	223.14466161660252	NA	0	2021-02-26	0	2021-02-26
1103	school	2	NA	2021-02-25	M	13	6	1	no	NA	NA	NA	NA	NA	NA	NA	NA	NA	NA	NA	NA	NA	NA	NA	NA	NA	NA	NA	NA	NA	NA	NA	NA	NA	NA	NA	NA	NA	NA	NA	NA	NA	NA	223.14466161660252	NA	0	2021-02-26	0	2021-02-26
1104	school	2	NA	2021-02-25	M	14	6	1	no	NA	NA	NA	NA	NA	NA	NA	NA	NA	NA	NA	NA	NA	NA	NA	NA	NA	NA	NA	NA	NA	NA	NA	NA	NA	NA	NA	NA	NA	NA	NA	NA	NA	NA	223.14466161660252	NA	0	2021-02-26	0	2021-02-26
1105	school	2	NA	2021-02-25	M	15	6	1	no	NA	NA	NA	NA	NA	NA	NA	NA	NA	NA	NA	NA	NA	NA	NA	NA	NA	NA	NA	NA	NA	NA	NA	NA	NA	NA	NA	NA	NA	NA	NA	NA	NA	NA	223.14466161660252	NA	0	2021-02-26	0	2021-02-26
1106	school	2	NA	2021-02-25	M	13	6	1	no	NA	NA	NA	NA	NA	NA	NA	NA	NA	NA	NA	NA	NA	NA	NA	NA	NA	NA	NA	NA	NA	NA	NA	NA	NA	NA	NA	NA	NA	NA	NA	NA	NA	NA	223.14466161660252	NA	0	2021-02-26	0	2021-02-26
1107	school	2	NA	2021-02-25	M	15	6	1	no	NA	NA	NA	NA	NA	NA	NA	NA	NA	NA	NA	NA	NA	NA	NA	NA	NA	NA	NA	NA	NA	NA	NA	NA	NA	NA	NA	NA	NA	NA	NA	NA	NA	NA	223.14466161660252	NA	0	2021-02-26	0	2021-02-26
1108	school	2	NA	2021-02-25	F	5	0	0	no	NA	NA	NA	NA	NA	NA	NA	NA	NA	NA	NA	NA	NA	NA	NA	NA	NA	NA	NA	NA	NA	NA	NA	NA	NA	NA	NA	NA	NA	NA	NA	NA	NA	NA	223.14466161660252	NA	0	2021-02-26	0	2021-02-26
1109	school	2	NA	2021-02-25	F	5	0	0	no	NA	NA	NA	NA	NA	NA	NA	NA	NA	NA	NA	NA	NA	NA	NA	NA	NA	NA	NA	NA	NA	NA	NA	NA	NA	NA	NA	NA	NA	NA	NA	NA	NA	NA	223.14466161660252	NA	0	2021-02-26	0	2021-02-26
1110	school	2	NA	2021-02-25	F	5	0	0	no	NA	NA	NA	NA	NA	NA	NA	NA	NA	NA	NA	NA	NA	NA	NA	NA	NA	NA	NA	NA	NA	NA	NA	NA	NA	NA	NA	NA	NA	NA	NA	NA	NA	NA	223.14466161660252	NA	0	2021-02-26	0	2021-02-26
1111	school	2	NA	2021-02-25	F	4	0	0	no	NA	NA	NA	NA	NA	NA	NA	NA	NA	NA	NA	NA	NA	NA	NA	NA	NA	NA	NA	NA	NA	NA	NA	NA	NA	NA	NA	NA	NA	NA	NA	NA	NA	NA	223.14466161660252	NA	0	2021-02-26	0	2021-02-26
1112	school	2	NA	2021-02-25	F	5	0	0	no	NA	NA	NA	NA	NA	NA	NA	NA	NA	NA	NA	NA	NA	NA	NA	NA	NA	NA	NA	NA	NA	NA	NA	NA	NA	NA	NA	NA	NA	NA	NA	NA	NA	NA	223.14466161660252	NA	0	2021-02-26	0	2021-02-26
1113	school	2	NA	2021-02-25	F	4	0	0	no	NA	NA	NA	NA	NA	NA	NA	NA	NA	NA	NA	NA	NA	NA	NA	NA	NA	NA	NA	NA	NA	NA	NA	NA	NA	NA	NA	NA	NA	NA	NA	NA	NA	NA	223.14466161660252	NA	0	2021-02-26	0	2021-02-26
1114	school	2	NA	2021-02-25	M	5	0	0	no	NA	NA	NA	NA	NA	NA	NA	NA	NA	NA	NA	NA	NA	NA	NA	NA	NA	NA	NA	NA	NA	NA	NA	NA	NA	NA	NA	NA	NA	NA	NA	NA	NA	NA	223.14466161660252	NA	0	2021-02-26	0	2021-02-26
1115	school	2	NA	2021-02-25	M	5	0	0	no	NA	NA	NA	NA	NA	NA	NA	NA	NA	NA	NA	NA	NA	NA	NA	NA	NA	NA	NA	NA	NA	NA	NA	NA	NA	NA	NA	NA	NA	NA	NA	NA	NA	NA	223.14466161660252	NA	0	2021-02-26	0	2021-02-26
1116	school	2	NA	2021-02-25	M	4	0	0	no	NA	NA	NA	NA	NA	NA	NA	NA	NA	NA	NA	NA	NA	NA	NA	NA	NA	NA	NA	NA	NA	NA	NA	NA	NA	NA	NA	NA	NA	NA	NA	NA	NA	NA	223.14466161660252	NA	0	2021-02-26	0	2021-02-26
1117	school	2	NA	2021-02-25	M	5	0	0	no	NA	NA	NA	NA	NA	NA	NA	NA	NA	NA	NA	NA	NA	NA	NA	NA	NA	NA	NA	NA	NA	NA	NA	NA	NA	NA	NA	NA	NA	NA	NA	NA	NA	NA	223.14466161660252	NA	0	2021-02-26	0	2021-02-26
1118	school	2	NA	2021-02-25	M	4	0	0	no	NA	NA	NA	NA	NA	NA	NA	NA	NA	NA	NA	NA	NA	NA	NA	NA	NA	NA	NA	NA	NA	NA	NA	NA	NA	NA	NA	NA	NA	NA	NA	NA	NA	NA	223.14466161660252	NA	0	2021-02-26	0	2021-02-26
1119	school	2	NA	2021-02-25	M	5	0	0	no	NA	NA	NA	NA	NA	NA	NA	NA	NA	NA	NA	NA	NA	NA	NA	NA	NA	NA	NA	NA	NA	NA	NA	NA	NA	NA	NA	NA	NA	NA	NA	NA	NA	NA	223.14466161660252	NA	0	2021-02-26	0	2021-02-26
1120	school	2	NA	2021-02-25	M	5	0	0	no	NA	NA	NA	NA	NA	NA	NA	NA	NA	NA	NA	NA	NA	NA	NA	NA	NA	NA	NA	NA	NA	NA	NA	NA	NA	NA	NA	NA	NA	NA	NA	NA	NA	NA	223.14466161660252	NA	0	2021-02-26	0	2021-02-26
1121	school	2	NA	2021-02-25	M	4	0	0	no	NA	NA	NA	NA	NA	NA	NA	NA	NA	NA	NA	NA	NA	NA	NA	NA	NA	NA	NA	NA	NA	NA	NA	NA	NA	NA	NA	NA	NA	NA	NA	NA	NA	NA	223.14466161660252	NA	0	2021-02-26	0	2021-02-26
1122	school	14	NA	2021-02-12	F	7	1	0	no	NA	NA	NA	NA	NA	NA	NA	NA	NA	NA	NA	NA	NA	NA	NA	NA	NA	NA	NA	NA	NA	NA	NA	NA	NA	NA	NA	NA	NA	NA	NA	NA	NA	NA	601.7429052080012	NA	0	2021-02-12	0	2021-02-12
1123	school	14	NA	2021-02-12	F	6	1	1	no	NA	NA	NA	NA	NA	NA	NA	NA	NA	NA	NA	NA	NA	NA	NA	NA	NA	NA	NA	NA	NA	NA	NA	NA	NA	NA	NA	NA	NA	NA	NA	NA	NA	NA	601.7429052080012	NA	0	2021-02-12	0	2021-02-12
1124	school	14	NA	2021-02-12	F	5	1	1	yes	NA	NA	NA	NA	NA	NA	NA	NA	NA	NA	NA	NA	NA	NA	NA	NA	NA	NA	NA	NA	NA	NA	NA	NA	NA	NA	NA	NA	NA	NA	NA	NA	NA	NA	601.7429052080012	NA	0	2021-02-12	0	2021-02-12
1125	school	14	NA	2021-02-12	F	6	1	1	no	NA	NA	NA	NA	NA	NA	NA	NA	NA	NA	NA	NA	NA	NA	NA	NA	NA	NA	NA	NA	NA	NA	NA	NA	NA	NA	NA	NA	NA	NA	NA	NA	NA	NA	601.7429052080012	NA	0	2021-02-12	0	2021-02-12
1126	school	14	NA	2021-02-12	F	6	1	0	no	NA	NA	NA	NA	NA	NA	NA	NA	NA	NA	NA	NA	NA	NA	NA	NA	NA	NA	NA	NA	NA	NA	NA	NA	NA	NA	NA	NA	NA	NA	NA	NA	NA	NA	601.7429052080012	NA	0	2021-02-12	0	2021-02-12
1127	school	14	NA	2021-02-12	F	6	1	0	yes	NA	NA	NA	NA	NA	NA	NA	NA	NA	NA	NA	NA	NA	NA	NA	NA	NA	NA	NA	NA	NA	NA	NA	NA	NA	NA	NA	NA	NA	NA	NA	NA	NA	NA	601.7429052080012	NA	0	2021-02-12	0	2021-02-12
1128	school	14	NA	2021-02-12	F	6	1	1	no	NA	NA	NA	NA	NA	NA	NA	NA	NA	NA	NA	NA	NA	NA	NA	NA	NA	NA	NA	NA	NA	NA	NA	NA	NA	NA	NA	NA	NA	NA	NA	NA	NA	NA	601.7429052080012	NA	0	2021-02-12	0	2021-02-12
1129	school	14	NA	2021-02-12	F	6	1	1	no	NA	NA	NA	NA	NA	NA	NA	NA	NA	NA	NA	NA	NA	NA	NA	NA	NA	NA	NA	NA	NA	NA	NA	NA	NA	NA	NA	NA	NA	NA	NA	NA	NA	NA	601.7429052080012	NA	0	2021-02-12	0	2021-02-12
1130	school	14	NA	2021-02-12	F	7	1	0	no	NA	NA	NA	NA	NA	NA	NA	NA	NA	NA	NA	NA	NA	NA	NA	NA	NA	NA	NA	NA	NA	NA	NA	NA	NA	NA	NA	NA	NA	NA	NA	NA	NA	NA	601.7429052080012	NA	0	2021-02-12	0	2021-02-12
1131	school	14	NA	2021-02-12	M	6	1	1	no	NA	NA	NA	NA	NA	NA	NA	NA	NA	NA	NA	NA	NA	NA	NA	NA	NA	NA	NA	NA	NA	NA	NA	NA	NA	NA	NA	NA	NA	NA	NA	NA	NA	NA	601.7429052080012	NA	0	2021-02-12	0	2021-02-12
1132	school	14	NA	2021-02-12	M	6	1	1	no	NA	NA	NA	NA	NA	NA	NA	NA	NA	NA	NA	NA	NA	NA	NA	NA	NA	NA	NA	NA	NA	NA	NA	NA	NA	NA	NA	NA	NA	NA	NA	NA	NA	NA	601.7429052080012	NA	0	2021-02-12	0	2021-02-12
1133	school	14	NA	2021-02-12	M	6	1	1	no	NA	NA	NA	NA	NA	NA	NA	NA	NA	NA	NA	NA	NA	NA	NA	NA	NA	NA	NA	NA	NA	NA	NA	NA	NA	NA	NA	NA	NA	NA	NA	NA	NA	NA	601.7429052080012	NA	0	2021-02-12	0	2021-02-12
1134	school	14	NA	2021-02-12	M	7	1	1	no	NA	NA	NA	NA	NA	NA	NA	NA	NA	NA	NA	NA	NA	NA	NA	NA	NA	NA	NA	NA	NA	NA	NA	NA	NA	NA	NA	NA	NA	NA	NA	NA	NA	NA	601.7429052080012	NA	0	2021-02-12	0	2021-02-12
1135	school	14	NA	2021-02-12	M	6	1	1	no	NA	NA	NA	NA	NA	NA	NA	NA	NA	NA	NA	NA	NA	NA	NA	NA	NA	NA	NA	NA	NA	NA	NA	NA	NA	NA	NA	NA	NA	NA	NA	NA	NA	NA	601.7429052080012	NA	0	2021-02-12	0	2021-02-12
1136	school	14	NA	2021-02-12	M	5	1	1	no	NA	NA	NA	NA	NA	NA	NA	NA	NA	NA	NA	NA	NA	NA	NA	NA	NA	NA	NA	NA	NA	NA	NA	NA	NA	NA	NA	NA	NA	NA	NA	NA	NA	NA	601.7429052080012	NA	0	2021-02-12	0	2021-02-12
1137	school	14	NA	2021-02-12	M	5	1	1	no	NA	NA	NA	NA	NA	NA	NA	NA	NA	NA	NA	NA	NA	NA	NA	NA	NA	NA	NA	NA	NA	NA	NA	NA	NA	NA	NA	NA	NA	NA	NA	NA	NA	NA	601.7429052080012	NA	0	2021-02-12	0	2021-02-12
1138	school	14	NA	2021-02-12	M	5	1	1	no	NA	NA	NA	NA	NA	NA	NA	NA	NA	NA	NA	NA	NA	NA	NA	NA	NA	NA	NA	NA	NA	NA	NA	NA	NA	NA	NA	NA	NA	NA	NA	NA	NA	NA	601.7429052080012	NA	0	2021-02-12	0	2021-02-12
1139	school	14	NA	2021-02-12	M	5	1	1	no	NA	NA	NA	NA	NA	NA	NA	NA	NA	NA	NA	NA	NA	NA	NA	NA	NA	NA	NA	NA	NA	NA	NA	NA	NA	NA	NA	NA	NA	NA	NA	NA	NA	NA	601.7429052080012	NA	0	2021-02-12	0	2021-02-12
1140	school	14	NA	2021-02-12	M	6	1	1	no	NA	NA	NA	NA	NA	NA	NA	NA	NA	NA	NA	NA	NA	NA	NA	NA	NA	NA	NA	NA	NA	NA	NA	NA	NA	NA	NA	NA	NA	NA	NA	NA	NA	NA	601.7429052080012	NA	0	2021-02-12	0	2021-02-12
1141	school	14	NA	2021-02-12	F	9	2	1	yes	NA	NA	NA	NA	NA	NA	NA	NA	NA	NA	NA	NA	NA	NA	NA	NA	NA	NA	NA	NA	NA	NA	NA	NA	NA	NA	NA	NA	NA	NA	NA	NA	NA	NA	601.7429052080012	NA	0	2021-02-12	0	2021-02-12
1142	school	14	NA	2021-02-12	F	7	2	1	no	NA	NA	NA	NA	NA	NA	NA	NA	NA	NA	NA	NA	NA	NA	NA	NA	NA	NA	NA	NA	NA	NA	NA	NA	NA	NA	NA	NA	NA	NA	NA	NA	NA	NA	601.7429052080012	NA	0	2021-02-12	0	2021-02-12
1143	school	14	NA	2021-02-12	F	10	2	0	no	NA	NA	NA	NA	NA	NA	NA	NA	NA	NA	NA	NA	NA	NA	NA	NA	NA	NA	NA	NA	NA	NA	NA	NA	NA	NA	NA	NA	NA	NA	NA	NA	NA	NA	601.7429052080012	NA	0	2021-02-12	0	2021-02-12
1144	school	14	NA	2021-02-12	F	9	2	1	no	NA	NA	NA	NA	NA	NA	NA	NA	NA	NA	NA	NA	NA	NA	NA	NA	NA	NA	NA	NA	NA	NA	NA	NA	NA	NA	NA	NA	NA	NA	NA	NA	NA	NA	601.7429052080012	NA	0	2021-02-12	0	2021-02-12
1145	school	14	NA	2021-02-12	F	9	2	1	no	NA	NA	NA	NA	NA	NA	NA	NA	NA	NA	NA	NA	NA	NA	NA	NA	NA	NA	NA	NA	NA	NA	NA	NA	NA	NA	NA	NA	NA	NA	NA	NA	NA	NA	601.7429052080012	NA	0	2021-02-12	0	2021-02-12
1146	school	14	NA	2021-02-12	F	9	2	1	yes	NA	NA	NA	NA	NA	NA	NA	NA	NA	NA	NA	NA	NA	NA	NA	NA	NA	NA	NA	NA	NA	NA	NA	NA	NA	NA	NA	NA	NA	NA	NA	NA	NA	NA	601.7429052080012	NA	0	2021-02-12	0	2021-02-12
1147	school	14	NA	2021-02-12	F	8	2	1	no	NA	NA	NA	NA	NA	NA	NA	NA	NA	NA	NA	NA	NA	NA	NA	NA	NA	NA	NA	NA	NA	NA	NA	NA	NA	NA	NA	NA	NA	NA	NA	NA	NA	NA	601.7429052080012	NA	0	2021-02-12	0	2021-02-12
1148	school	14	NA	2021-02-12	F	8	2	1	no	NA	NA	NA	NA	NA	NA	NA	NA	NA	NA	NA	NA	NA	NA	NA	NA	NA	NA	NA	NA	NA	NA	NA	NA	NA	NA	NA	NA	NA	NA	NA	NA	NA	NA	601.7429052080012	NA	0	2021-02-12	0	2021-02-12
1149	school	14	NA	2021-02-12	F	8	2	0	yes	NA	NA	NA	NA	NA	NA	NA	NA	NA	NA	NA	NA	NA	NA	NA	NA	NA	NA	NA	NA	NA	NA	NA	NA	NA	NA	NA	NA	NA	NA	NA	NA	NA	NA	601.7429052080012	NA	0	2021-02-12	0	2021-02-12
1150	school	14	NA	2021-02-12	F	9	2	1	no	NA	NA	NA	NA	NA	NA	NA	NA	NA	NA	NA	NA	NA	NA	NA	NA	NA	NA	NA	NA	NA	NA	NA	NA	NA	NA	NA	NA	NA	NA	NA	NA	NA	NA	601.7429052080012	NA	0	2021-02-12	0	2021-02-12
1151	school	14	NA	2021-02-12	F	7	2	1	no	NA	NA	NA	NA	NA	NA	NA	NA	NA	NA	NA	NA	NA	NA	NA	NA	NA	NA	NA	NA	NA	NA	NA	NA	NA	NA	NA	NA	NA	NA	NA	NA	NA	NA	601.7429052080012	NA	0	2021-02-12	0	2021-02-12
1152	school	14	NA	2021-02-12	M	9	2	0	no	NA	NA	NA	NA	NA	NA	NA	NA	NA	NA	NA	NA	NA	NA	NA	NA	NA	NA	NA	NA	NA	NA	NA	NA	NA	NA	NA	NA	NA	NA	NA	NA	NA	NA	601.7429052080012	NA	0	2021-02-12	0	2021-02-12
1153	school	14	NA	2021-02-12	M	11	2	1	yes	NA	NA	NA	NA	NA	NA	NA	NA	NA	NA	NA	NA	NA	NA	NA	NA	NA	NA	NA	NA	NA	NA	NA	NA	NA	NA	NA	NA	NA	NA	NA	NA	NA	NA	601.7429052080012	NA	0	2021-02-12	0	2021-02-12
1154	school	14	NA	2021-02-12	M	8	2	1	no	NA	NA	NA	NA	NA	NA	NA	NA	NA	NA	NA	NA	NA	NA	NA	NA	NA	NA	NA	NA	NA	NA	NA	NA	NA	NA	NA	NA	NA	NA	NA	NA	NA	NA	601.7429052080012	NA	0	2021-02-12	0	2021-02-12
1155	school	14	NA	2021-02-12	M	7	2	1	yes	NA	NA	NA	NA	NA	NA	NA	NA	NA	NA	NA	NA	NA	NA	NA	NA	NA	NA	NA	NA	NA	NA	NA	NA	NA	NA	NA	NA	NA	NA	NA	NA	NA	NA	601.7429052080012	NA	0	2021-02-12	0	2021-02-12
1156	school	14	NA	2021-02-12	F	8	3	1	yes	NA	NA	NA	NA	NA	NA	NA	NA	NA	NA	NA	NA	NA	NA	NA	NA	NA	NA	NA	NA	NA	NA	NA	NA	NA	NA	NA	NA	NA	NA	NA	NA	NA	NA	601.7429052080012	NA	0	2021-02-12	0	2021-02-12
1157	school	14	NA	2021-02-12	F	12	4	1	no	NA	NA	NA	NA	NA	NA	NA	NA	NA	NA	NA	NA	NA	NA	NA	NA	NA	NA	NA	NA	NA	NA	NA	NA	NA	NA	NA	NA	NA	NA	NA	NA	NA	NA	601.7429052080012	NA	0	2021-02-12	0	2021-02-12
1158	school	14	NA	2021-02-12	F	12	4	1	yes	NA	NA	NA	NA	NA	NA	NA	NA	NA	NA	NA	NA	NA	NA	NA	NA	NA	NA	NA	NA	NA	NA	NA	NA	NA	NA	NA	NA	NA	NA	NA	NA	NA	NA	601.7429052080012	NA	NA	2021-02-12	0	2021-02-12
1159	school	14	NA	2021-02-12	F	12	4	1	no	NA	NA	NA	NA	NA	NA	NA	NA	NA	NA	NA	NA	NA	NA	NA	NA	NA	NA	NA	NA	NA	NA	NA	NA	NA	NA	NA	NA	NA	NA	NA	NA	NA	NA	601.7429052080012	NA	0	2021-02-12	0	2021-02-12
1160	school	14	NA	2021-02-12	F	11	4	1	no	NA	NA	NA	NA	NA	NA	NA	NA	NA	NA	NA	NA	NA	NA	NA	NA	NA	NA	NA	NA	NA	NA	NA	NA	NA	NA	NA	NA	NA	NA	NA	NA	NA	NA	601.7429052080012	NA	0	2021-02-12	0	2021-02-12
1161	school	14	NA	2021-02-12	F	11	4	1	no	NA	NA	NA	NA	NA	NA	NA	NA	NA	NA	NA	NA	NA	NA	NA	NA	NA	NA	NA	NA	NA	NA	NA	NA	NA	NA	NA	NA	NA	NA	NA	NA	NA	NA	601.7429052080012	NA	0	2021-02-12	0	2021-02-12
1162	school	14	NA	2021-02-12	F	10	4	1	no	NA	NA	NA	NA	NA	NA	NA	NA	NA	NA	NA	NA	NA	NA	NA	NA	NA	NA	NA	NA	NA	NA	NA	NA	NA	NA	NA	NA	NA	NA	NA	NA	NA	NA	601.7429052080012	NA	0	2021-02-12	0	2021-02-12
1163	school	14	NA	2021-02-12	F	11	4	1	no	NA	NA	NA	NA	NA	NA	NA	NA	NA	NA	NA	NA	NA	NA	NA	NA	NA	NA	NA	NA	NA	NA	NA	NA	NA	NA	NA	NA	NA	NA	NA	NA	NA	NA	601.7429052080012	NA	0	2021-02-12	0	2021-02-12
1164	school	14	NA	2021-02-12	F	12	4	1	yes	NA	NA	NA	NA	NA	NA	NA	NA	NA	NA	NA	NA	NA	NA	NA	NA	NA	NA	NA	NA	NA	NA	NA	NA	NA	NA	NA	NA	NA	NA	NA	NA	NA	NA	601.7429052080012	NA	0	2021-02-12	0	2021-02-12
1165	school	14	NA	2021-02-12	F	10	4	1	no	NA	NA	NA	NA	NA	NA	NA	NA	NA	NA	NA	NA	NA	NA	NA	NA	NA	NA	NA	NA	NA	NA	NA	NA	NA	NA	NA	NA	NA	NA	NA	NA	NA	NA	601.7429052080012	NA	0	2021-02-12	0	2021-02-12
1166	school	14	NA	2021-02-12	F	11	4	1	no	NA	NA	NA	NA	NA	NA	NA	NA	NA	NA	NA	NA	NA	NA	NA	NA	NA	NA	NA	NA	NA	NA	NA	NA	NA	NA	NA	NA	NA	NA	NA	NA	NA	NA	601.7429052080012	NA	0	2021-02-12	0	2021-02-12
1167	school	14	NA	2021-02-12	F	11	4	1	no	NA	NA	NA	NA	NA	NA	NA	NA	NA	NA	NA	NA	NA	NA	NA	NA	NA	NA	NA	NA	NA	NA	NA	NA	NA	NA	NA	NA	NA	NA	NA	NA	NA	NA	601.7429052080012	NA	0	2021-02-12	0	2021-02-12
1168	school	14	NA	2021-02-12	M	11	4	1	no	NA	NA	NA	NA	NA	NA	NA	NA	NA	NA	NA	NA	NA	NA	NA	NA	NA	NA	NA	NA	NA	NA	NA	NA	NA	NA	NA	NA	NA	NA	NA	NA	NA	NA	601.7429052080012	NA	0	2021-02-12	0	2021-02-12
1169	school	14	NA	2021-02-12	M	11	4	1	no	NA	NA	NA	NA	NA	NA	NA	NA	NA	NA	NA	NA	NA	NA	NA	NA	NA	NA	NA	NA	NA	NA	NA	NA	NA	NA	NA	NA	NA	NA	NA	NA	NA	NA	601.7429052080012	NA	0	2021-02-12	0	2021-02-12
1170	school	14	NA	2021-02-12	M	11	4	1	no	NA	NA	NA	NA	NA	NA	NA	NA	NA	NA	NA	NA	NA	NA	NA	NA	NA	NA	NA	NA	NA	NA	NA	NA	NA	NA	NA	NA	NA	NA	NA	NA	NA	NA	601.7429052080012	NA	0	2021-02-12	0	2021-02-12
1171	school	14	NA	2021-02-12	M	11	4	1	no	NA	NA	NA	NA	NA	NA	NA	NA	NA	NA	NA	NA	NA	NA	NA	NA	NA	NA	NA	NA	NA	NA	NA	NA	NA	NA	NA	NA	NA	NA	NA	NA	NA	NA	601.7429052080012	NA	0	2021-02-12	0	2021-02-12
1172	school	14	NA	2021-02-12	M	11	4	1	no	NA	NA	NA	NA	NA	NA	NA	NA	NA	NA	NA	NA	NA	NA	NA	NA	NA	NA	NA	NA	NA	NA	NA	NA	NA	NA	NA	NA	NA	NA	NA	NA	NA	NA	601.7429052080012	NA	0	2021-02-12	0	2021-02-12
1173	school	14	NA	2021-02-12	M	11	4	1	no	NA	NA	NA	NA	NA	NA	NA	NA	NA	NA	NA	NA	NA	NA	NA	NA	NA	NA	NA	NA	NA	NA	NA	NA	NA	NA	NA	NA	NA	NA	NA	NA	NA	NA	601.7429052080012	NA	0	2021-02-12	0	2021-02-12
1174	school	14	NA	2021-02-12	F	11	5	1	yes	NA	NA	NA	NA	NA	NA	NA	NA	NA	NA	NA	NA	NA	NA	NA	NA	NA	NA	NA	NA	NA	NA	NA	NA	NA	NA	NA	NA	NA	NA	NA	NA	NA	NA	601.7429052080012	NA	0	2021-02-12	0	2021-02-12
1175	school	14	NA	2021-02-12	F	12	5	1	no	NA	NA	NA	NA	NA	NA	NA	NA	NA	NA	NA	NA	NA	NA	NA	NA	NA	NA	NA	NA	NA	NA	NA	NA	NA	NA	NA	NA	NA	NA	NA	NA	NA	NA	601.7429052080012	NA	0	2021-02-12	0	2021-02-12
1176	school	14	NA	2021-02-12	F	12	5	1	no	NA	NA	NA	NA	NA	NA	NA	NA	NA	NA	NA	NA	NA	NA	NA	NA	NA	NA	NA	NA	NA	NA	NA	NA	NA	NA	NA	NA	NA	NA	NA	NA	NA	NA	601.7429052080012	NA	0	2021-02-12	0	2021-02-12
1177	school	14	NA	2021-02-12	F	13	5	1	no	NA	NA	NA	NA	NA	NA	NA	NA	NA	NA	NA	NA	NA	NA	NA	NA	NA	NA	NA	NA	NA	NA	NA	NA	NA	NA	NA	NA	NA	NA	NA	NA	NA	NA	601.7429052080012	NA	0	2021-02-12	0	2021-02-12
1178	school	14	NA	2021-02-12	F	14	5	1	no	NA	NA	NA	NA	NA	NA	NA	NA	NA	NA	NA	NA	NA	NA	NA	NA	NA	NA	NA	NA	NA	NA	NA	NA	NA	NA	NA	NA	NA	NA	NA	NA	NA	NA	601.7429052080012	NA	0	2021-02-12	0	2021-02-12
1179	school	14	NA	2021-02-12	F	13	5	1	no	NA	NA	NA	NA	NA	NA	NA	NA	NA	NA	NA	NA	NA	NA	NA	NA	NA	NA	NA	NA	NA	NA	NA	NA	NA	NA	NA	NA	NA	NA	NA	NA	NA	NA	601.7429052080012	NA	0	2021-02-12	0	2021-02-12
1180	school	14	NA	2021-02-12	F	12	5	1	no	NA	NA	NA	NA	NA	NA	NA	NA	NA	NA	NA	NA	NA	NA	NA	NA	NA	NA	NA	NA	NA	NA	NA	NA	NA	NA	NA	NA	NA	NA	NA	NA	NA	NA	601.7429052080012	NA	0	2021-02-12	0	2021-02-12
1181	school	14	NA	2021-02-12	M	13	5	1	no	NA	NA	NA	NA	NA	NA	NA	NA	NA	NA	NA	NA	NA	NA	NA	NA	NA	NA	NA	NA	NA	NA	NA	NA	NA	NA	NA	NA	NA	NA	NA	NA	NA	NA	601.7429052080012	NA	0	2021-02-12	0	2021-02-12
1182	school	14	NA	2021-02-12	M	14	5	1	no	NA	NA	NA	NA	NA	NA	NA	NA	NA	NA	NA	NA	NA	NA	NA	NA	NA	NA	NA	NA	NA	NA	NA	NA	NA	NA	NA	NA	NA	NA	NA	NA	NA	NA	601.7429052080012	NA	0	2021-02-12	0	2021-02-12
1183	school	14	NA	2021-02-12	M	10	5	1	no	NA	NA	NA	NA	NA	NA	NA	NA	NA	NA	NA	NA	NA	NA	NA	NA	NA	NA	NA	NA	NA	NA	NA	NA	NA	NA	NA	NA	NA	NA	NA	NA	NA	NA	601.7429052080012	NA	0	2021-02-12	0	2021-02-12
1184	school	14	NA	2021-02-12	M	13	5	0	no	NA	NA	NA	NA	NA	NA	NA	NA	NA	NA	NA	NA	NA	NA	NA	NA	NA	NA	NA	NA	NA	NA	NA	NA	NA	NA	NA	NA	NA	NA	NA	NA	NA	NA	601.7429052080012	NA	0	2021-02-12	0	2021-02-12
1185	school	14	NA	2021-02-12	M	15	5	1	no	NA	NA	NA	NA	NA	NA	NA	NA	NA	NA	NA	NA	NA	NA	NA	NA	NA	NA	NA	NA	NA	NA	NA	NA	NA	NA	NA	NA	NA	NA	NA	NA	NA	NA	601.7429052080012	NA	0	2021-02-12	0	2021-02-12
1186	school	14	NA	2021-02-12	M	11	5	0	no	NA	NA	NA	NA	NA	NA	NA	NA	NA	NA	NA	NA	NA	NA	NA	NA	NA	NA	NA	NA	NA	NA	NA	NA	NA	NA	NA	NA	NA	NA	NA	NA	NA	NA	601.7429052080012	NA	0	2021-02-12	0	2021-02-12
1187	school	14	NA	2021-02-12	M	12	5	1	no	NA	NA	NA	NA	NA	NA	NA	NA	NA	NA	NA	NA	NA	NA	NA	NA	NA	NA	NA	NA	NA	NA	NA	NA	NA	NA	NA	NA	NA	NA	NA	NA	NA	NA	601.7429052080012	NA	0	2021-02-12	0	2021-02-12
1188	school	14	NA	2021-02-12	F	13	6	1	no	NA	NA	NA	NA	NA	NA	NA	NA	NA	NA	NA	NA	NA	NA	NA	NA	NA	NA	NA	NA	NA	NA	NA	NA	NA	NA	NA	NA	NA	NA	NA	NA	NA	NA	601.7429052080012	NA	0	2021-02-12	0	2021-02-12
1189	school	14	NA	2021-02-12	F	13	6	1	no	NA	NA	NA	NA	NA	NA	NA	NA	NA	NA	NA	NA	NA	NA	NA	NA	NA	NA	NA	NA	NA	NA	NA	NA	NA	NA	NA	NA	NA	NA	NA	NA	NA	NA	601.7429052080012	NA	0	2021-02-12	0	2021-02-12
1190	school	14	NA	2021-02-12	F	13	6	1	no	NA	NA	NA	NA	NA	NA	NA	NA	NA	NA	NA	NA	NA	NA	NA	NA	NA	NA	NA	NA	NA	NA	NA	NA	NA	NA	NA	NA	NA	NA	NA	NA	NA	NA	601.7429052080012	NA	0	2021-02-12	0	2021-02-12
1191	school	14	NA	2021-02-12	F	13	6	1	no	NA	NA	NA	NA	NA	NA	NA	NA	NA	NA	NA	NA	NA	NA	NA	NA	NA	NA	NA	NA	NA	NA	NA	NA	NA	NA	NA	NA	NA	NA	NA	NA	NA	NA	601.7429052080012	NA	0	2021-02-12	0	2021-02-12
1192	school	14	NA	2021-02-12	F	14	6	1	no	NA	NA	NA	NA	NA	NA	NA	NA	NA	NA	NA	NA	NA	NA	NA	NA	NA	NA	NA	NA	NA	NA	NA	NA	NA	NA	NA	NA	NA	NA	NA	NA	NA	NA	601.7429052080012	NA	0	2021-02-12	0	2021-02-12
1193	school	14	NA	2021-02-12	F	13	6	1	no	NA	NA	NA	NA	NA	NA	NA	NA	NA	NA	NA	NA	NA	NA	NA	NA	NA	NA	NA	NA	NA	NA	NA	NA	NA	NA	NA	NA	NA	NA	NA	NA	NA	NA	601.7429052080012	NA	0	2021-02-12	0	2021-02-12
1194	school	14	NA	2021-02-12	F	13	6	1	no	NA	NA	NA	NA	NA	NA	NA	NA	NA	NA	NA	NA	NA	NA	NA	NA	NA	NA	NA	NA	NA	NA	NA	NA	NA	NA	NA	NA	NA	NA	NA	NA	NA	NA	601.7429052080012	NA	0	2021-02-12	0	2021-02-12
1195	school	14	NA	2021-02-12	F	15	6	1	no	NA	NA	NA	NA	NA	NA	NA	NA	NA	NA	NA	NA	NA	NA	NA	NA	NA	NA	NA	NA	NA	NA	NA	NA	NA	NA	NA	NA	NA	NA	NA	NA	NA	NA	601.7429052080012	NA	0	2021-02-12	4	2021-02-12
1196	school	14	NA	2021-02-12	F	14	6	1	no	NA	NA	NA	NA	NA	NA	NA	NA	NA	NA	NA	NA	NA	NA	NA	NA	NA	NA	NA	NA	NA	NA	NA	NA	NA	NA	NA	NA	NA	NA	NA	NA	NA	NA	601.7429052080012	NA	0	2021-02-12	0	2021-02-12
1197	school	14	NA	2021-02-12	F	13	6	1	no	NA	NA	NA	NA	NA	NA	NA	NA	NA	NA	NA	NA	NA	NA	NA	NA	NA	NA	NA	NA	NA	NA	NA	NA	NA	NA	NA	NA	NA	NA	NA	NA	NA	NA	601.7429052080012	NA	0	2021-02-12	0	2021-02-12
1198	school	14	NA	2021-02-12	F	16	6	1	no	NA	NA	NA	NA	NA	NA	NA	NA	NA	NA	NA	NA	NA	NA	NA	NA	NA	NA	NA	NA	NA	NA	NA	NA	NA	NA	NA	NA	NA	NA	NA	NA	NA	NA	601.7429052080012	NA	0	2021-02-12	0	2021-02-12
1199	school	14	NA	2021-02-12	F	13	6	1	yes	NA	NA	NA	NA	NA	NA	NA	NA	NA	NA	NA	NA	NA	NA	NA	NA	NA	NA	NA	NA	NA	NA	NA	NA	NA	NA	NA	NA	NA	NA	NA	NA	NA	NA	601.7429052080012	NA	0	2021-02-12	0	2021-02-12
1200	school	14	NA	2021-02-12	M	13	6	1	no	NA	NA	NA	NA	NA	NA	NA	NA	NA	NA	NA	NA	NA	NA	NA	NA	NA	NA	NA	NA	NA	NA	NA	NA	NA	NA	NA	NA	NA	NA	NA	NA	NA	NA	601.7429052080012	NA	0	2021-02-12	0	2021-02-12
1201	school	14	NA	2021-02-12	M	13	6	1	no	NA	NA	NA	NA	NA	NA	NA	NA	NA	NA	NA	NA	NA	NA	NA	NA	NA	NA	NA	NA	NA	NA	NA	NA	NA	NA	NA	NA	NA	NA	NA	NA	NA	NA	601.7429052080012	NA	0	2021-02-12	0	2021-02-12
1202	school	14	NA	2021-02-12	M	14	6	1	no	NA	NA	NA	NA	NA	NA	NA	NA	NA	NA	NA	NA	NA	NA	NA	NA	NA	NA	NA	NA	NA	NA	NA	NA	NA	NA	NA	NA	NA	NA	NA	NA	NA	NA	601.7429052080012	NA	0	2021-02-12	0	2021-02-12
1203	school	14	NA	2021-02-12	M	14	6	1	no	NA	NA	NA	NA	NA	NA	NA	NA	NA	NA	NA	NA	NA	NA	NA	NA	NA	NA	NA	NA	NA	NA	NA	NA	NA	NA	NA	NA	NA	NA	NA	NA	NA	NA	601.7429052080012	NA	0	2021-02-12	0	2021-02-12
1204	school	14	NA	2021-02-12	M	14	6	1	no	NA	NA	NA	NA	NA	NA	NA	NA	NA	NA	NA	NA	NA	NA	NA	NA	NA	NA	NA	NA	NA	NA	NA	NA	NA	NA	NA	NA	NA	NA	NA	NA	NA	NA	601.7429052080012	NA	0	2021-02-12	0	2021-02-12
1205	school	14	NA	2021-02-12	M	14	6	1	no	NA	NA	NA	NA	NA	NA	NA	NA	NA	NA	NA	NA	NA	NA	NA	NA	NA	NA	NA	NA	NA	NA	NA	NA	NA	NA	NA	NA	NA	NA	NA	NA	NA	NA	601.7429052080012	NA	0	2021-02-12	0	2021-02-12
1206	school	14	NA	2021-02-12	M	13	6	1	no	NA	NA	NA	NA	NA	NA	NA	NA	NA	NA	NA	NA	NA	NA	NA	NA	NA	NA	NA	NA	NA	NA	NA	NA	NA	NA	NA	NA	NA	NA	NA	NA	NA	NA	601.7429052080012	NA	0	2021-02-12	0	2021-02-12
1207	school	14	NA	2021-02-12	M	13	6	1	no	NA	NA	NA	NA	NA	NA	NA	NA	NA	NA	NA	NA	NA	NA	NA	NA	NA	NA	NA	NA	NA	NA	NA	NA	NA	NA	NA	NA	NA	NA	NA	NA	NA	NA	601.7429052080012	NA	0	2021-02-12	0	2021-02-12
1208	school	14	NA	2021-02-12	M	14	6	1	yes	NA	NA	NA	NA	NA	NA	NA	NA	NA	NA	NA	NA	NA	NA	NA	NA	NA	NA	NA	NA	NA	NA	NA	NA	NA	NA	NA	NA	NA	NA	NA	NA	NA	NA	601.7429052080012	NA	0	2021-02-12	0	2021-02-12
1209	school	14	NA	2021-02-12	F	6	0	0	no	NA	NA	NA	NA	NA	NA	NA	NA	NA	NA	NA	NA	NA	NA	NA	NA	NA	NA	NA	NA	NA	NA	NA	NA	NA	NA	NA	NA	NA	NA	NA	NA	NA	NA	601.7429052080012	NA	0	2021-02-12	0	2021-02-12
1210	school	14	NA	2021-02-12	F	6	0	1	no	NA	NA	NA	NA	NA	NA	NA	NA	NA	NA	NA	NA	NA	NA	NA	NA	NA	NA	NA	NA	NA	NA	NA	NA	NA	NA	NA	NA	NA	NA	NA	NA	NA	NA	601.7429052080012	NA	0	2021-02-12	0	2021-02-12
1211	school	14	NA	2021-02-12	F	6	0	1	no	NA	NA	NA	NA	NA	NA	NA	NA	NA	NA	NA	NA	NA	NA	NA	NA	NA	NA	NA	NA	NA	NA	NA	NA	NA	NA	NA	NA	NA	NA	NA	NA	NA	NA	601.7429052080012	NA	0	2021-02-12	0	2021-02-12
1212	school	14	NA	2021-02-12	F	4	0	0	no	NA	NA	NA	NA	NA	NA	NA	NA	NA	NA	NA	NA	NA	NA	NA	NA	NA	NA	NA	NA	NA	NA	NA	NA	NA	NA	NA	NA	NA	NA	NA	NA	NA	NA	601.7429052080012	NA	0	2021-02-12	0	2021-02-12
1213	school	14	NA	2021-02-12	F	4	0	0	no	NA	NA	NA	NA	NA	NA	NA	NA	NA	NA	NA	NA	NA	NA	NA	NA	NA	NA	NA	NA	NA	NA	NA	NA	NA	NA	NA	NA	NA	NA	NA	NA	NA	NA	601.7429052080012	NA	0	2021-02-12	0	2021-02-12
1214	school	14	NA	2021-02-12	F	4	0	0	no	NA	NA	NA	NA	NA	NA	NA	NA	NA	NA	NA	NA	NA	NA	NA	NA	NA	NA	NA	NA	NA	NA	NA	NA	NA	NA	NA	NA	NA	NA	NA	NA	NA	NA	601.7429052080012	NA	0	2021-02-12	0	2021-02-12
1215	school	14	NA	2021-02-12	F	4	0	0	no	NA	NA	NA	NA	NA	NA	NA	NA	NA	NA	NA	NA	NA	NA	NA	NA	NA	NA	NA	NA	NA	NA	NA	NA	NA	NA	NA	NA	NA	NA	NA	NA	NA	NA	601.7429052080012	NA	0	2021-02-12	0	2021-02-12
1216	school	14	NA	2021-02-12	F	6	0	0	no	NA	NA	NA	NA	NA	NA	NA	NA	NA	NA	NA	NA	NA	NA	NA	NA	NA	NA	NA	NA	NA	NA	NA	NA	NA	NA	NA	NA	NA	NA	NA	NA	NA	NA	601.7429052080012	NA	0	2021-02-12	0	2021-02-12
1217	school	14	NA	2021-02-12	F	5	0	0	no	NA	NA	NA	NA	NA	NA	NA	NA	NA	NA	NA	NA	NA	NA	NA	NA	NA	NA	NA	NA	NA	NA	NA	NA	NA	NA	NA	NA	NA	NA	NA	NA	NA	NA	601.7429052080012	NA	0	2021-02-12	0	2021-02-12
1218	school	14	NA	2021-02-12	F	6	0	0	no	NA	NA	NA	NA	NA	NA	NA	NA	NA	NA	NA	NA	NA	NA	NA	NA	NA	NA	NA	NA	NA	NA	NA	NA	NA	NA	NA	NA	NA	NA	NA	NA	NA	NA	601.7429052080012	NA	0	2021-02-12	0	2021-02-12
1219	school	14	NA	2021-02-12	F	7	0	0	no	NA	NA	NA	NA	NA	NA	NA	NA	NA	NA	NA	NA	NA	NA	NA	NA	NA	NA	NA	NA	NA	NA	NA	NA	NA	NA	NA	NA	NA	NA	NA	NA	NA	NA	601.7429052080012	NA	0	2021-02-12	0	2021-02-12
1220	school	14	NA	2021-02-12	F	6	0	0	no	NA	NA	NA	NA	NA	NA	NA	NA	NA	NA	NA	NA	NA	NA	NA	NA	NA	NA	NA	NA	NA	NA	NA	NA	NA	NA	NA	NA	NA	NA	NA	NA	NA	NA	601.7429052080012	NA	0	2021-02-12	0	2021-02-12
1221	school	14	NA	2021-02-12	F	6	0	0	no	NA	NA	NA	NA	NA	NA	NA	NA	NA	NA	NA	NA	NA	NA	NA	NA	NA	NA	NA	NA	NA	NA	NA	NA	NA	NA	NA	NA	NA	NA	NA	NA	NA	NA	601.7429052080012	NA	0	2021-02-12	0	2021-02-12
1222	school	14	NA	2021-02-12	M	4	0	0	no	NA	NA	NA	NA	NA	NA	NA	NA	NA	NA	NA	NA	NA	NA	NA	NA	NA	NA	NA	NA	NA	NA	NA	NA	NA	NA	NA	NA	NA	NA	NA	NA	NA	NA	601.7429052080012	NA	0	2021-02-12	0	2021-02-12
1223	school	14	NA	2021-02-12	M	4	0	0	no	NA	NA	NA	NA	NA	NA	NA	NA	NA	NA	NA	NA	NA	NA	NA	NA	NA	NA	NA	NA	NA	NA	NA	NA	NA	NA	NA	NA	NA	NA	NA	NA	NA	NA	601.7429052080012	NA	0	2021-02-12	0	2021-02-12
1224	school	14	NA	2021-02-12	M	5	0	0	no	NA	NA	NA	NA	NA	NA	NA	NA	NA	NA	NA	NA	NA	NA	NA	NA	NA	NA	NA	NA	NA	NA	NA	NA	NA	NA	NA	NA	NA	NA	NA	NA	NA	NA	601.7429052080012	NA	0	2021-02-12	0	2021-02-12
1225	school	14	NA	2021-02-12	M	6	0	0	no	NA	NA	NA	NA	NA	NA	NA	NA	NA	NA	NA	NA	NA	NA	NA	NA	NA	NA	NA	NA	NA	NA	NA	NA	NA	NA	NA	NA	NA	NA	NA	NA	NA	NA	601.7429052080012	NA	0	2021-02-12	0	2021-02-12
1226	school	14	NA	2021-02-12	M	6	0	0	no	NA	NA	NA	NA	NA	NA	NA	NA	NA	NA	NA	NA	NA	NA	NA	NA	NA	NA	NA	NA	NA	NA	NA	NA	NA	NA	NA	NA	NA	NA	NA	NA	NA	NA	601.7429052080012	NA	0	2021-02-12	0	2021-02-12
1227	school	14	NA	2021-02-12	M	6	0	0	no	NA	NA	NA	NA	NA	NA	NA	NA	NA	NA	NA	NA	NA	NA	NA	NA	NA	NA	NA	NA	NA	NA	NA	NA	NA	NA	NA	NA	NA	NA	NA	NA	NA	NA	601.7429052080012	NA	0	2021-02-12	0	2021-02-12
1228	school	14	NA	2021-02-12	M	4	0	0	no	NA	NA	NA	NA	NA	NA	NA	NA	NA	NA	NA	NA	NA	NA	NA	NA	NA	NA	NA	NA	NA	NA	NA	NA	NA	NA	NA	NA	NA	NA	NA	NA	NA	NA	601.7429052080012	NA	0	2021-02-12	0	2021-02-12
1229	school	14	NA	2021-02-12	M	7	0	0	no	NA	NA	NA	NA	NA	NA	NA	NA	NA	NA	NA	NA	NA	NA	NA	NA	NA	NA	NA	NA	NA	NA	NA	NA	NA	NA	NA	NA	NA	NA	NA	NA	NA	NA	601.7429052080012	NA	0	2021-02-12	0	2021-02-12
1230	school	14	NA	2021-02-12	M	5	0	0	no	NA	NA	NA	NA	NA	NA	NA	NA	NA	NA	NA	NA	NA	NA	NA	NA	NA	NA	NA	NA	NA	NA	NA	NA	NA	NA	NA	NA	NA	NA	NA	NA	NA	NA	601.7429052080012	NA	0	2021-02-12	0	2021-02-12
1231	school	14	NA	2021-02-12	M	6	0	0	no	NA	NA	NA	NA	NA	NA	NA	NA	NA	NA	NA	NA	NA	NA	NA	NA	NA	NA	NA	NA	NA	NA	NA	NA	NA	NA	NA	NA	NA	NA	NA	NA	NA	NA	601.7429052080012	NA	0	2021-02-12	0	2021-02-12
1232	school	14	NA	2021-02-12	M	6	0	0	no	NA	NA	NA	NA	NA	NA	NA	NA	NA	NA	NA	NA	NA	NA	NA	NA	NA	NA	NA	NA	NA	NA	NA	NA	NA	NA	NA	NA	NA	NA	NA	NA	NA	NA	601.7429052080012	NA	0	2021-02-12	0	2021-02-12
1233	school	1	NA	2021-02-26	F	7	1	1	no	NA	NA	NA	NA	NA	NA	NA	NA	NA	NA	NA	NA	NA	NA	NA	NA	NA	NA	NA	NA	NA	NA	NA	NA	NA	NA	NA	NA	NA	NA	NA	NA	NA	NA	719.633191594897	NA	0	2021-03-01	0	2021-03-01
1234	school	1	NA	2021-02-26	F	7	1	1	no	NA	NA	NA	NA	NA	NA	NA	NA	NA	NA	NA	NA	NA	NA	NA	NA	NA	NA	NA	NA	NA	NA	NA	NA	NA	NA	NA	NA	NA	NA	NA	NA	NA	NA	719.633191594897	NA	0	2021-03-01	0	2021-03-01
1235	school	1	NA	2021-02-26	F	6	1	1	no	NA	NA	NA	NA	NA	NA	NA	NA	NA	NA	NA	NA	NA	NA	NA	NA	NA	NA	NA	NA	NA	NA	NA	NA	NA	NA	NA	NA	NA	NA	NA	NA	NA	NA	719.633191594897	NA	0	2021-03-01	0	2021-03-01
1236	school	1	NA	2021-02-26	F	7	1	1	no	NA	NA	NA	NA	NA	NA	NA	NA	NA	NA	NA	NA	NA	NA	NA	NA	NA	NA	NA	NA	NA	NA	NA	NA	NA	NA	NA	NA	NA	NA	NA	NA	NA	NA	719.633191594897	NA	0	2021-03-01	0	2021-03-01
1237	school	1	NA	2021-02-26	F	7	1	1	no	NA	NA	NA	NA	NA	NA	NA	NA	NA	NA	NA	NA	NA	NA	NA	NA	NA	NA	NA	NA	NA	NA	NA	NA	NA	NA	NA	NA	NA	NA	NA	NA	NA	NA	719.633191594897	NA	0	2021-03-01	0	2021-03-01
1238	school	1	NA	2021-02-26	F	6	1	1	no	NA	NA	NA	NA	NA	NA	NA	NA	NA	NA	NA	NA	NA	NA	NA	NA	NA	NA	NA	NA	NA	NA	NA	NA	NA	NA	NA	NA	NA	NA	NA	NA	NA	NA	719.633191594897	NA	0	2021-03-01	0	2021-03-01
1239	school	1	NA	2021-02-26	F	6	1	1	no	NA	NA	NA	NA	NA	NA	NA	NA	NA	NA	NA	NA	NA	NA	NA	NA	NA	NA	NA	NA	NA	NA	NA	NA	NA	NA	NA	NA	NA	NA	NA	NA	NA	NA	719.633191594897	NA	0	2021-03-01	0	2021-03-01
1240	school	1	NA	2021-02-26	M	5	1	1	no	NA	NA	NA	NA	NA	NA	NA	NA	NA	NA	NA	NA	NA	NA	NA	NA	NA	NA	NA	NA	NA	NA	NA	NA	NA	NA	NA	NA	NA	NA	NA	NA	NA	NA	719.633191594897	NA	0	2021-03-01	0	2021-03-01
1241	school	1	NA	2021-02-26	M	5	1	1	no	NA	NA	NA	NA	NA	NA	NA	NA	NA	NA	NA	NA	NA	NA	NA	NA	NA	NA	NA	NA	NA	NA	NA	NA	NA	NA	NA	NA	NA	NA	NA	NA	NA	NA	719.633191594897	NA	0	2021-03-01	0	2021-03-01
1242	school	1	NA	2021-02-26	M	6	1	1	no	NA	NA	NA	NA	NA	NA	NA	NA	NA	NA	NA	NA	NA	NA	NA	NA	NA	NA	NA	NA	NA	NA	NA	NA	NA	NA	NA	NA	NA	NA	NA	NA	NA	NA	719.633191594897	NA	0	2021-03-01	0	2021-03-01
1243	school	1	NA	2021-02-26	M	6	1	1	no	NA	NA	NA	NA	NA	NA	NA	NA	NA	NA	NA	NA	NA	NA	NA	NA	NA	NA	NA	NA	NA	NA	NA	NA	NA	NA	NA	NA	NA	NA	NA	NA	NA	NA	719.633191594897	NA	0	2021-03-01	0	2021-03-01
1244	school	1	NA	2021-02-26	M	6	1	1	no	NA	NA	NA	NA	NA	NA	NA	NA	NA	NA	NA	NA	NA	NA	NA	NA	NA	NA	NA	NA	NA	NA	NA	NA	NA	NA	NA	NA	NA	NA	NA	NA	NA	NA	719.633191594897	NA	0	2021-03-01	0	2021-03-01
1245	school	1	NA	2021-02-26	M	7	1	1	no	NA	NA	NA	NA	NA	NA	NA	NA	NA	NA	NA	NA	NA	NA	NA	NA	NA	NA	NA	NA	NA	NA	NA	NA	NA	NA	NA	NA	NA	NA	NA	NA	NA	NA	719.633191594897	NA	0	2021-03-01	0	2021-03-01
1246	school	1	NA	2021-02-26	M	7	1	1	no	NA	NA	NA	NA	NA	NA	NA	NA	NA	NA	NA	NA	NA	NA	NA	NA	NA	NA	NA	NA	NA	NA	NA	NA	NA	NA	NA	NA	NA	NA	NA	NA	NA	NA	719.633191594897	NA	14	2021-03-01	3	2021-03-01
1247	school	1	NA	2021-02-26	F	8	2	1	no	NA	NA	NA	NA	NA	NA	NA	NA	NA	NA	NA	NA	NA	NA	NA	NA	NA	NA	NA	NA	NA	NA	NA	NA	NA	NA	NA	NA	NA	NA	NA	NA	NA	NA	719.633191594897	NA	0	2021-03-01	0	2021-03-01
1248	school	1	NA	2021-02-26	F	8	2	1	no	NA	NA	NA	NA	NA	NA	NA	NA	NA	NA	NA	NA	NA	NA	NA	NA	NA	NA	NA	NA	NA	NA	NA	NA	NA	NA	NA	NA	NA	NA	NA	NA	NA	NA	719.633191594897	NA	0	2021-03-01	0	2021-03-01
1249	school	1	NA	2021-02-26	F	8	2	0	no	NA	NA	NA	NA	NA	NA	NA	NA	NA	NA	NA	NA	NA	NA	NA	NA	NA	NA	NA	NA	NA	NA	NA	NA	NA	NA	NA	NA	NA	NA	NA	NA	NA	NA	719.633191594897	NA	0	2021-03-01	0	2021-03-01
1250	school	1	NA	2021-02-26	F	9	2	1	no	NA	NA	NA	NA	NA	NA	NA	NA	NA	NA	NA	NA	NA	NA	NA	NA	NA	NA	NA	NA	NA	NA	NA	NA	NA	NA	NA	NA	NA	NA	NA	NA	NA	NA	719.633191594897	NA	0	2021-03-01	0	2021-03-01
1251	school	1	NA	2021-02-26	F	7	2	1	yes	NA	NA	NA	NA	NA	NA	NA	NA	NA	NA	NA	NA	NA	NA	NA	NA	NA	NA	NA	NA	NA	NA	NA	NA	NA	NA	NA	NA	NA	NA	NA	NA	NA	NA	719.633191594897	NA	0	2021-03-01	0	2021-03-01
1252	school	1	NA	2021-02-26	F	8	2	1	no	NA	NA	NA	NA	NA	NA	NA	NA	NA	NA	NA	NA	NA	NA	NA	NA	NA	NA	NA	NA	NA	NA	NA	NA	NA	NA	NA	NA	NA	NA	NA	NA	NA	NA	719.633191594897	NA	0	2021-03-01	0	2021-03-01
1253	school	1	NA	2021-02-26	F	7	2	1	no	NA	NA	NA	NA	NA	NA	NA	NA	NA	NA	NA	NA	NA	NA	NA	NA	NA	NA	NA	NA	NA	NA	NA	NA	NA	NA	NA	NA	NA	NA	NA	NA	NA	NA	719.633191594897	NA	0	2021-03-01	0	2021-03-01
1254	school	1	NA	2021-02-26	M	8	2	1	no	NA	NA	NA	NA	NA	NA	NA	NA	NA	NA	NA	NA	NA	NA	NA	NA	NA	NA	NA	NA	NA	NA	NA	NA	NA	NA	NA	NA	NA	NA	NA	NA	NA	NA	719.633191594897	NA	0	2021-03-01	0	2021-03-01
1255	school	1	NA	2021-02-26	M	10	2	1	no	NA	NA	NA	NA	NA	NA	NA	NA	NA	NA	NA	NA	NA	NA	NA	NA	NA	NA	NA	NA	NA	NA	NA	NA	NA	NA	NA	NA	NA	NA	NA	NA	NA	NA	719.633191594897	NA	0	2021-03-01	0	2021-03-01
1256	school	1	NA	2021-02-26	M	7	2	1	no	NA	NA	NA	NA	NA	NA	NA	NA	NA	NA	NA	NA	NA	NA	NA	NA	NA	NA	NA	NA	NA	NA	NA	NA	NA	NA	NA	NA	NA	NA	NA	NA	NA	NA	719.633191594897	NA	0	2021-03-01	0	2021-03-01
1257	school	1	NA	2021-02-26	M	9	2	1	no	NA	NA	NA	NA	NA	NA	NA	NA	NA	NA	NA	NA	NA	NA	NA	NA	NA	NA	NA	NA	NA	NA	NA	NA	NA	NA	NA	NA	NA	NA	NA	NA	NA	NA	719.633191594897	NA	0	2021-03-01	0	2021-03-01
1258	school	1	NA	2021-02-26	M	8	2	1	no	NA	NA	NA	NA	NA	NA	NA	NA	NA	NA	NA	NA	NA	NA	NA	NA	NA	NA	NA	NA	NA	NA	NA	NA	NA	NA	NA	NA	NA	NA	NA	NA	NA	NA	719.633191594897	NA	0	2021-03-01	0	2021-03-01
1259	school	1	NA	2021-02-26	M	9	2	0	no	NA	NA	NA	NA	NA	NA	NA	NA	NA	NA	NA	NA	NA	NA	NA	NA	NA	NA	NA	NA	NA	NA	NA	NA	NA	NA	NA	NA	NA	NA	NA	NA	NA	NA	719.633191594897	NA	0	2021-03-01	0	2021-03-01
1260	school	1	NA	2021-02-26	M	9	2	1	no	NA	NA	NA	NA	NA	NA	NA	NA	NA	NA	NA	NA	NA	NA	NA	NA	NA	NA	NA	NA	NA	NA	NA	NA	NA	NA	NA	NA	NA	NA	NA	NA	NA	NA	719.633191594897	NA	0	2021-03-01	0	2021-03-01
1261	school	1	NA	2021-02-26	M	9	2	0	no	NA	NA	NA	NA	NA	NA	NA	NA	NA	NA	NA	NA	NA	NA	NA	NA	NA	NA	NA	NA	NA	NA	NA	NA	NA	NA	NA	NA	NA	NA	NA	NA	NA	NA	719.633191594897	NA	0	2021-03-01	0	2021-03-01
1262	school	1	NA	2021-02-26	F	11	3	1	no	NA	NA	NA	NA	NA	NA	NA	NA	NA	NA	NA	NA	NA	NA	NA	NA	NA	NA	NA	NA	NA	NA	NA	NA	NA	NA	NA	NA	NA	NA	NA	NA	NA	NA	719.633191594897	NA	0	2021-03-01	0	2021-03-01
1263	school	1	NA	2021-02-26	F	10	3	1	no	NA	NA	NA	NA	NA	NA	NA	NA	NA	NA	NA	NA	NA	NA	NA	NA	NA	NA	NA	NA	NA	NA	NA	NA	NA	NA	NA	NA	NA	NA	NA	NA	NA	NA	719.633191594897	NA	0	2021-03-01	0	2021-03-01
1264	school	1	NA	2021-02-26	F	10	3	1	no	NA	NA	NA	NA	NA	NA	NA	NA	NA	NA	NA	NA	NA	NA	NA	NA	NA	NA	NA	NA	NA	NA	NA	NA	NA	NA	NA	NA	NA	NA	NA	NA	NA	NA	719.633191594897	NA	0	2021-03-01	0	2021-03-01
1265	school	1	NA	2021-02-26	F	8	3	1	no	NA	NA	NA	NA	NA	NA	NA	NA	NA	NA	NA	NA	NA	NA	NA	NA	NA	NA	NA	NA	NA	NA	NA	NA	NA	NA	NA	NA	NA	NA	NA	NA	NA	NA	719.633191594897	NA	0	2021-03-01	0	2021-03-01
1266	school	1	NA	2021-02-26	F	9	3	1	no	NA	NA	NA	NA	NA	NA	NA	NA	NA	NA	NA	NA	NA	NA	NA	NA	NA	NA	NA	NA	NA	NA	NA	NA	NA	NA	NA	NA	NA	NA	NA	NA	NA	NA	719.633191594897	NA	0	2021-03-01	0	2021-03-01
1267	school	1	NA	2021-02-26	F	12	3	1	no	NA	NA	NA	NA	NA	NA	NA	NA	NA	NA	NA	NA	NA	NA	NA	NA	NA	NA	NA	NA	NA	NA	NA	NA	NA	NA	NA	NA	NA	NA	NA	NA	NA	NA	719.633191594897	NA	0	2021-03-01	0	2021-03-01
1268	school	1	NA	2021-02-26	F	9	3	1	no	NA	NA	NA	NA	NA	NA	NA	NA	NA	NA	NA	NA	NA	NA	NA	NA	NA	NA	NA	NA	NA	NA	NA	NA	NA	NA	NA	NA	NA	NA	NA	NA	NA	NA	719.633191594897	NA	0	2021-03-01	0	2021-03-01
1269	school	1	NA	2021-02-26	F	9	3	1	no	NA	NA	NA	NA	NA	NA	NA	NA	NA	NA	NA	NA	NA	NA	NA	NA	NA	NA	NA	NA	NA	NA	NA	NA	NA	NA	NA	NA	NA	NA	NA	NA	NA	NA	719.633191594897	NA	0	2021-03-01	0	2021-03-01
1270	school	1	NA	2021-02-26	F	10	3	1	no	NA	NA	NA	NA	NA	NA	NA	NA	NA	NA	NA	NA	NA	NA	NA	NA	NA	NA	NA	NA	NA	NA	NA	NA	NA	NA	NA	NA	NA	NA	NA	NA	NA	NA	719.633191594897	NA	0	2021-03-01	0	2021-03-01
1271	school	1	NA	2021-02-26	F	10	3	1	no	NA	NA	NA	NA	NA	NA	NA	NA	NA	NA	NA	NA	NA	NA	NA	NA	NA	NA	NA	NA	NA	NA	NA	NA	NA	NA	NA	NA	NA	NA	NA	NA	NA	NA	719.633191594897	NA	0	2021-03-01	0	2021-03-01
1272	school	1	NA	2021-02-26	F	9	3	1	yes	NA	NA	NA	NA	NA	NA	NA	NA	NA	NA	NA	NA	NA	NA	NA	NA	NA	NA	NA	NA	NA	NA	NA	NA	NA	NA	NA	NA	NA	NA	NA	NA	NA	NA	719.633191594897	NA	0	2021-03-01	0	2021-03-01
1273	school	1	NA	2021-02-26	M	11	3	1	no	NA	NA	NA	NA	NA	NA	NA	NA	NA	NA	NA	NA	NA	NA	NA	NA	NA	NA	NA	NA	NA	NA	NA	NA	NA	NA	NA	NA	NA	NA	NA	NA	NA	NA	719.633191594897	NA	0	2021-03-01	0	2021-03-01
1274	school	1	NA	2021-02-26	M	10	3	1	no	NA	NA	NA	NA	NA	NA	NA	NA	NA	NA	NA	NA	NA	NA	NA	NA	NA	NA	NA	NA	NA	NA	NA	NA	NA	NA	NA	NA	NA	NA	NA	NA	NA	NA	719.633191594897	NA	0	2021-03-01	0	2021-03-01
1275	school	1	NA	2021-02-26	M	10	3	1	no	NA	NA	NA	NA	NA	NA	NA	NA	NA	NA	NA	NA	NA	NA	NA	NA	NA	NA	NA	NA	NA	NA	NA	NA	NA	NA	NA	NA	NA	NA	NA	NA	NA	NA	719.633191594897	NA	0	2021-03-01	0	2021-03-01
1276	school	1	NA	2021-02-26	M	9	3	1	yes	NA	NA	NA	NA	NA	NA	NA	NA	NA	NA	NA	NA	NA	NA	NA	NA	NA	NA	NA	NA	NA	NA	NA	NA	NA	NA	NA	NA	NA	NA	NA	NA	NA	NA	719.633191594897	NA	0	2021-03-01	0	2021-03-01
1277	school	1	NA	2021-02-26	M	10	3	1	yes	NA	NA	NA	NA	NA	NA	NA	NA	NA	NA	NA	NA	NA	NA	NA	NA	NA	NA	NA	NA	NA	NA	NA	NA	NA	NA	NA	NA	NA	NA	NA	NA	NA	NA	719.633191594897	NA	0	2021-03-01	0	2021-03-01
1278	school	1	NA	2021-02-26	F	11	4	1	no	NA	NA	NA	NA	NA	NA	NA	NA	NA	NA	NA	NA	NA	NA	NA	NA	NA	NA	NA	NA	NA	NA	NA	NA	NA	NA	NA	NA	NA	NA	NA	NA	NA	NA	719.633191594897	NA	0	2021-03-01	0	2021-03-01
1279	school	1	NA	2021-02-26	F	11	4	1	no	NA	NA	NA	NA	NA	NA	NA	NA	NA	NA	NA	NA	NA	NA	NA	NA	NA	NA	NA	NA	NA	NA	NA	NA	NA	NA	NA	NA	NA	NA	NA	NA	NA	NA	719.633191594897	NA	0	2021-03-01	0	2021-03-01
1280	school	1	NA	2021-02-26	F	10	4	1	no	NA	NA	NA	NA	NA	NA	NA	NA	NA	NA	NA	NA	NA	NA	NA	NA	NA	NA	NA	NA	NA	NA	NA	NA	NA	NA	NA	NA	NA	NA	NA	NA	NA	NA	719.633191594897	NA	0	2021-03-01	0	2021-03-01
1281	school	1	NA	2021-02-26	F	11	4	1	no	NA	NA	NA	NA	NA	NA	NA	NA	NA	NA	NA	NA	NA	NA	NA	NA	NA	NA	NA	NA	NA	NA	NA	NA	NA	NA	NA	NA	NA	NA	NA	NA	NA	NA	719.633191594897	NA	0	2021-03-01	0	2021-03-01
1282	school	1	NA	2021-02-26	F	11	4	1	yes	NA	NA	NA	NA	NA	NA	NA	NA	NA	NA	NA	NA	NA	NA	NA	NA	NA	NA	NA	NA	NA	NA	NA	NA	NA	NA	NA	NA	NA	NA	NA	NA	NA	NA	719.633191594897	NA	0	2021-03-01	0	2021-03-01
1283	school	1	NA	2021-02-26	F	12	4	1	no	NA	NA	NA	NA	NA	NA	NA	NA	NA	NA	NA	NA	NA	NA	NA	NA	NA	NA	NA	NA	NA	NA	NA	NA	NA	NA	NA	NA	NA	NA	NA	NA	NA	NA	719.633191594897	NA	0	2021-03-01	0	2021-03-01
1284	school	1	NA	2021-02-26	F	10	4	1	no	NA	NA	NA	NA	NA	NA	NA	NA	NA	NA	NA	NA	NA	NA	NA	NA	NA	NA	NA	NA	NA	NA	NA	NA	NA	NA	NA	NA	NA	NA	NA	NA	NA	NA	719.633191594897	NA	0	2021-03-01	0	2021-03-01
1285	school	1	NA	2021-02-26	F	11	4	1	no	NA	NA	NA	NA	NA	NA	NA	NA	NA	NA	NA	NA	NA	NA	NA	NA	NA	NA	NA	NA	NA	NA	NA	NA	NA	NA	NA	NA	NA	NA	NA	NA	NA	NA	719.633191594897	NA	0	2021-03-01	0	2021-03-01
1286	school	1	NA	2021-02-26	F	10	4	1	yes	NA	NA	NA	NA	NA	NA	NA	NA	NA	NA	NA	NA	NA	NA	NA	NA	NA	NA	NA	NA	NA	NA	NA	NA	NA	NA	NA	NA	NA	NA	NA	NA	NA	NA	719.633191594897	NA	0	2021-03-01	0	2021-03-01
1287	school	1	NA	2021-02-26	F	10	4	1	no	NA	NA	NA	NA	NA	NA	NA	NA	NA	NA	NA	NA	NA	NA	NA	NA	NA	NA	NA	NA	NA	NA	NA	NA	NA	NA	NA	NA	NA	NA	NA	NA	NA	NA	719.633191594897	NA	0	2021-03-01	0	2021-03-01
1288	school	1	NA	2021-02-26	F	11	4	1	no	NA	NA	NA	NA	NA	NA	NA	NA	NA	NA	NA	NA	NA	NA	NA	NA	NA	NA	NA	NA	NA	NA	NA	NA	NA	NA	NA	NA	NA	NA	NA	NA	NA	NA	719.633191594897	NA	0	2021-03-01	0	2021-03-01
1289	school	1	NA	2021-02-26	F	11	4	1	no	NA	NA	NA	NA	NA	NA	NA	NA	NA	NA	NA	NA	NA	NA	NA	NA	NA	NA	NA	NA	NA	NA	NA	NA	NA	NA	NA	NA	NA	NA	NA	NA	NA	NA	719.633191594897	NA	0	2021-03-01	0	2021-03-01
1290	school	1	NA	2021-02-26	F	10	4	1	no	NA	NA	NA	NA	NA	NA	NA	NA	NA	NA	NA	NA	NA	NA	NA	NA	NA	NA	NA	NA	NA	NA	NA	NA	NA	NA	NA	NA	NA	NA	NA	NA	NA	NA	719.633191594897	NA	0	2021-03-01	0	2021-03-01
1291	school	1	NA	2021-02-26	M	10	4	1	no	NA	NA	NA	NA	NA	NA	NA	NA	NA	NA	NA	NA	NA	NA	NA	NA	NA	NA	NA	NA	NA	NA	NA	NA	NA	NA	NA	NA	NA	NA	NA	NA	NA	NA	719.633191594897	NA	28	2021-03-01	0	2021-03-01
1292	school	1	NA	2021-02-26	M	11	4	1	no	NA	NA	NA	NA	NA	NA	NA	NA	NA	NA	NA	NA	NA	NA	NA	NA	NA	NA	NA	NA	NA	NA	NA	NA	NA	NA	NA	NA	NA	NA	NA	NA	NA	NA	719.633191594897	NA	0	2021-03-01	2	2021-03-01
1293	school	1	NA	2021-02-26	M	10	4	1	no	NA	NA	NA	NA	NA	NA	NA	NA	NA	NA	NA	NA	NA	NA	NA	NA	NA	NA	NA	NA	NA	NA	NA	NA	NA	NA	NA	NA	NA	NA	NA	NA	NA	NA	719.633191594897	NA	0	2021-03-01	0	2021-03-01
1294	school	1	NA	2021-02-26	M	13	4	1	no	NA	NA	NA	NA	NA	NA	NA	NA	NA	NA	NA	NA	NA	NA	NA	NA	NA	NA	NA	NA	NA	NA	NA	NA	NA	NA	NA	NA	NA	NA	NA	NA	NA	NA	719.633191594897	NA	0	2021-03-01	0	2021-03-01
1295	school	1	NA	2021-02-26	M	11	4	1	no	NA	NA	NA	NA	NA	NA	NA	NA	NA	NA	NA	NA	NA	NA	NA	NA	NA	NA	NA	NA	NA	NA	NA	NA	NA	NA	NA	NA	NA	NA	NA	NA	NA	NA	719.633191594897	NA	0	2021-03-01	0	2021-03-01
1296	school	1	NA	2021-02-26	M	12	4	1	no	NA	NA	NA	NA	NA	NA	NA	NA	NA	NA	NA	NA	NA	NA	NA	NA	NA	NA	NA	NA	NA	NA	NA	NA	NA	NA	NA	NA	NA	NA	NA	NA	NA	NA	719.633191594897	NA	0	2021-03-01	0	2021-03-01
1297	school	1	NA	2021-02-26	M	9	4	1	no	NA	NA	NA	NA	NA	NA	NA	NA	NA	NA	NA	NA	NA	NA	NA	NA	NA	NA	NA	NA	NA	NA	NA	NA	NA	NA	NA	NA	NA	NA	NA	NA	NA	NA	719.633191594897	NA	0	2021-03-01	0	2021-03-01
1298	school	1	NA	2021-02-26	M	13	4	1	no	NA	NA	NA	NA	NA	NA	NA	NA	NA	NA	NA	NA	NA	NA	NA	NA	NA	NA	NA	NA	NA	NA	NA	NA	NA	NA	NA	NA	NA	NA	NA	NA	NA	NA	719.633191594897	NA	0	2021-03-01	0	2021-03-01
1299	school	1	NA	2021-02-26	M	11	4	1	no	NA	NA	NA	NA	NA	NA	NA	NA	NA	NA	NA	NA	NA	NA	NA	NA	NA	NA	NA	NA	NA	NA	NA	NA	NA	NA	NA	NA	NA	NA	NA	NA	NA	NA	719.633191594897	NA	0	2021-03-01	0	2021-03-01
1300	school	1	NA	2021-02-26	F	13	5	1	no	NA	NA	NA	NA	NA	NA	NA	NA	NA	NA	NA	NA	NA	NA	NA	NA	NA	NA	NA	NA	NA	NA	NA	NA	NA	NA	NA	NA	NA	NA	NA	NA	NA	NA	719.633191594897	NA	0	2021-03-01	0	2021-03-01
1301	school	1	NA	2021-02-26	F	12	5	1	no	NA	NA	NA	NA	NA	NA	NA	NA	NA	NA	NA	NA	NA	NA	NA	NA	NA	NA	NA	NA	NA	NA	NA	NA	NA	NA	NA	NA	NA	NA	NA	NA	NA	NA	719.633191594897	NA	0	2021-03-01	1	2021-03-01
1302	school	1	NA	2021-02-26	F	12	5	1	no	NA	NA	NA	NA	NA	NA	NA	NA	NA	NA	NA	NA	NA	NA	NA	NA	NA	NA	NA	NA	NA	NA	NA	NA	NA	NA	NA	NA	NA	NA	NA	NA	NA	NA	719.633191594897	NA	0	2021-03-01	0	2021-03-01
1303	school	1	NA	2021-02-26	F	12	5	1	no	NA	NA	NA	NA	NA	NA	NA	NA	NA	NA	NA	NA	NA	NA	NA	NA	NA	NA	NA	NA	NA	NA	NA	NA	NA	NA	NA	NA	NA	NA	NA	NA	NA	NA	719.633191594897	NA	0	2021-03-01	0	2021-03-01
1304	school	1	NA	2021-02-26	F	12	5	1	no	NA	NA	NA	NA	NA	NA	NA	NA	NA	NA	NA	NA	NA	NA	NA	NA	NA	NA	NA	NA	NA	NA	NA	NA	NA	NA	NA	NA	NA	NA	NA	NA	NA	NA	719.633191594897	NA	0	2021-03-01	0	2021-03-01
1305	school	1	NA	2021-02-26	F	13	5	1	no	NA	NA	NA	NA	NA	NA	NA	NA	NA	NA	NA	NA	NA	NA	NA	NA	NA	NA	NA	NA	NA	NA	NA	NA	NA	NA	NA	NA	NA	NA	NA	NA	NA	NA	719.633191594897	NA	0	2021-03-01	0	2021-03-01
1306	school	1	NA	2021-02-26	F	13	5	1	no	NA	NA	NA	NA	NA	NA	NA	NA	NA	NA	NA	NA	NA	NA	NA	NA	NA	NA	NA	NA	NA	NA	NA	NA	NA	NA	NA	NA	NA	NA	NA	NA	NA	NA	719.633191594897	NA	0	2021-03-01	2	2021-03-01
1307	school	1	NA	2021-02-26	F	11	5	1	no	NA	NA	NA	NA	NA	NA	NA	NA	NA	NA	NA	NA	NA	NA	NA	NA	NA	NA	NA	NA	NA	NA	NA	NA	NA	NA	NA	NA	NA	NA	NA	NA	NA	NA	719.633191594897	NA	0	2021-03-01	0	2021-03-01
1308	school	1	NA	2021-02-26	F	13	5	1	no	NA	NA	NA	NA	NA	NA	NA	NA	NA	NA	NA	NA	NA	NA	NA	NA	NA	NA	NA	NA	NA	NA	NA	NA	NA	NA	NA	NA	NA	NA	NA	NA	NA	NA	719.633191594897	NA	0	2021-03-01	0	2021-03-01
1309	school	1	NA	2021-02-26	F	12	5	1	yes	NA	NA	NA	NA	NA	NA	NA	NA	NA	NA	NA	NA	NA	NA	NA	NA	NA	NA	NA	NA	NA	NA	NA	NA	NA	NA	NA	NA	NA	NA	NA	NA	NA	NA	719.633191594897	NA	0	2021-03-01	0	2021-03-01
1310	school	1	NA	2021-02-26	M	12	5	1	no	NA	NA	NA	NA	NA	NA	NA	NA	NA	NA	NA	NA	NA	NA	NA	NA	NA	NA	NA	NA	NA	NA	NA	NA	NA	NA	NA	NA	NA	NA	NA	NA	NA	NA	719.633191594897	NA	0	2021-03-01	0	2021-03-01
1311	school	1	NA	2021-02-26	M	13	5	1	no	NA	NA	NA	NA	NA	NA	NA	NA	NA	NA	NA	NA	NA	NA	NA	NA	NA	NA	NA	NA	NA	NA	NA	NA	NA	NA	NA	NA	NA	NA	NA	NA	NA	NA	719.633191594897	NA	0	2021-03-01	0	2021-03-01
1312	school	1	NA	2021-02-26	M	12	5	1	no	NA	NA	NA	NA	NA	NA	NA	NA	NA	NA	NA	NA	NA	NA	NA	NA	NA	NA	NA	NA	NA	NA	NA	NA	NA	NA	NA	NA	NA	NA	NA	NA	NA	NA	719.633191594897	NA	0	2021-03-01	0	2021-03-01
1313	school	1	NA	2021-02-26	M	12	5	1	yes	NA	NA	NA	NA	NA	NA	NA	NA	NA	NA	NA	NA	NA	NA	NA	NA	NA	NA	NA	NA	NA	NA	NA	NA	NA	NA	NA	NA	NA	NA	NA	NA	NA	NA	719.633191594897	NA	0	2021-03-01	0	2021-03-01
1314	school	1	NA	2021-02-26	M	12	5	1	no	NA	NA	NA	NA	NA	NA	NA	NA	NA	NA	NA	NA	NA	NA	NA	NA	NA	NA	NA	NA	NA	NA	NA	NA	NA	NA	NA	NA	NA	NA	NA	NA	NA	NA	719.633191594897	NA	0	2021-03-01	0	2021-03-01
1315	school	1	NA	2021-02-26	M	11	5	1	no	NA	NA	NA	NA	NA	NA	NA	NA	NA	NA	NA	NA	NA	NA	NA	NA	NA	NA	NA	NA	NA	NA	NA	NA	NA	NA	NA	NA	NA	NA	NA	NA	NA	NA	719.633191594897	NA	0	2021-03-01	0	2021-03-01
1316	school	1	NA	2021-02-26	M	13	5	1	no	NA	NA	NA	NA	NA	NA	NA	NA	NA	NA	NA	NA	NA	NA	NA	NA	NA	NA	NA	NA	NA	NA	NA	NA	NA	NA	NA	NA	NA	NA	NA	NA	NA	NA	719.633191594897	NA	0	2021-03-01	0	2021-03-01
1317	school	1	NA	2021-02-26	M	13	5	1	no	NA	NA	NA	NA	NA	NA	NA	NA	NA	NA	NA	NA	NA	NA	NA	NA	NA	NA	NA	NA	NA	NA	NA	NA	NA	NA	NA	NA	NA	NA	NA	NA	NA	NA	719.633191594897	NA	0	2021-03-01	0	2021-03-01
1318	school	1	NA	2021-02-26	M	11	5	1	no	NA	NA	NA	NA	NA	NA	NA	NA	NA	NA	NA	NA	NA	NA	NA	NA	NA	NA	NA	NA	NA	NA	NA	NA	NA	NA	NA	NA	NA	NA	NA	NA	NA	NA	719.633191594897	NA	0	2021-03-01	0	2021-03-01
1319	school	1	NA	2021-02-26	M	12	5	1	no	NA	NA	NA	NA	NA	NA	NA	NA	NA	NA	NA	NA	NA	NA	NA	NA	NA	NA	NA	NA	NA	NA	NA	NA	NA	NA	NA	NA	NA	NA	NA	NA	NA	NA	719.633191594897	NA	0	2021-03-01	0	2021-03-01
1320	school	1	NA	2021-02-26	M	11	5	1	no	NA	NA	NA	NA	NA	NA	NA	NA	NA	NA	NA	NA	NA	NA	NA	NA	NA	NA	NA	NA	NA	NA	NA	NA	NA	NA	NA	NA	NA	NA	NA	NA	NA	NA	719.633191594897	NA	0	2021-03-01	0	2021-03-01
1321	school	1	NA	2021-02-26	M	13	5	1	no	NA	NA	NA	NA	NA	NA	NA	NA	NA	NA	NA	NA	NA	NA	NA	NA	NA	NA	NA	NA	NA	NA	NA	NA	NA	NA	NA	NA	NA	NA	NA	NA	NA	NA	719.633191594897	NA	0	2021-03-01	0	2021-03-01
1322	school	1	NA	2021-02-26	F	13	6	1	no	NA	NA	NA	NA	NA	NA	NA	NA	NA	NA	NA	NA	NA	NA	NA	NA	NA	NA	NA	NA	NA	NA	NA	NA	NA	NA	NA	NA	NA	NA	NA	NA	NA	NA	719.633191594897	NA	0	2021-03-01	0	2021-03-01
1323	school	1	NA	2021-02-26	F	13	6	1	no	NA	NA	NA	NA	NA	NA	NA	NA	NA	NA	NA	NA	NA	NA	NA	NA	NA	NA	NA	NA	NA	NA	NA	NA	NA	NA	NA	NA	NA	NA	NA	NA	NA	NA	719.633191594897	NA	0	2021-03-01	0	2021-03-01
1324	school	1	NA	2021-02-26	F	13	6	1	yes	NA	NA	NA	NA	NA	NA	NA	NA	NA	NA	NA	NA	NA	NA	NA	NA	NA	NA	NA	NA	NA	NA	NA	NA	NA	NA	NA	NA	NA	NA	NA	NA	NA	NA	719.633191594897	NA	0	2021-03-01	0	2021-03-01
1325	school	1	NA	2021-02-26	F	12	6	1	no	NA	NA	NA	NA	NA	NA	NA	NA	NA	NA	NA	NA	NA	NA	NA	NA	NA	NA	NA	NA	NA	NA	NA	NA	NA	NA	NA	NA	NA	NA	NA	NA	NA	NA	719.633191594897	NA	0	2021-03-01	0	2021-03-01
1326	school	1	NA	2021-02-26	F	12	6	1	no	NA	NA	NA	NA	NA	NA	NA	NA	NA	NA	NA	NA	NA	NA	NA	NA	NA	NA	NA	NA	NA	NA	NA	NA	NA	NA	NA	NA	NA	NA	NA	NA	NA	NA	719.633191594897	NA	0	2021-03-01	0	2021-03-01
1327	school	1	NA	2021-02-26	F	12	6	1	no	NA	NA	NA	NA	NA	NA	NA	NA	NA	NA	NA	NA	NA	NA	NA	NA	NA	NA	NA	NA	NA	NA	NA	NA	NA	NA	NA	NA	NA	NA	NA	NA	NA	NA	719.633191594897	NA	0	2021-03-01	0	2021-03-01
1328	school	1	NA	2021-02-26	F	13	6	1	no	NA	NA	NA	NA	NA	NA	NA	NA	NA	NA	NA	NA	NA	NA	NA	NA	NA	NA	NA	NA	NA	NA	NA	NA	NA	NA	NA	NA	NA	NA	NA	NA	NA	NA	719.633191594897	NA	0	2021-03-01	0	2021-03-01
1329	school	1	NA	2021-02-26	F	12	6	1	no	NA	NA	NA	NA	NA	NA	NA	NA	NA	NA	NA	NA	NA	NA	NA	NA	NA	NA	NA	NA	NA	NA	NA	NA	NA	NA	NA	NA	NA	NA	NA	NA	NA	NA	719.633191594897	NA	0	2021-03-01	0	2021-03-01
1330	school	1	NA	2021-02-26	F	13	6	1	no	NA	NA	NA	NA	NA	NA	NA	NA	NA	NA	NA	NA	NA	NA	NA	NA	NA	NA	NA	NA	NA	NA	NA	NA	NA	NA	NA	NA	NA	NA	NA	NA	NA	NA	719.633191594897	NA	0	2021-03-01	0	2021-03-01
1331	school	1	NA	2021-02-26	F	13	6	1	no	NA	NA	NA	NA	NA	NA	NA	NA	NA	NA	NA	NA	NA	NA	NA	NA	NA	NA	NA	NA	NA	NA	NA	NA	NA	NA	NA	NA	NA	NA	NA	NA	NA	NA	719.633191594897	NA	0	2021-03-01	0	2021-03-01
1332	school	1	NA	2021-02-26	F	12	6	1	no	NA	NA	NA	NA	NA	NA	NA	NA	NA	NA	NA	NA	NA	NA	NA	NA	NA	NA	NA	NA	NA	NA	NA	NA	NA	NA	NA	NA	NA	NA	NA	NA	NA	NA	719.633191594897	NA	0	2021-03-01	0	2021-03-01
1333	school	1	NA	2021-02-26	F	13	6	1	no	NA	NA	NA	NA	NA	NA	NA	NA	NA	NA	NA	NA	NA	NA	NA	NA	NA	NA	NA	NA	NA	NA	NA	NA	NA	NA	NA	NA	NA	NA	NA	NA	NA	NA	719.633191594897	NA	0	2021-03-01	0	2021-03-01
1334	school	1	NA	2021-02-26	F	13	6	1	no	NA	NA	NA	NA	NA	NA	NA	NA	NA	NA	NA	NA	NA	NA	NA	NA	NA	NA	NA	NA	NA	NA	NA	NA	NA	NA	NA	NA	NA	NA	NA	NA	NA	NA	719.633191594897	NA	0	2021-03-01	0	2021-03-01
1335	school	1	NA	2021-02-26	M	14	6	1	no	NA	NA	NA	NA	NA	NA	NA	NA	NA	NA	NA	NA	NA	NA	NA	NA	NA	NA	NA	NA	NA	NA	NA	NA	NA	NA	NA	NA	NA	NA	NA	NA	NA	NA	719.633191594897	NA	0	2021-03-01	0	2021-03-01
1336	school	1	NA	2021-02-26	M	12	6	1	yes	NA	NA	NA	NA	NA	NA	NA	NA	NA	NA	NA	NA	NA	NA	NA	NA	NA	NA	NA	NA	NA	NA	NA	NA	NA	NA	NA	NA	NA	NA	NA	NA	NA	NA	719.633191594897	NA	0	2021-03-01	0	2021-03-01
1337	school	1	NA	2021-02-26	M	14	6	1	no	NA	NA	NA	NA	NA	NA	NA	NA	NA	NA	NA	NA	NA	NA	NA	NA	NA	NA	NA	NA	NA	NA	NA	NA	NA	NA	NA	NA	NA	NA	NA	NA	NA	NA	719.633191594897	NA	0	2021-03-01	4	2021-03-01
1338	school	1	NA	2021-02-26	M	12	6	1	no	NA	NA	NA	NA	NA	NA	NA	NA	NA	NA	NA	NA	NA	NA	NA	NA	NA	NA	NA	NA	NA	NA	NA	NA	NA	NA	NA	NA	NA	NA	NA	NA	NA	NA	719.633191594897	NA	0	2021-03-01	0	2021-03-01
1339	school	1	NA	2021-02-26	M	13	6	1	no	NA	NA	NA	NA	NA	NA	NA	NA	NA	NA	NA	NA	NA	NA	NA	NA	NA	NA	NA	NA	NA	NA	NA	NA	NA	NA	NA	NA	NA	NA	NA	NA	NA	NA	719.633191594897	NA	4	2021-03-01	1	2021-03-01
1340	school	1	NA	2021-02-26	M	13	6	1	no	NA	NA	NA	NA	NA	NA	NA	NA	NA	NA	NA	NA	NA	NA	NA	NA	NA	NA	NA	NA	NA	NA	NA	NA	NA	NA	NA	NA	NA	NA	NA	NA	NA	NA	719.633191594897	NA	0	2021-03-01	0	2021-03-01
1341	school	1	NA	2021-02-26	M	13	6	1	no	NA	NA	NA	NA	NA	NA	NA	NA	NA	NA	NA	NA	NA	NA	NA	NA	NA	NA	NA	NA	NA	NA	NA	NA	NA	NA	NA	NA	NA	NA	NA	NA	NA	NA	719.633191594897	NA	13	2021-03-01	3	2021-03-01
1342	school	1	NA	2021-02-26	M	15	6	0	no	NA	NA	NA	NA	NA	NA	NA	NA	NA	NA	NA	NA	NA	NA	NA	NA	NA	NA	NA	NA	NA	NA	NA	NA	NA	NA	NA	NA	NA	NA	NA	NA	NA	NA	719.633191594897	NA	44	2021-03-01	4	2021-03-01
1343	school	1	NA	2021-02-26	M	14	6	1	no	NA	NA	NA	NA	NA	NA	NA	NA	NA	NA	NA	NA	NA	NA	NA	NA	NA	NA	NA	NA	NA	NA	NA	NA	NA	NA	NA	NA	NA	NA	NA	NA	NA	NA	719.633191594897	NA	0	2021-03-01	0	2021-03-01
1344	school	1	NA	2021-02-26	F	5	0	0	no	NA	NA	NA	NA	NA	NA	NA	NA	NA	NA	NA	NA	NA	NA	NA	NA	NA	NA	NA	NA	NA	NA	NA	NA	NA	NA	NA	NA	NA	NA	NA	NA	NA	NA	719.633191594897	NA	0	2021-03-01	0	2021-03-01
1345	school	1	NA	2021-02-26	F	5	0	0	no	NA	NA	NA	NA	NA	NA	NA	NA	NA	NA	NA	NA	NA	NA	NA	NA	NA	NA	NA	NA	NA	NA	NA	NA	NA	NA	NA	NA	NA	NA	NA	NA	NA	NA	719.633191594897	NA	0	2021-03-01	0	2021-03-01
1346	school	1	NA	2021-02-26	F	5	0	0	no	NA	NA	NA	NA	NA	NA	NA	NA	NA	NA	NA	NA	NA	NA	NA	NA	NA	NA	NA	NA	NA	NA	NA	NA	NA	NA	NA	NA	NA	NA	NA	NA	NA	NA	719.633191594897	NA	0	2021-03-01	0	2021-03-01
1347	school	1	NA	2021-02-26	F	5	0	0	no	NA	NA	NA	NA	NA	NA	NA	NA	NA	NA	NA	NA	NA	NA	NA	NA	NA	NA	NA	NA	NA	NA	NA	NA	NA	NA	NA	NA	NA	NA	NA	NA	NA	NA	719.633191594897	NA	0	2021-03-01	0	2021-03-01
1348	school	1	NA	2021-02-26	F	5	0	0	no	NA	NA	NA	NA	NA	NA	NA	NA	NA	NA	NA	NA	NA	NA	NA	NA	NA	NA	NA	NA	NA	NA	NA	NA	NA	NA	NA	NA	NA	NA	NA	NA	NA	NA	719.633191594897	NA	0	2021-03-01	0	2021-03-01
1349	school	1	NA	2021-02-26	F	5	0	0	no	NA	NA	NA	NA	NA	NA	NA	NA	NA	NA	NA	NA	NA	NA	NA	NA	NA	NA	NA	NA	NA	NA	NA	NA	NA	NA	NA	NA	NA	NA	NA	NA	NA	NA	719.633191594897	NA	0	2021-03-01	0	2021-03-01
1350	school	1	NA	2021-02-26	F	5	0	0	no	NA	NA	NA	NA	NA	NA	NA	NA	NA	NA	NA	NA	NA	NA	NA	NA	NA	NA	NA	NA	NA	NA	NA	NA	NA	NA	NA	NA	NA	NA	NA	NA	NA	NA	719.633191594897	NA	0	2021-03-01	0	2021-03-01
1351	school	1	NA	2021-02-26	F	5	0	0	no	NA	NA	NA	NA	NA	NA	NA	NA	NA	NA	NA	NA	NA	NA	NA	NA	NA	NA	NA	NA	NA	NA	NA	NA	NA	NA	NA	NA	NA	NA	NA	NA	NA	NA	719.633191594897	NA	0	2021-03-01	0	2021-03-01
1352	school	1	NA	2021-02-26	F	5	0	0	no	NA	NA	NA	NA	NA	NA	NA	NA	NA	NA	NA	NA	NA	NA	NA	NA	NA	NA	NA	NA	NA	NA	NA	NA	NA	NA	NA	NA	NA	NA	NA	NA	NA	NA	719.633191594897	NA	0	2021-03-01	0	2021-03-01
1353	school	1	NA	2021-02-26	F	4	0	0	no	NA	NA	NA	NA	NA	NA	NA	NA	NA	NA	NA	NA	NA	NA	NA	NA	NA	NA	NA	NA	NA	NA	NA	NA	NA	NA	NA	NA	NA	NA	NA	NA	NA	NA	719.633191594897	NA	0	2021-03-01	0	2021-03-01
1354	school	1	NA	2021-02-26	F	4	0	0	no	NA	NA	NA	NA	NA	NA	NA	NA	NA	NA	NA	NA	NA	NA	NA	NA	NA	NA	NA	NA	NA	NA	NA	NA	NA	NA	NA	NA	NA	NA	NA	NA	NA	NA	719.633191594897	NA	0	2021-03-01	0	2021-03-01
1355	school	1	NA	2021-02-26	F	4	0	0	no	NA	NA	NA	NA	NA	NA	NA	NA	NA	NA	NA	NA	NA	NA	NA	NA	NA	NA	NA	NA	NA	NA	NA	NA	NA	NA	NA	NA	NA	NA	NA	NA	NA	NA	719.633191594897	NA	0	2021-03-01	0	2021-03-01
1356	school	1	NA	2021-02-26	F	5	0	0	no	NA	NA	NA	NA	NA	NA	NA	NA	NA	NA	NA	NA	NA	NA	NA	NA	NA	NA	NA	NA	NA	NA	NA	NA	NA	NA	NA	NA	NA	NA	NA	NA	NA	NA	719.633191594897	NA	0	2021-03-01	0	2021-03-01
1357	school	1	NA	2021-02-26	M	5	0	0	no	NA	NA	NA	NA	NA	NA	NA	NA	NA	NA	NA	NA	NA	NA	NA	NA	NA	NA	NA	NA	NA	NA	NA	NA	NA	NA	NA	NA	NA	NA	NA	NA	NA	NA	719.633191594897	NA	0	2021-03-01	0	2021-03-01
1358	school	1	NA	2021-02-26	M	5	0	0	no	NA	NA	NA	NA	NA	NA	NA	NA	NA	NA	NA	NA	NA	NA	NA	NA	NA	NA	NA	NA	NA	NA	NA	NA	NA	NA	NA	NA	NA	NA	NA	NA	NA	NA	719.633191594897	NA	0	2021-03-01	0	2021-03-01
1359	school	1	NA	2021-02-26	M	5	0	0	no	NA	NA	NA	NA	NA	NA	NA	NA	NA	NA	NA	NA	NA	NA	NA	NA	NA	NA	NA	NA	NA	NA	NA	NA	NA	NA	NA	NA	NA	NA	NA	NA	NA	NA	719.633191594897	NA	0	2021-03-01	0	2021-03-01
1360	school	1	NA	2021-02-26	M	5	0	0	no	NA	NA	NA	NA	NA	NA	NA	NA	NA	NA	NA	NA	NA	NA	NA	NA	NA	NA	NA	NA	NA	NA	NA	NA	NA	NA	NA	NA	NA	NA	NA	NA	NA	NA	719.633191594897	NA	0	2021-03-01	0	2021-03-01
1361	school	1	NA	2021-02-26	M	5	0	0	no	NA	NA	NA	NA	NA	NA	NA	NA	NA	NA	NA	NA	NA	NA	NA	NA	NA	NA	NA	NA	NA	NA	NA	NA	NA	NA	NA	NA	NA	NA	NA	NA	NA	NA	719.633191594897	NA	21	2021-03-01	2	2021-03-01
1362	school	1	NA	2021-02-26	M	5	0	0	no	NA	NA	NA	NA	NA	NA	NA	NA	NA	NA	NA	NA	NA	NA	NA	NA	NA	NA	NA	NA	NA	NA	NA	NA	NA	NA	NA	NA	NA	NA	NA	NA	NA	NA	719.633191594897	NA	0	2021-03-01	0	2021-03-01
1363	school	1	NA	2021-02-26	M	5	0	0	no	NA	NA	NA	NA	NA	NA	NA	NA	NA	NA	NA	NA	NA	NA	NA	NA	NA	NA	NA	NA	NA	NA	NA	NA	NA	NA	NA	NA	NA	NA	NA	NA	NA	NA	719.633191594897	NA	0	2021-03-01	0	2021-03-01
1364	school	1	NA	2021-02-26	M	4	0	0	no	NA	NA	NA	NA	NA	NA	NA	NA	NA	NA	NA	NA	NA	NA	NA	NA	NA	NA	NA	NA	NA	NA	NA	NA	NA	NA	NA	NA	NA	NA	NA	NA	NA	NA	719.633191594897	NA	0	2021-03-01	0	2021-03-01
1365	school	1	NA	2021-02-26	M	4	0	0	no	NA	NA	NA	NA	NA	NA	NA	NA	NA	NA	NA	NA	NA	NA	NA	NA	NA	NA	NA	NA	NA	NA	NA	NA	NA	NA	NA	NA	NA	NA	NA	NA	NA	NA	719.633191594897	NA	0	2021-03-01	0	2021-03-01
1366	school	1	NA	2021-02-26	M	5	0	0	no	NA	NA	NA	NA	NA	NA	NA	NA	NA	NA	NA	NA	NA	NA	NA	NA	NA	NA	NA	NA	NA	NA	NA	NA	NA	NA	NA	NA	NA	NA	NA	NA	NA	NA	719.633191594897	NA	0	2021-03-01	0	2021-03-01
1367	school	1	NA	2021-02-26	M	4	0	0	no	NA	NA	NA	NA	NA	NA	NA	NA	NA	NA	NA	NA	NA	NA	NA	NA	NA	NA	NA	NA	NA	NA	NA	NA	NA	NA	NA	NA	NA	NA	NA	NA	NA	NA	719.633191594897	NA	0	2021-03-01	0	2021-03-01
1368	school	8	NA	2021-03-01	F	7	1	1	no	NA	NA	NA	NA	NA	NA	NA	NA	NA	NA	NA	NA	NA	NA	NA	NA	NA	NA	NA	NA	NA	NA	NA	NA	NA	NA	NA	NA	NA	NA	NA	NA	NA	NA	3502.7301176387173	NA	0	2021-03-02	0	2021-03-02
1369	school	8	NA	2021-03-01	F	6	1	1	no	NA	NA	NA	NA	NA	NA	NA	NA	NA	NA	NA	NA	NA	NA	NA	NA	NA	NA	NA	NA	NA	NA	NA	NA	NA	NA	NA	NA	NA	NA	NA	NA	NA	NA	3502.7301176387173	NA	0	2021-03-02	0	2021-03-02
1370	school	8	NA	2021-03-01	F	6	1	1	no	NA	NA	NA	NA	NA	NA	NA	NA	NA	NA	NA	NA	NA	NA	NA	NA	NA	NA	NA	NA	NA	NA	NA	NA	NA	NA	NA	NA	NA	NA	NA	NA	NA	NA	3502.7301176387173	NA	0	2021-03-02	0	2021-03-02
1371	school	8	NA	2021-03-01	F	6	1	1	no	NA	NA	NA	NA	NA	NA	NA	NA	NA	NA	NA	NA	NA	NA	NA	NA	NA	NA	NA	NA	NA	NA	NA	NA	NA	NA	NA	NA	NA	NA	NA	NA	NA	NA	3502.7301176387173	NA	0	2021-03-02	0	2021-03-02
1372	school	8	NA	2021-03-01	F	5	1	1	no	NA	NA	NA	NA	NA	NA	NA	NA	NA	NA	NA	NA	NA	NA	NA	NA	NA	NA	NA	NA	NA	NA	NA	NA	NA	NA	NA	NA	NA	NA	NA	NA	NA	NA	3502.7301176387173	NA	0	2021-03-02	0	2021-03-02
1373	school	8	NA	2021-03-01	F	5	1	1	no	NA	NA	NA	NA	NA	NA	NA	NA	NA	NA	NA	NA	NA	NA	NA	NA	NA	NA	NA	NA	NA	NA	NA	NA	NA	NA	NA	NA	NA	NA	NA	NA	NA	NA	3502.7301176387173	NA	0	2021-03-02	0	2021-03-02
1374	school	8	NA	2021-03-01	F	6	1	1	no	NA	NA	NA	NA	NA	NA	NA	NA	NA	NA	NA	NA	NA	NA	NA	NA	NA	NA	NA	NA	NA	NA	NA	NA	NA	NA	NA	NA	NA	NA	NA	NA	NA	NA	3502.7301176387173	NA	0	2021-03-02	0	2021-03-02
1375	school	8	NA	2021-03-01	F	6	1	1	no	NA	NA	NA	NA	NA	NA	NA	NA	NA	NA	NA	NA	NA	NA	NA	NA	NA	NA	NA	NA	NA	NA	NA	NA	NA	NA	NA	NA	NA	NA	NA	NA	NA	NA	3502.7301176387173	NA	0	2021-03-02	0	2021-03-02
1376	school	8	NA	2021-03-01	M	7	1	0	no	NA	NA	NA	NA	NA	NA	NA	NA	NA	NA	NA	NA	NA	NA	NA	NA	NA	NA	NA	NA	NA	NA	NA	NA	NA	NA	NA	NA	NA	NA	NA	NA	NA	NA	3502.7301176387173	NA	0	2021-03-02	0	2021-03-02
1377	school	8	NA	2021-03-01	M	7	1	1	no	NA	NA	NA	NA	NA	NA	NA	NA	NA	NA	NA	NA	NA	NA	NA	NA	NA	NA	NA	NA	NA	NA	NA	NA	NA	NA	NA	NA	NA	NA	NA	NA	NA	NA	3502.7301176387173	NA	0	2021-03-02	0	2021-03-02
1378	school	8	NA	2021-03-01	M	6	1	1	no	NA	NA	NA	NA	NA	NA	NA	NA	NA	NA	NA	NA	NA	NA	NA	NA	NA	NA	NA	NA	NA	NA	NA	NA	NA	NA	NA	NA	NA	NA	NA	NA	NA	NA	3502.7301176387173	NA	0	2021-03-02	0	2021-03-02
1379	school	8	NA	2021-03-01	M	6	1	1	no	NA	NA	NA	NA	NA	NA	NA	NA	NA	NA	NA	NA	NA	NA	NA	NA	NA	NA	NA	NA	NA	NA	NA	NA	NA	NA	NA	NA	NA	NA	NA	NA	NA	NA	3502.7301176387173	NA	0	2021-03-02	0	2021-03-02
1380	school	8	NA	2021-03-01	M	5	1	1	no	NA	NA	NA	NA	NA	NA	NA	NA	NA	NA	NA	NA	NA	NA	NA	NA	NA	NA	NA	NA	NA	NA	NA	NA	NA	NA	NA	NA	NA	NA	NA	NA	NA	NA	3502.7301176387173	NA	0	2021-03-02	0	2021-03-02
1381	school	8	NA	2021-03-01	M	6	1	1	no	NA	NA	NA	NA	NA	NA	NA	NA	NA	NA	NA	NA	NA	NA	NA	NA	NA	NA	NA	NA	NA	NA	NA	NA	NA	NA	NA	NA	NA	NA	NA	NA	NA	NA	3502.7301176387173	NA	0	2021-03-02	0	2021-03-02
1382	school	8	NA	2021-03-01	M	6	1	1	no	NA	NA	NA	NA	NA	NA	NA	NA	NA	NA	NA	NA	NA	NA	NA	NA	NA	NA	NA	NA	NA	NA	NA	NA	NA	NA	NA	NA	NA	NA	NA	NA	NA	NA	3502.7301176387173	NA	0	2021-03-02	0	2021-03-02
1383	school	8	NA	2021-03-01	M	7	1	1	no	NA	NA	NA	NA	NA	NA	NA	NA	NA	NA	NA	NA	NA	NA	NA	NA	NA	NA	NA	NA	NA	NA	NA	NA	NA	NA	NA	NA	NA	NA	NA	NA	NA	NA	3502.7301176387173	NA	0	2021-03-02	0	2021-03-02
1384	school	8	NA	2021-03-01	M	7	2	1	no	NA	NA	NA	NA	NA	NA	NA	NA	NA	NA	NA	NA	NA	NA	NA	NA	NA	NA	NA	NA	NA	NA	NA	NA	NA	NA	NA	NA	NA	NA	NA	NA	NA	NA	3502.7301176387173	NA	0	2021-03-02	0	2021-03-02
1385	school	8	NA	2021-03-01	M	8	2	1	no	NA	NA	NA	NA	NA	NA	NA	NA	NA	NA	NA	NA	NA	NA	NA	NA	NA	NA	NA	NA	NA	NA	NA	NA	NA	NA	NA	NA	NA	NA	NA	NA	NA	NA	3502.7301176387173	NA	0	2021-03-02	0	2021-03-02
1386	school	8	NA	2021-03-01	M	8	2	1	no	NA	NA	NA	NA	NA	NA	NA	NA	NA	NA	NA	NA	NA	NA	NA	NA	NA	NA	NA	NA	NA	NA	NA	NA	NA	NA	NA	NA	NA	NA	NA	NA	NA	NA	3502.7301176387173	NA	0	2021-03-02	0	2021-03-02
1387	school	8	NA	2021-03-01	M	7	2	1	no	NA	NA	NA	NA	NA	NA	NA	NA	NA	NA	NA	NA	NA	NA	NA	NA	NA	NA	NA	NA	NA	NA	NA	NA	NA	NA	NA	NA	NA	NA	NA	NA	NA	NA	3502.7301176387173	NA	0	2021-03-02	0	2021-03-02
1388	school	8	NA	2021-03-01	M	7	2	1	no	NA	NA	NA	NA	NA	NA	NA	NA	NA	NA	NA	NA	NA	NA	NA	NA	NA	NA	NA	NA	NA	NA	NA	NA	NA	NA	NA	NA	NA	NA	NA	NA	NA	NA	3502.7301176387173	NA	0	2021-03-02	0	2021-03-02
1389	school	8	NA	2021-03-01	M	8	2	1	no	NA	NA	NA	NA	NA	NA	NA	NA	NA	NA	NA	NA	NA	NA	NA	NA	NA	NA	NA	NA	NA	NA	NA	NA	NA	NA	NA	NA	NA	NA	NA	NA	NA	NA	3502.7301176387173	NA	0	2021-03-02	0	2021-03-02
1390	school	8	NA	2021-03-01	M	9	2	1	no	NA	NA	NA	NA	NA	NA	NA	NA	NA	NA	NA	NA	NA	NA	NA	NA	NA	NA	NA	NA	NA	NA	NA	NA	NA	NA	NA	NA	NA	NA	NA	NA	NA	NA	3502.7301176387173	NA	0	2021-03-02	0	2021-03-02
1391	school	8	NA	2021-03-01	M	6	2	1	no	NA	NA	NA	NA	NA	NA	NA	NA	NA	NA	NA	NA	NA	NA	NA	NA	NA	NA	NA	NA	NA	NA	NA	NA	NA	NA	NA	NA	NA	NA	NA	NA	NA	NA	3502.7301176387173	NA	0	2021-03-02	0	2021-03-02
1392	school	8	NA	2021-03-01	M	7	2	1	no	NA	NA	NA	NA	NA	NA	NA	NA	NA	NA	NA	NA	NA	NA	NA	NA	NA	NA	NA	NA	NA	NA	NA	NA	NA	NA	NA	NA	NA	NA	NA	NA	NA	NA	3502.7301176387173	NA	0	2021-03-02	0	2021-03-02
1393	school	8	NA	2021-03-01	F	8	2	1	no	NA	NA	NA	NA	NA	NA	NA	NA	NA	NA	NA	NA	NA	NA	NA	NA	NA	NA	NA	NA	NA	NA	NA	NA	NA	NA	NA	NA	NA	NA	NA	NA	NA	NA	3502.7301176387173	NA	0	2021-03-02	0	2021-03-02
1394	school	8	NA	2021-03-01	F	8	2	1	no	NA	NA	NA	NA	NA	NA	NA	NA	NA	NA	NA	NA	NA	NA	NA	NA	NA	NA	NA	NA	NA	NA	NA	NA	NA	NA	NA	NA	NA	NA	NA	NA	NA	NA	3502.7301176387173	NA	0	2021-03-02	0	2021-03-02
1395	school	8	NA	2021-03-01	F	7	2	1	no	NA	NA	NA	NA	NA	NA	NA	NA	NA	NA	NA	NA	NA	NA	NA	NA	NA	NA	NA	NA	NA	NA	NA	NA	NA	NA	NA	NA	NA	NA	NA	NA	NA	NA	3502.7301176387173	NA	0	2021-03-02	1	2021-03-02
1396	school	8	NA	2021-03-01	F	8	2	1	no	NA	NA	NA	NA	NA	NA	NA	NA	NA	NA	NA	NA	NA	NA	NA	NA	NA	NA	NA	NA	NA	NA	NA	NA	NA	NA	NA	NA	NA	NA	NA	NA	NA	NA	3502.7301176387173	NA	0	2021-03-02	0	2021-03-02
1397	school	8	NA	2021-03-01	F	7	2	1	no	NA	NA	NA	NA	NA	NA	NA	NA	NA	NA	NA	NA	NA	NA	NA	NA	NA	NA	NA	NA	NA	NA	NA	NA	NA	NA	NA	NA	NA	NA	NA	NA	NA	NA	3502.7301176387173	NA	0	2021-03-02	0	2021-03-02
1398	school	8	NA	2021-03-01	F	8	2	1	no	NA	NA	NA	NA	NA	NA	NA	NA	NA	NA	NA	NA	NA	NA	NA	NA	NA	NA	NA	NA	NA	NA	NA	NA	NA	NA	NA	NA	NA	NA	NA	NA	NA	NA	3502.7301176387173	NA	0	2021-03-02	0	2021-03-02
1399	school	8	NA	2021-03-01	F	8	2	1	no	NA	NA	NA	NA	NA	NA	NA	NA	NA	NA	NA	NA	NA	NA	NA	NA	NA	NA	NA	NA	NA	NA	NA	NA	NA	NA	NA	NA	NA	NA	NA	NA	NA	NA	3502.7301176387173	NA	0	2021-03-02	0	2021-03-02
1400	school	8	NA	2021-03-01	F	9	2	1	no	NA	NA	NA	NA	NA	NA	NA	NA	NA	NA	NA	NA	NA	NA	NA	NA	NA	NA	NA	NA	NA	NA	NA	NA	NA	NA	NA	NA	NA	NA	NA	NA	NA	NA	3502.7301176387173	NA	0	2021-03-02	0	2021-03-02
1401	school	8	NA	2021-03-01	F	9	3	1	no	NA	NA	NA	NA	NA	NA	NA	NA	NA	NA	NA	NA	NA	NA	NA	NA	NA	NA	NA	NA	NA	NA	NA	NA	NA	NA	NA	NA	NA	NA	NA	NA	NA	NA	3502.7301176387173	NA	0	2021-03-02	0	2021-03-02
1402	school	8	NA	2021-03-01	F	11	3	1	yes	NA	NA	NA	NA	NA	NA	NA	NA	NA	NA	NA	NA	NA	NA	NA	NA	NA	NA	NA	NA	NA	NA	NA	NA	NA	NA	NA	NA	NA	NA	NA	NA	NA	NA	3502.7301176387173	NA	0	2021-03-02	0	2021-03-02
1403	school	8	NA	2021-03-01	F	8	3	1	no	NA	NA	NA	NA	NA	NA	NA	NA	NA	NA	NA	NA	NA	NA	NA	NA	NA	NA	NA	NA	NA	NA	NA	NA	NA	NA	NA	NA	NA	NA	NA	NA	NA	NA	3502.7301176387173	NA	0	2021-03-02	0	2021-03-02
1404	school	8	NA	2021-03-01	F	11	3	1	no	NA	NA	NA	NA	NA	NA	NA	NA	NA	NA	NA	NA	NA	NA	NA	NA	NA	NA	NA	NA	NA	NA	NA	NA	NA	NA	NA	NA	NA	NA	NA	NA	NA	NA	3502.7301176387173	NA	0	2021-03-02	0	2021-03-02
1405	school	8	NA	2021-03-01	F	8	3	1	no	NA	NA	NA	NA	NA	NA	NA	NA	NA	NA	NA	NA	NA	NA	NA	NA	NA	NA	NA	NA	NA	NA	NA	NA	NA	NA	NA	NA	NA	NA	NA	NA	NA	NA	3502.7301176387173	NA	0	2021-03-02	0	2021-03-02
1406	school	8	NA	2021-03-01	F	9	3	1	no	NA	NA	NA	NA	NA	NA	NA	NA	NA	NA	NA	NA	NA	NA	NA	NA	NA	NA	NA	NA	NA	NA	NA	NA	NA	NA	NA	NA	NA	NA	NA	NA	NA	NA	3502.7301176387173	NA	0	2021-03-02	0	2021-03-02
1407	school	8	NA	2021-03-01	F	10	3	1	yes	NA	NA	NA	NA	NA	NA	NA	NA	NA	NA	NA	NA	NA	NA	NA	NA	NA	NA	NA	NA	NA	NA	NA	NA	NA	NA	NA	NA	NA	NA	NA	NA	NA	NA	3502.7301176387173	NA	0	2021-03-02	0	2021-03-02
1408	school	8	NA	2021-03-01	F	9	3	1	yes	NA	NA	NA	NA	NA	NA	NA	NA	NA	NA	NA	NA	NA	NA	NA	NA	NA	NA	NA	NA	NA	NA	NA	NA	NA	NA	NA	NA	NA	NA	NA	NA	NA	NA	3502.7301176387173	NA	0	2021-03-02	0	2021-03-02
1409	school	8	NA	2021-03-01	F	9	3	1	yes	NA	NA	NA	NA	NA	NA	NA	NA	NA	NA	NA	NA	NA	NA	NA	NA	NA	NA	NA	NA	NA	NA	NA	NA	NA	NA	NA	NA	NA	NA	NA	NA	NA	NA	3502.7301176387173	NA	0	2021-03-02	0	2021-03-02
1410	school	8	NA	2021-03-01	F	9	3	1	no	NA	NA	NA	NA	NA	NA	NA	NA	NA	NA	NA	NA	NA	NA	NA	NA	NA	NA	NA	NA	NA	NA	NA	NA	NA	NA	NA	NA	NA	NA	NA	NA	NA	NA	3502.7301176387173	NA	0	2021-03-02	0	2021-03-02
1411	school	8	NA	2021-03-01	F	9	3	1	no	NA	NA	NA	NA	NA	NA	NA	NA	NA	NA	NA	NA	NA	NA	NA	NA	NA	NA	NA	NA	NA	NA	NA	NA	NA	NA	NA	NA	NA	NA	NA	NA	NA	NA	3502.7301176387173	NA	0	2021-03-02	4	2021-03-02
1412	school	8	NA	2021-03-01	F	8	3	1	no	NA	NA	NA	NA	NA	NA	NA	NA	NA	NA	NA	NA	NA	NA	NA	NA	NA	NA	NA	NA	NA	NA	NA	NA	NA	NA	NA	NA	NA	NA	NA	NA	NA	NA	3502.7301176387173	NA	0	2021-03-02	0	2021-03-02
1413	school	8	NA	2021-03-01	M	11	3	1	no	NA	NA	NA	NA	NA	NA	NA	NA	NA	NA	NA	NA	NA	NA	NA	NA	NA	NA	NA	NA	NA	NA	NA	NA	NA	NA	NA	NA	NA	NA	NA	NA	NA	NA	3502.7301176387173	NA	0	2021-03-02	0	2021-03-02
1414	school	8	NA	2021-03-01	M	10	3	1	no	NA	NA	NA	NA	NA	NA	NA	NA	NA	NA	NA	NA	NA	NA	NA	NA	NA	NA	NA	NA	NA	NA	NA	NA	NA	NA	NA	NA	NA	NA	NA	NA	NA	NA	3502.7301176387173	NA	0	2021-03-02	0	2021-03-02
1415	school	8	NA	2021-03-01	M	10	3	1	no	NA	NA	NA	NA	NA	NA	NA	NA	NA	NA	NA	NA	NA	NA	NA	NA	NA	NA	NA	NA	NA	NA	NA	NA	NA	NA	NA	NA	NA	NA	NA	NA	NA	NA	3502.7301176387173	NA	0	2021-03-02	0	2021-03-02
1416	school	8	NA	2021-03-01	M	9	3	1	no	NA	NA	NA	NA	NA	NA	NA	NA	NA	NA	NA	NA	NA	NA	NA	NA	NA	NA	NA	NA	NA	NA	NA	NA	NA	NA	NA	NA	NA	NA	NA	NA	NA	NA	3502.7301176387173	NA	0	2021-03-02	4	2021-03-02
1417	school	8	NA	2021-03-01	M	10	3	1	no	NA	NA	NA	NA	NA	NA	NA	NA	NA	NA	NA	NA	NA	NA	NA	NA	NA	NA	NA	NA	NA	NA	NA	NA	NA	NA	NA	NA	NA	NA	NA	NA	NA	NA	3502.7301176387173	NA	0	2021-03-02	0	2021-03-02
1418	school	8	NA	2021-03-01	M	10	3	1	no	NA	NA	NA	NA	NA	NA	NA	NA	NA	NA	NA	NA	NA	NA	NA	NA	NA	NA	NA	NA	NA	NA	NA	NA	NA	NA	NA	NA	NA	NA	NA	NA	NA	NA	3502.7301176387173	NA	0	2021-03-02	0	2021-03-02
1419	school	8	NA	2021-03-01	M	10	3	1	no	NA	NA	NA	NA	NA	NA	NA	NA	NA	NA	NA	NA	NA	NA	NA	NA	NA	NA	NA	NA	NA	NA	NA	NA	NA	NA	NA	NA	NA	NA	NA	NA	NA	NA	3502.7301176387173	NA	0	2021-03-02	0	2021-03-02
1420	school	8	NA	2021-03-01	F	11	4	1	no	NA	NA	NA	NA	NA	NA	NA	NA	NA	NA	NA	NA	NA	NA	NA	NA	NA	NA	NA	NA	NA	NA	NA	NA	NA	NA	NA	NA	NA	NA	NA	NA	NA	NA	3502.7301176387173	NA	0	2021-03-02	0	2021-03-02
1421	school	8	NA	2021-03-01	F	10	4	1	no	NA	NA	NA	NA	NA	NA	NA	NA	NA	NA	NA	NA	NA	NA	NA	NA	NA	NA	NA	NA	NA	NA	NA	NA	NA	NA	NA	NA	NA	NA	NA	NA	NA	NA	3502.7301176387173	NA	0	2021-03-02	0	2021-03-02
1422	school	8	NA	2021-03-01	F	10	4	1	no	NA	NA	NA	NA	NA	NA	NA	NA	NA	NA	NA	NA	NA	NA	NA	NA	NA	NA	NA	NA	NA	NA	NA	NA	NA	NA	NA	NA	NA	NA	NA	NA	NA	NA	3502.7301176387173	NA	0	2021-03-02	0	2021-03-02
1423	school	8	NA	2021-03-01	F	11	4	1	no	NA	NA	NA	NA	NA	NA	NA	NA	NA	NA	NA	NA	NA	NA	NA	NA	NA	NA	NA	NA	NA	NA	NA	NA	NA	NA	NA	NA	NA	NA	NA	NA	NA	NA	3502.7301176387173	NA	0	2021-03-02	0	2021-03-02
1424	school	8	NA	2021-03-01	F	11	4	1	no	NA	NA	NA	NA	NA	NA	NA	NA	NA	NA	NA	NA	NA	NA	NA	NA	NA	NA	NA	NA	NA	NA	NA	NA	NA	NA	NA	NA	NA	NA	NA	NA	NA	NA	3502.7301176387173	NA	0	2021-03-02	0	2021-03-02
1425	school	8	NA	2021-03-01	F	11	4	1	no	NA	NA	NA	NA	NA	NA	NA	NA	NA	NA	NA	NA	NA	NA	NA	NA	NA	NA	NA	NA	NA	NA	NA	NA	NA	NA	NA	NA	NA	NA	NA	NA	NA	NA	3502.7301176387173	NA	0	2021-03-02	0	2021-03-02
1426	school	8	NA	2021-03-01	F	10	4	1	no	NA	NA	NA	NA	NA	NA	NA	NA	NA	NA	NA	NA	NA	NA	NA	NA	NA	NA	NA	NA	NA	NA	NA	NA	NA	NA	NA	NA	NA	NA	NA	NA	NA	NA	3502.7301176387173	NA	0	2021-03-02	4	2021-03-02
1427	school	8	NA	2021-03-01	F	10	4	1	no	NA	NA	NA	NA	NA	NA	NA	NA	NA	NA	NA	NA	NA	NA	NA	NA	NA	NA	NA	NA	NA	NA	NA	NA	NA	NA	NA	NA	NA	NA	NA	NA	NA	NA	3502.7301176387173	NA	0	2021-03-02	0	2021-03-02
1428	school	8	NA	2021-03-01	F	10	4	1	no	NA	NA	NA	NA	NA	NA	NA	NA	NA	NA	NA	NA	NA	NA	NA	NA	NA	NA	NA	NA	NA	NA	NA	NA	NA	NA	NA	NA	NA	NA	NA	NA	NA	NA	3502.7301176387173	NA	0	2021-03-02	0	2021-03-02
1429	school	8	NA	2021-03-01	F	12	4	1	no	NA	NA	NA	NA	NA	NA	NA	NA	NA	NA	NA	NA	NA	NA	NA	NA	NA	NA	NA	NA	NA	NA	NA	NA	NA	NA	NA	NA	NA	NA	NA	NA	NA	NA	3502.7301176387173	NA	0	2021-03-02	0	2021-03-02
1430	school	8	NA	2021-03-01	F	10	4	1	no	NA	NA	NA	NA	NA	NA	NA	NA	NA	NA	NA	NA	NA	NA	NA	NA	NA	NA	NA	NA	NA	NA	NA	NA	NA	NA	NA	NA	NA	NA	NA	NA	NA	NA	3502.7301176387173	NA	0	2021-03-02	0	2021-03-02
1431	school	8	NA	2021-03-01	F	9	4	1	no	NA	NA	NA	NA	NA	NA	NA	NA	NA	NA	NA	NA	NA	NA	NA	NA	NA	NA	NA	NA	NA	NA	NA	NA	NA	NA	NA	NA	NA	NA	NA	NA	NA	NA	3502.7301176387173	NA	0	2021-03-02	0	2021-03-02
1432	school	8	NA	2021-03-01	F	11	4	1	no	NA	NA	NA	NA	NA	NA	NA	NA	NA	NA	NA	NA	NA	NA	NA	NA	NA	NA	NA	NA	NA	NA	NA	NA	NA	NA	NA	NA	NA	NA	NA	NA	NA	NA	3502.7301176387173	NA	0	2021-03-02	0	2021-03-02
1433	school	8	NA	2021-03-01	M	11	4	1	no	NA	NA	NA	NA	NA	NA	NA	NA	NA	NA	NA	NA	NA	NA	NA	NA	NA	NA	NA	NA	NA	NA	NA	NA	NA	NA	NA	NA	NA	NA	NA	NA	NA	NA	3502.7301176387173	NA	0	2021-03-02	4	2021-03-02
1434	school	8	NA	2021-03-01	M	11	4	1	no	NA	NA	NA	NA	NA	NA	NA	NA	NA	NA	NA	NA	NA	NA	NA	NA	NA	NA	NA	NA	NA	NA	NA	NA	NA	NA	NA	NA	NA	NA	NA	NA	NA	NA	3502.7301176387173	NA	0	2021-03-02	0	2021-03-02
1435	school	8	NA	2021-03-01	M	11	4	1	no	NA	NA	NA	NA	NA	NA	NA	NA	NA	NA	NA	NA	NA	NA	NA	NA	NA	NA	NA	NA	NA	NA	NA	NA	NA	NA	NA	NA	NA	NA	NA	NA	NA	NA	3502.7301176387173	NA	0	2021-03-02	0	2021-03-02
1436	school	8	NA	2021-03-01	M	10	4	1	no	NA	NA	NA	NA	NA	NA	NA	NA	NA	NA	NA	NA	NA	NA	NA	NA	NA	NA	NA	NA	NA	NA	NA	NA	NA	NA	NA	NA	NA	NA	NA	NA	NA	NA	3502.7301176387173	NA	0	2021-03-02	0	2021-03-02
1437	school	8	NA	2021-03-01	M	11	4	0	no	NA	NA	NA	NA	NA	NA	NA	NA	NA	NA	NA	NA	NA	NA	NA	NA	NA	NA	NA	NA	NA	NA	NA	NA	NA	NA	NA	NA	NA	NA	NA	NA	NA	NA	3502.7301176387173	NA	0	2021-03-02	0	2021-03-02
1438	school	8	NA	2021-03-01	M	11	4	1	no	NA	NA	NA	NA	NA	NA	NA	NA	NA	NA	NA	NA	NA	NA	NA	NA	NA	NA	NA	NA	NA	NA	NA	NA	NA	NA	NA	NA	NA	NA	NA	NA	NA	NA	3502.7301176387173	NA	0	2021-03-02	0	2021-03-02
1439	school	8	NA	2021-03-01	M	12	4	1	no	NA	NA	NA	NA	NA	NA	NA	NA	NA	NA	NA	NA	NA	NA	NA	NA	NA	NA	NA	NA	NA	NA	NA	NA	NA	NA	NA	NA	NA	NA	NA	NA	NA	NA	3502.7301176387173	NA	0	2021-03-02	0	2021-03-02
1440	school	8	NA	2021-03-01	M	13	4	1	yes	NA	NA	NA	NA	NA	NA	NA	NA	NA	NA	NA	NA	NA	NA	NA	NA	NA	NA	NA	NA	NA	NA	NA	NA	NA	NA	NA	NA	NA	NA	NA	NA	NA	NA	3502.7301176387173	NA	0	2021-03-02	0	2021-03-02
1441	school	8	NA	2021-03-01	M	12	4	1	no	NA	NA	NA	NA	NA	NA	NA	NA	NA	NA	NA	NA	NA	NA	NA	NA	NA	NA	NA	NA	NA	NA	NA	NA	NA	NA	NA	NA	NA	NA	NA	NA	NA	NA	3502.7301176387173	NA	0	2021-03-02	0	2021-03-02
1442	school	8	NA	2021-03-01	M	11	4	1	no	NA	NA	NA	NA	NA	NA	NA	NA	NA	NA	NA	NA	NA	NA	NA	NA	NA	NA	NA	NA	NA	NA	NA	NA	NA	NA	NA	NA	NA	NA	NA	NA	NA	NA	3502.7301176387173	NA	0	2021-03-02	0	2021-03-02
1443	school	8	NA	2021-03-01	M	10	4	1	no	NA	NA	NA	NA	NA	NA	NA	NA	NA	NA	NA	NA	NA	NA	NA	NA	NA	NA	NA	NA	NA	NA	NA	NA	NA	NA	NA	NA	NA	NA	NA	NA	NA	NA	3502.7301176387173	NA	0	2021-03-02	0	2021-03-02
1444	school	8	NA	2021-03-01	F	11	5	1	no	NA	NA	NA	NA	NA	NA	NA	NA	NA	NA	NA	NA	NA	NA	NA	NA	NA	NA	NA	NA	NA	NA	NA	NA	NA	NA	NA	NA	NA	NA	NA	NA	NA	NA	3502.7301176387173	NA	0	2021-03-02	0	2021-03-02
1445	school	8	NA	2021-03-01	F	12	5	1	no	NA	NA	NA	NA	NA	NA	NA	NA	NA	NA	NA	NA	NA	NA	NA	NA	NA	NA	NA	NA	NA	NA	NA	NA	NA	NA	NA	NA	NA	NA	NA	NA	NA	NA	3502.7301176387173	NA	0	2021-03-02	0	2021-03-02
1446	school	8	NA	2021-03-01	F	11	5	1	yes	NA	NA	NA	NA	NA	NA	NA	NA	NA	NA	NA	NA	NA	NA	NA	NA	NA	NA	NA	NA	NA	NA	NA	NA	NA	NA	NA	NA	NA	NA	NA	NA	NA	NA	3502.7301176387173	NA	0	2021-03-02	0	2021-03-02
1447	school	8	NA	2021-03-01	F	12	5	1	no	NA	NA	NA	NA	NA	NA	NA	NA	NA	NA	NA	NA	NA	NA	NA	NA	NA	NA	NA	NA	NA	NA	NA	NA	NA	NA	NA	NA	NA	NA	NA	NA	NA	NA	3502.7301176387173	NA	0	2021-03-02	0	2021-03-02
1448	school	8	NA	2021-03-01	F	11	5	1	yes	NA	NA	NA	NA	NA	NA	NA	NA	NA	NA	NA	NA	NA	NA	NA	NA	NA	NA	NA	NA	NA	NA	NA	NA	NA	NA	NA	NA	NA	NA	NA	NA	NA	NA	3502.7301176387173	NA	0	2021-03-02	0	2021-03-02
1449	school	8	NA	2021-03-01	F	11	5	1	no	NA	NA	NA	NA	NA	NA	NA	NA	NA	NA	NA	NA	NA	NA	NA	NA	NA	NA	NA	NA	NA	NA	NA	NA	NA	NA	NA	NA	NA	NA	NA	NA	NA	NA	3502.7301176387173	NA	0	2021-03-02	0	2021-03-02
1450	school	8	NA	2021-03-01	F	11	5	1	no	NA	NA	NA	NA	NA	NA	NA	NA	NA	NA	NA	NA	NA	NA	NA	NA	NA	NA	NA	NA	NA	NA	NA	NA	NA	NA	NA	NA	NA	NA	NA	NA	NA	NA	3502.7301176387173	NA	0	2021-03-02	0	2021-03-02
1451	school	8	NA	2021-03-01	F	11	5	1	no	NA	NA	NA	NA	NA	NA	NA	NA	NA	NA	NA	NA	NA	NA	NA	NA	NA	NA	NA	NA	NA	NA	NA	NA	NA	NA	NA	NA	NA	NA	NA	NA	NA	NA	3502.7301176387173	NA	0	2021-03-02	0	2021-03-02
1452	school	8	NA	2021-03-01	F	11	5	1	no	NA	NA	NA	NA	NA	NA	NA	NA	NA	NA	NA	NA	NA	NA	NA	NA	NA	NA	NA	NA	NA	NA	NA	NA	NA	NA	NA	NA	NA	NA	NA	NA	NA	NA	3502.7301176387173	NA	0	2021-03-02	0	2021-03-02
1453	school	8	NA	2021-03-01	F	12	5	1	no	NA	NA	NA	NA	NA	NA	NA	NA	NA	NA	NA	NA	NA	NA	NA	NA	NA	NA	NA	NA	NA	NA	NA	NA	NA	NA	NA	NA	NA	NA	NA	NA	NA	NA	3502.7301176387173	NA	0	2021-03-02	0	2021-03-02
1454	school	8	NA	2021-03-01	F	13	5	1	no	NA	NA	NA	NA	NA	NA	NA	NA	NA	NA	NA	NA	NA	NA	NA	NA	NA	NA	NA	NA	NA	NA	NA	NA	NA	NA	NA	NA	NA	NA	NA	NA	NA	NA	3502.7301176387173	NA	0	2021-03-02	0	2021-03-02
1455	school	8	NA	2021-03-01	F	12	5	1	no	NA	NA	NA	NA	NA	NA	NA	NA	NA	NA	NA	NA	NA	NA	NA	NA	NA	NA	NA	NA	NA	NA	NA	NA	NA	NA	NA	NA	NA	NA	NA	NA	NA	NA	3502.7301176387173	NA	0	2021-03-02	0	2021-03-02
1456	school	8	NA	2021-03-01	M	13	5	1	no	NA	NA	NA	NA	NA	NA	NA	NA	NA	NA	NA	NA	NA	NA	NA	NA	NA	NA	NA	NA	NA	NA	NA	NA	NA	NA	NA	NA	NA	NA	NA	NA	NA	NA	3502.7301176387173	NA	0	2021-03-02	0	2021-03-02
1457	school	8	NA	2021-03-01	M	12	5	1	no	NA	NA	NA	NA	NA	NA	NA	NA	NA	NA	NA	NA	NA	NA	NA	NA	NA	NA	NA	NA	NA	NA	NA	NA	NA	NA	NA	NA	NA	NA	NA	NA	NA	NA	3502.7301176387173	NA	0	2021-03-02	0	2021-03-02
1458	school	8	NA	2021-03-01	M	13	5	1	no	NA	NA	NA	NA	NA	NA	NA	NA	NA	NA	NA	NA	NA	NA	NA	NA	NA	NA	NA	NA	NA	NA	NA	NA	NA	NA	NA	NA	NA	NA	NA	NA	NA	NA	3502.7301176387173	NA	0	2021-03-02	0	2021-03-02
1459	school	8	NA	2021-03-01	M	11	5	1	no	NA	NA	NA	NA	NA	NA	NA	NA	NA	NA	NA	NA	NA	NA	NA	NA	NA	NA	NA	NA	NA	NA	NA	NA	NA	NA	NA	NA	NA	NA	NA	NA	NA	NA	3502.7301176387173	NA	0	2021-03-02	0	2021-03-02
1460	school	8	NA	2021-03-01	M	14	5	1	no	NA	NA	NA	NA	NA	NA	NA	NA	NA	NA	NA	NA	NA	NA	NA	NA	NA	NA	NA	NA	NA	NA	NA	NA	NA	NA	NA	NA	NA	NA	NA	NA	NA	NA	3502.7301176387173	NA	0	2021-03-02	4	2021-03-02
1461	school	8	NA	2021-03-01	M	13	5	1	no	NA	NA	NA	NA	NA	NA	NA	NA	NA	NA	NA	NA	NA	NA	NA	NA	NA	NA	NA	NA	NA	NA	NA	NA	NA	NA	NA	NA	NA	NA	NA	NA	NA	NA	3502.7301176387173	NA	0	2021-03-02	0	2021-03-02
1462	school	8	NA	2021-03-01	M	11	5	1	no	NA	NA	NA	NA	NA	NA	NA	NA	NA	NA	NA	NA	NA	NA	NA	NA	NA	NA	NA	NA	NA	NA	NA	NA	NA	NA	NA	NA	NA	NA	NA	NA	NA	NA	3502.7301176387173	NA	0	2021-03-02	0	2021-03-02
1463	school	8	NA	2021-03-01	M	13	5	1	no	NA	NA	NA	NA	NA	NA	NA	NA	NA	NA	NA	NA	NA	NA	NA	NA	NA	NA	NA	NA	NA	NA	NA	NA	NA	NA	NA	NA	NA	NA	NA	NA	NA	NA	3502.7301176387173	NA	0	2021-03-02	0	2021-03-02
1464	school	8	NA	2021-03-01	M	11	5	1	no	NA	NA	NA	NA	NA	NA	NA	NA	NA	NA	NA	NA	NA	NA	NA	NA	NA	NA	NA	NA	NA	NA	NA	NA	NA	NA	NA	NA	NA	NA	NA	NA	NA	NA	3502.7301176387173	NA	0	2021-03-02	0	2021-03-02
1465	school	8	NA	2021-03-01	M	13	5	1	no	NA	NA	NA	NA	NA	NA	NA	NA	NA	NA	NA	NA	NA	NA	NA	NA	NA	NA	NA	NA	NA	NA	NA	NA	NA	NA	NA	NA	NA	NA	NA	NA	NA	NA	3502.7301176387173	NA	0	2021-03-02	0	2021-03-02
1466	school	8	NA	2021-03-01	M	13	5	1	no	NA	NA	NA	NA	NA	NA	NA	NA	NA	NA	NA	NA	NA	NA	NA	NA	NA	NA	NA	NA	NA	NA	NA	NA	NA	NA	NA	NA	NA	NA	NA	NA	NA	NA	3502.7301176387173	NA	0	2021-03-02	0	2021-03-02
1467	school	8	NA	2021-03-01	F	14	6	1	no	NA	NA	NA	NA	NA	NA	NA	NA	NA	NA	NA	NA	NA	NA	NA	NA	NA	NA	NA	NA	NA	NA	NA	NA	NA	NA	NA	NA	NA	NA	NA	NA	NA	NA	3502.7301176387173	NA	0	2021-03-02	0	2021-03-02
1468	school	8	NA	2021-03-01	F	14	6	1	no	NA	NA	NA	NA	NA	NA	NA	NA	NA	NA	NA	NA	NA	NA	NA	NA	NA	NA	NA	NA	NA	NA	NA	NA	NA	NA	NA	NA	NA	NA	NA	NA	NA	NA	3502.7301176387173	NA	0	2021-03-02	0	2021-03-02
1469	school	8	NA	2021-03-01	F	14	6	1	no	NA	NA	NA	NA	NA	NA	NA	NA	NA	NA	NA	NA	NA	NA	NA	NA	NA	NA	NA	NA	NA	NA	NA	NA	NA	NA	NA	NA	NA	NA	NA	NA	NA	NA	3502.7301176387173	NA	0	2021-03-02	0	2021-03-02
1470	school	8	NA	2021-03-01	F	14	6	1	no	NA	NA	NA	NA	NA	NA	NA	NA	NA	NA	NA	NA	NA	NA	NA	NA	NA	NA	NA	NA	NA	NA	NA	NA	NA	NA	NA	NA	NA	NA	NA	NA	NA	NA	3502.7301176387173	NA	0	2021-03-02	0	2021-03-02
1471	school	8	NA	2021-03-01	F	14	6	1	no	NA	NA	NA	NA	NA	NA	NA	NA	NA	NA	NA	NA	NA	NA	NA	NA	NA	NA	NA	NA	NA	NA	NA	NA	NA	NA	NA	NA	NA	NA	NA	NA	NA	NA	3502.7301176387173	NA	0	2021-03-02	0	2021-03-02
1472	school	8	NA	2021-03-01	F	14	6	1	yes	NA	NA	NA	NA	NA	NA	NA	NA	NA	NA	NA	NA	NA	NA	NA	NA	NA	NA	NA	NA	NA	NA	NA	NA	NA	NA	NA	NA	NA	NA	NA	NA	NA	NA	3502.7301176387173	NA	0	2021-03-02	0	2021-03-02
1473	school	8	NA	2021-03-01	F	14	6	1	no	NA	NA	NA	NA	NA	NA	NA	NA	NA	NA	NA	NA	NA	NA	NA	NA	NA	NA	NA	NA	NA	NA	NA	NA	NA	NA	NA	NA	NA	NA	NA	NA	NA	NA	3502.7301176387173	NA	0	2021-03-02	4	2021-03-02
1474	school	8	NA	2021-03-01	F	13	6	1	no	NA	NA	NA	NA	NA	NA	NA	NA	NA	NA	NA	NA	NA	NA	NA	NA	NA	NA	NA	NA	NA	NA	NA	NA	NA	NA	NA	NA	NA	NA	NA	NA	NA	NA	3502.7301176387173	NA	0	2021-03-02	0	2021-03-02
1475	school	8	NA	2021-03-01	F	15	6	1	no	NA	NA	NA	NA	NA	NA	NA	NA	NA	NA	NA	NA	NA	NA	NA	NA	NA	NA	NA	NA	NA	NA	NA	NA	NA	NA	NA	NA	NA	NA	NA	NA	NA	NA	3502.7301176387173	NA	0	2021-03-02	0	2021-03-02
1476	school	8	NA	2021-03-01	F	15	6	1	no	NA	NA	NA	NA	NA	NA	NA	NA	NA	NA	NA	NA	NA	NA	NA	NA	NA	NA	NA	NA	NA	NA	NA	NA	NA	NA	NA	NA	NA	NA	NA	NA	NA	NA	3502.7301176387173	NA	0	2021-03-02	0	2021-03-02
1477	school	8	NA	2021-03-01	F	13	6	1	no	NA	NA	NA	NA	NA	NA	NA	NA	NA	NA	NA	NA	NA	NA	NA	NA	NA	NA	NA	NA	NA	NA	NA	NA	NA	NA	NA	NA	NA	NA	NA	NA	NA	NA	3502.7301176387173	NA	0	2021-03-02	0	2021-03-02
1478	school	8	NA	2021-03-01	F	14	6	1	yes	NA	NA	NA	NA	NA	NA	NA	NA	NA	NA	NA	NA	NA	NA	NA	NA	NA	NA	NA	NA	NA	NA	NA	NA	NA	NA	NA	NA	NA	NA	NA	NA	NA	NA	3502.7301176387173	NA	0	2021-03-02	0	2021-03-02
1479	school	8	NA	2021-03-01	M	14	6	1	no	NA	NA	NA	NA	NA	NA	NA	NA	NA	NA	NA	NA	NA	NA	NA	NA	NA	NA	NA	NA	NA	NA	NA	NA	NA	NA	NA	NA	NA	NA	NA	NA	NA	NA	3502.7301176387173	NA	0	2021-03-02	0	2021-03-02
1480	school	8	NA	2021-03-01	M	13	6	1	no	NA	NA	NA	NA	NA	NA	NA	NA	NA	NA	NA	NA	NA	NA	NA	NA	NA	NA	NA	NA	NA	NA	NA	NA	NA	NA	NA	NA	NA	NA	NA	NA	NA	NA	3502.7301176387173	NA	0	2021-03-02	0	2021-03-02
1481	school	8	NA	2021-03-01	M	16	6	1	no	NA	NA	NA	NA	NA	NA	NA	NA	NA	NA	NA	NA	NA	NA	NA	NA	NA	NA	NA	NA	NA	NA	NA	NA	NA	NA	NA	NA	NA	NA	NA	NA	NA	NA	3502.7301176387173	NA	0	2021-03-02	0	2021-03-02
1482	school	8	NA	2021-03-01	M	14	6	1	no	NA	NA	NA	NA	NA	NA	NA	NA	NA	NA	NA	NA	NA	NA	NA	NA	NA	NA	NA	NA	NA	NA	NA	NA	NA	NA	NA	NA	NA	NA	NA	NA	NA	NA	3502.7301176387173	NA	0	2021-03-02	0	2021-03-02
1483	school	8	NA	2021-03-01	M	12	6	1	no	NA	NA	NA	NA	NA	NA	NA	NA	NA	NA	NA	NA	NA	NA	NA	NA	NA	NA	NA	NA	NA	NA	NA	NA	NA	NA	NA	NA	NA	NA	NA	NA	NA	NA	3502.7301176387173	NA	0	2021-03-02	0	2021-03-02
1484	school	8	NA	2021-03-01	M	12	6	1	no	NA	NA	NA	NA	NA	NA	NA	NA	NA	NA	NA	NA	NA	NA	NA	NA	NA	NA	NA	NA	NA	NA	NA	NA	NA	NA	NA	NA	NA	NA	NA	NA	NA	NA	3502.7301176387173	NA	0	2021-03-02	0	2021-03-02
1485	school	8	NA	2021-03-01	M	15	6	1	no	NA	NA	NA	NA	NA	NA	NA	NA	NA	NA	NA	NA	NA	NA	NA	NA	NA	NA	NA	NA	NA	NA	NA	NA	NA	NA	NA	NA	NA	NA	NA	NA	NA	NA	3502.7301176387173	NA	0	2021-03-02	0	2021-03-02
1486	school	8	NA	2021-03-01	M	14	6	1	no	NA	NA	NA	NA	NA	NA	NA	NA	NA	NA	NA	NA	NA	NA	NA	NA	NA	NA	NA	NA	NA	NA	NA	NA	NA	NA	NA	NA	NA	NA	NA	NA	NA	NA	3502.7301176387173	NA	0	2021-03-02	0	2021-03-02
1487	school	8	NA	2021-03-01	M	13	6	1	no	NA	NA	NA	NA	NA	NA	NA	NA	NA	NA	NA	NA	NA	NA	NA	NA	NA	NA	NA	NA	NA	NA	NA	NA	NA	NA	NA	NA	NA	NA	NA	NA	NA	NA	3502.7301176387173	NA	0	2021-03-02	0	2021-03-02
1488	school	8	NA	2021-03-01	M	15	6	1	no	NA	NA	NA	NA	NA	NA	NA	NA	NA	NA	NA	NA	NA	NA	NA	NA	NA	NA	NA	NA	NA	NA	NA	NA	NA	NA	NA	NA	NA	NA	NA	NA	NA	NA	3502.7301176387173	NA	0	2021-03-02	0	2021-03-02
1489	school	8	NA	2021-03-01	M	14	6	1	no	NA	NA	NA	NA	NA	NA	NA	NA	NA	NA	NA	NA	NA	NA	NA	NA	NA	NA	NA	NA	NA	NA	NA	NA	NA	NA	NA	NA	NA	NA	NA	NA	NA	NA	3502.7301176387173	NA	0	2021-03-02	0	2021-03-02
1490	school	8	NA	2021-03-01	M	5	0	0	no	NA	NA	NA	NA	NA	NA	NA	NA	NA	NA	NA	NA	NA	NA	NA	NA	NA	NA	NA	NA	NA	NA	NA	NA	NA	NA	NA	NA	NA	NA	NA	NA	NA	NA	3502.7301176387173	NA	0	2021-03-02	0	2021-03-02
1491	school	8	NA	2021-03-01	M	5	0	0	no	NA	NA	NA	NA	NA	NA	NA	NA	NA	NA	NA	NA	NA	NA	NA	NA	NA	NA	NA	NA	NA	NA	NA	NA	NA	NA	NA	NA	NA	NA	NA	NA	NA	NA	3502.7301176387173	NA	0	2021-03-02	0	2021-03-02
1492	school	8	NA	2021-03-01	M	5	0	0	no	NA	NA	NA	NA	NA	NA	NA	NA	NA	NA	NA	NA	NA	NA	NA	NA	NA	NA	NA	NA	NA	NA	NA	NA	NA	NA	NA	NA	NA	NA	NA	NA	NA	NA	3502.7301176387173	NA	0	2021-03-02	0	2021-03-02
1493	school	8	NA	2021-03-01	M	4	0	0	no	NA	NA	NA	NA	NA	NA	NA	NA	NA	NA	NA	NA	NA	NA	NA	NA	NA	NA	NA	NA	NA	NA	NA	NA	NA	NA	NA	NA	NA	NA	NA	NA	NA	NA	3502.7301176387173	NA	0	2021-03-02	0	2021-03-02
1494	school	8	NA	2021-03-01	M	5	0	0	no	NA	NA	NA	NA	NA	NA	NA	NA	NA	NA	NA	NA	NA	NA	NA	NA	NA	NA	NA	NA	NA	NA	NA	NA	NA	NA	NA	NA	NA	NA	NA	NA	NA	NA	3502.7301176387173	NA	0	2021-03-02	0	2021-03-02
1495	school	8	NA	2021-03-01	M	4	0	0	no	NA	NA	NA	NA	NA	NA	NA	NA	NA	NA	NA	NA	NA	NA	NA	NA	NA	NA	NA	NA	NA	NA	NA	NA	NA	NA	NA	NA	NA	NA	NA	NA	NA	NA	3502.7301176387173	NA	0	2021-03-02	0	2021-03-02
1496	school	8	NA	2021-03-01	M	5	0	0	no	NA	NA	NA	NA	NA	NA	NA	NA	NA	NA	NA	NA	NA	NA	NA	NA	NA	NA	NA	NA	NA	NA	NA	NA	NA	NA	NA	NA	NA	NA	NA	NA	NA	NA	3502.7301176387173	NA	0	2021-03-02	0	2021-03-02
1497	school	8	NA	2021-03-01	M	5	0	0	no	NA	NA	NA	NA	NA	NA	NA	NA	NA	NA	NA	NA	NA	NA	NA	NA	NA	NA	NA	NA	NA	NA	NA	NA	NA	NA	NA	NA	NA	NA	NA	NA	NA	NA	3502.7301176387173	NA	0	2021-03-02	0	2021-03-02
1498	school	8	NA	2021-03-01	M	5	0	0	no	NA	NA	NA	NA	NA	NA	NA	NA	NA	NA	NA	NA	NA	NA	NA	NA	NA	NA	NA	NA	NA	NA	NA	NA	NA	NA	NA	NA	NA	NA	NA	NA	NA	NA	3502.7301176387173	NA	0	2021-03-02	0	2021-03-02
1499	school	8	NA	2021-03-01	M	5	0	0	no	NA	NA	NA	NA	NA	NA	NA	NA	NA	NA	NA	NA	NA	NA	NA	NA	NA	NA	NA	NA	NA	NA	NA	NA	NA	NA	NA	NA	NA	NA	NA	NA	NA	NA	3502.7301176387173	NA	0	2021-03-02	0	2021-03-02
1500	school	8	NA	2021-03-01	M	5	0	0	no	NA	NA	NA	NA	NA	NA	NA	NA	NA	NA	NA	NA	NA	NA	NA	NA	NA	NA	NA	NA	NA	NA	NA	NA	NA	NA	NA	NA	NA	NA	NA	NA	NA	NA	3502.7301176387173	NA	0	2021-03-02	0	2021-03-02
1501	school	8	NA	2021-03-01	M	4	0	0	no	NA	NA	NA	NA	NA	NA	NA	NA	NA	NA	NA	NA	NA	NA	NA	NA	NA	NA	NA	NA	NA	NA	NA	NA	NA	NA	NA	NA	NA	NA	NA	NA	NA	NA	3502.7301176387173	NA	0	2021-03-02	0	2021-03-02
1502	school	8	NA	2021-03-01	M	5	0	0	no	NA	NA	NA	NA	NA	NA	NA	NA	NA	NA	NA	NA	NA	NA	NA	NA	NA	NA	NA	NA	NA	NA	NA	NA	NA	NA	NA	NA	NA	NA	NA	NA	NA	NA	3502.7301176387173	NA	0	2021-03-02	0	2021-03-02
1503	school	8	NA	2021-03-01	F	5	0	0	no	NA	NA	NA	NA	NA	NA	NA	NA	NA	NA	NA	NA	NA	NA	NA	NA	NA	NA	NA	NA	NA	NA	NA	NA	NA	NA	NA	NA	NA	NA	NA	NA	NA	NA	3502.7301176387173	NA	0	2021-03-02	0	2021-03-02
1504	school	8	NA	2021-03-01	F	5	0	0	no	NA	NA	NA	NA	NA	NA	NA	NA	NA	NA	NA	NA	NA	NA	NA	NA	NA	NA	NA	NA	NA	NA	NA	NA	NA	NA	NA	NA	NA	NA	NA	NA	NA	NA	3502.7301176387173	NA	0	2021-03-02	0	2021-03-02
1505	school	8	NA	2021-03-01	F	5	0	0	no	NA	NA	NA	NA	NA	NA	NA	NA	NA	NA	NA	NA	NA	NA	NA	NA	NA	NA	NA	NA	NA	NA	NA	NA	NA	NA	NA	NA	NA	NA	NA	NA	NA	NA	3502.7301176387173	NA	0	2021-03-02	0	2021-03-02
1506	school	8	NA	2021-03-01	F	4	0	0	no	NA	NA	NA	NA	NA	NA	NA	NA	NA	NA	NA	NA	NA	NA	NA	NA	NA	NA	NA	NA	NA	NA	NA	NA	NA	NA	NA	NA	NA	NA	NA	NA	NA	NA	3502.7301176387173	NA	0	2021-03-02	0	2021-03-02
1507	school	8	NA	2021-03-01	F	4	0	0	no	NA	NA	NA	NA	NA	NA	NA	NA	NA	NA	NA	NA	NA	NA	NA	NA	NA	NA	NA	NA	NA	NA	NA	NA	NA	NA	NA	NA	NA	NA	NA	NA	NA	NA	3502.7301176387173	NA	0	2021-03-02	0	2021-03-02
1508	school	8	NA	2021-03-01	F	5	0	0	no	NA	NA	NA	NA	NA	NA	NA	NA	NA	NA	NA	NA	NA	NA	NA	NA	NA	NA	NA	NA	NA	NA	NA	NA	NA	NA	NA	NA	NA	NA	NA	NA	NA	NA	3502.7301176387173	NA	2	2021-03-02	2	2021-03-02
1509	school	8	NA	2021-03-01	F	5	0	0	no	NA	NA	NA	NA	NA	NA	NA	NA	NA	NA	NA	NA	NA	NA	NA	NA	NA	NA	NA	NA	NA	NA	NA	NA	NA	NA	NA	NA	NA	NA	NA	NA	NA	NA	3502.7301176387173	NA	0	2021-03-02	0	2021-03-02
1510	school	8	NA	2021-03-01	F	5	0	0	no	NA	NA	NA	NA	NA	NA	NA	NA	NA	NA	NA	NA	NA	NA	NA	NA	NA	NA	NA	NA	NA	NA	NA	NA	NA	NA	NA	NA	NA	NA	NA	NA	NA	NA	3502.7301176387173	NA	0	2021-03-02	0	2021-03-02
1511	school	8	NA	2021-03-01	F	5	0	0	no	NA	NA	NA	NA	NA	NA	NA	NA	NA	NA	NA	NA	NA	NA	NA	NA	NA	NA	NA	NA	NA	NA	NA	NA	NA	NA	NA	NA	NA	NA	NA	NA	NA	NA	3502.7301176387173	NA	0	2021-03-02	0	2021-03-02
1512	school	8	NA	2021-03-01	F	5	0	0	no	NA	NA	NA	NA	NA	NA	NA	NA	NA	NA	NA	NA	NA	NA	NA	NA	NA	NA	NA	NA	NA	NA	NA	NA	NA	NA	NA	NA	NA	NA	NA	NA	NA	NA	3502.7301176387173	NA	0	2021-03-02	4	2021-03-02
1513	school	8	NA	2021-03-01	F	5	0	0	no	NA	NA	NA	NA	NA	NA	NA	NA	NA	NA	NA	NA	NA	NA	NA	NA	NA	NA	NA	NA	NA	NA	NA	NA	NA	NA	NA	NA	NA	NA	NA	NA	NA	NA	3502.7301176387173	NA	0	2021-03-02	0	2021-03-02
1514	school	8	NA	2021-03-01	F	5	0	0	no	NA	NA	NA	NA	NA	NA	NA	NA	NA	NA	NA	NA	NA	NA	NA	NA	NA	NA	NA	NA	NA	NA	NA	NA	NA	NA	NA	NA	NA	NA	NA	NA	NA	NA	3502.7301176387173	NA	0	2021-03-02	0	2021-03-02
1515	school	16	NA	2021-02-19	F	6	1	1	no	NA	NA	NA	NA	NA	NA	NA	NA	NA	NA	NA	NA	NA	NA	NA	NA	NA	NA	NA	NA	NA	NA	NA	NA	NA	NA	NA	NA	NA	NA	NA	NA	NA	NA	1317.6637387956018	NA	0	2021-02-22	0	2021-02-22
1516	school	16	NA	2021-02-19	F	6	1	1	no	NA	NA	NA	NA	NA	NA	NA	NA	NA	NA	NA	NA	NA	NA	NA	NA	NA	NA	NA	NA	NA	NA	NA	NA	NA	NA	NA	NA	NA	NA	NA	NA	NA	NA	1317.6637387956018	NA	0	2021-02-22	0	2021-02-22
1517	school	16	NA	2021-02-19	F	6	1	1	no	NA	NA	NA	NA	NA	NA	NA	NA	NA	NA	NA	NA	NA	NA	NA	NA	NA	NA	NA	NA	NA	NA	NA	NA	NA	NA	NA	NA	NA	NA	NA	NA	NA	NA	1317.6637387956018	NA	0	2021-02-22	0	2021-02-22
1518	school	16	NA	2021-02-19	F	6	1	1	no	NA	NA	NA	NA	NA	NA	NA	NA	NA	NA	NA	NA	NA	NA	NA	NA	NA	NA	NA	NA	NA	NA	NA	NA	NA	NA	NA	NA	NA	NA	NA	NA	NA	NA	1317.6637387956018	NA	0	2021-02-22	0	2021-02-22
1519	school	16	NA	2021-02-19	F	6	0	0	no	NA	NA	NA	NA	NA	NA	NA	NA	NA	NA	NA	NA	NA	NA	NA	NA	NA	NA	NA	NA	NA	NA	NA	NA	NA	NA	NA	NA	NA	NA	NA	NA	NA	NA	1317.6637387956018	NA	0	2021-02-22	0	2021-02-22
1520	school	16	NA	2021-02-19	F	6	0	1	no	NA	NA	NA	NA	NA	NA	NA	NA	NA	NA	NA	NA	NA	NA	NA	NA	NA	NA	NA	NA	NA	NA	NA	NA	NA	NA	NA	NA	NA	NA	NA	NA	NA	NA	1317.6637387956018	NA	0	2021-02-22	0	2021-02-22
1521	school	16	NA	2021-02-19	F	5	0	1	no	NA	NA	NA	NA	NA	NA	NA	NA	NA	NA	NA	NA	NA	NA	NA	NA	NA	NA	NA	NA	NA	NA	NA	NA	NA	NA	NA	NA	NA	NA	NA	NA	NA	NA	1317.6637387956018	NA	0	2021-02-22	0	2021-02-22
1522	school	16	NA	2021-02-19	F	6	0	1	no	NA	NA	NA	NA	NA	NA	NA	NA	NA	NA	NA	NA	NA	NA	NA	NA	NA	NA	NA	NA	NA	NA	NA	NA	NA	NA	NA	NA	NA	NA	NA	NA	NA	NA	1317.6637387956018	NA	0	2021-02-22	0	2021-02-22
1523	school	16	NA	2021-02-19	F	6	1	1	no	NA	NA	NA	NA	NA	NA	NA	NA	NA	NA	NA	NA	NA	NA	NA	NA	NA	NA	NA	NA	NA	NA	NA	NA	NA	NA	NA	NA	NA	NA	NA	NA	NA	NA	1317.6637387956018	NA	0	2021-02-22	0	2021-02-22
1524	school	16	NA	2021-02-19	F	6	0	1	no	NA	NA	NA	NA	NA	NA	NA	NA	NA	NA	NA	NA	NA	NA	NA	NA	NA	NA	NA	NA	NA	NA	NA	NA	NA	NA	NA	NA	NA	NA	NA	NA	NA	NA	1317.6637387956018	NA	0	2021-02-22	0	2021-02-22
1525	school	16	NA	2021-02-19	F	6	0	1	no	NA	NA	NA	NA	NA	NA	NA	NA	NA	NA	NA	NA	NA	NA	NA	NA	NA	NA	NA	NA	NA	NA	NA	NA	NA	NA	NA	NA	NA	NA	NA	NA	NA	NA	1317.6637387956018	NA	0	2021-02-22	0	2021-02-22
1526	school	16	NA	2021-02-19	F	6	1	1	no	NA	NA	NA	NA	NA	NA	NA	NA	NA	NA	NA	NA	NA	NA	NA	NA	NA	NA	NA	NA	NA	NA	NA	NA	NA	NA	NA	NA	NA	NA	NA	NA	NA	NA	1317.6637387956018	NA	0	2021-02-22	0	2021-02-22
1527	school	16	NA	2021-02-19	F	6	0	0	no	NA	NA	NA	NA	NA	NA	NA	NA	NA	NA	NA	NA	NA	NA	NA	NA	NA	NA	NA	NA	NA	NA	NA	NA	NA	NA	NA	NA	NA	NA	NA	NA	NA	NA	1317.6637387956018	NA	0	2021-02-22	0	2021-02-22
1528	school	16	NA	2021-02-19	M	5	0	1	no	NA	NA	NA	NA	NA	NA	NA	NA	NA	NA	NA	NA	NA	NA	NA	NA	NA	NA	NA	NA	NA	NA	NA	NA	NA	NA	NA	NA	NA	NA	NA	NA	NA	NA	1317.6637387956018	NA	0	2021-02-22	0	2021-02-22
1529	school	16	NA	2021-02-19	M	7	1	1	no	NA	NA	NA	NA	NA	NA	NA	NA	NA	NA	NA	NA	NA	NA	NA	NA	NA	NA	NA	NA	NA	NA	NA	NA	NA	NA	NA	NA	NA	NA	NA	NA	NA	NA	1317.6637387956018	NA	0	2021-02-22	0	2021-02-22
1530	school	16	NA	2021-02-19	M	6	1	1	no	NA	NA	NA	NA	NA	NA	NA	NA	NA	NA	NA	NA	NA	NA	NA	NA	NA	NA	NA	NA	NA	NA	NA	NA	NA	NA	NA	NA	NA	NA	NA	NA	NA	NA	1317.6637387956018	NA	0	2021-02-22	0	2021-02-22
1531	school	16	NA	2021-02-19	M	7	0	1	no	NA	NA	NA	NA	NA	NA	NA	NA	NA	NA	NA	NA	NA	NA	NA	NA	NA	NA	NA	NA	NA	NA	NA	NA	NA	NA	NA	NA	NA	NA	NA	NA	NA	NA	1317.6637387956018	NA	0	2021-02-22	0	2021-02-22
1532	school	16	NA	2021-02-19	M	7	1	1	no	NA	NA	NA	NA	NA	NA	NA	NA	NA	NA	NA	NA	NA	NA	NA	NA	NA	NA	NA	NA	NA	NA	NA	NA	NA	NA	NA	NA	NA	NA	NA	NA	NA	NA	1317.6637387956018	NA	0	2021-02-22	0	2021-02-22
1533	school	16	NA	2021-02-19	M	7	1	1	no	NA	NA	NA	NA	NA	NA	NA	NA	NA	NA	NA	NA	NA	NA	NA	NA	NA	NA	NA	NA	NA	NA	NA	NA	NA	NA	NA	NA	NA	NA	NA	NA	NA	NA	1317.6637387956018	NA	0	2021-02-22	0	2021-02-22
1534	school	16	NA	2021-02-19	M	6	1	1	no	NA	NA	NA	NA	NA	NA	NA	NA	NA	NA	NA	NA	NA	NA	NA	NA	NA	NA	NA	NA	NA	NA	NA	NA	NA	NA	NA	NA	NA	NA	NA	NA	NA	NA	1317.6637387956018	NA	0	2021-02-22	0	2021-02-22
1535	school	16	NA	2021-02-19	M	6	1	1	no	NA	NA	NA	NA	NA	NA	NA	NA	NA	NA	NA	NA	NA	NA	NA	NA	NA	NA	NA	NA	NA	NA	NA	NA	NA	NA	NA	NA	NA	NA	NA	NA	NA	NA	1317.6637387956018	NA	0	2021-02-22	0	2021-02-22
1536	school	16	NA	2021-02-19	M	5	0	1	no	NA	NA	NA	NA	NA	NA	NA	NA	NA	NA	NA	NA	NA	NA	NA	NA	NA	NA	NA	NA	NA	NA	NA	NA	NA	NA	NA	NA	NA	NA	NA	NA	NA	NA	1317.6637387956018	NA	0	2021-02-22	0	2021-02-22
1537	school	16	NA	2021-02-19	M	5	0	1	no	NA	NA	NA	NA	NA	NA	NA	NA	NA	NA	NA	NA	NA	NA	NA	NA	NA	NA	NA	NA	NA	NA	NA	NA	NA	NA	NA	NA	NA	NA	NA	NA	NA	NA	1317.6637387956018	NA	0	2021-02-22	0	2021-02-22
1538	school	16	NA	2021-02-19	F	8	2	1	no	NA	NA	NA	NA	NA	NA	NA	NA	NA	NA	NA	NA	NA	NA	NA	NA	NA	NA	NA	NA	NA	NA	NA	NA	NA	NA	NA	NA	NA	NA	NA	NA	NA	NA	1317.6637387956018	NA	0	2021-02-22	0	2021-02-22
1539	school	16	NA	2021-02-19	F	8	2	1	no	NA	NA	NA	NA	NA	NA	NA	NA	NA	NA	NA	NA	NA	NA	NA	NA	NA	NA	NA	NA	NA	NA	NA	NA	NA	NA	NA	NA	NA	NA	NA	NA	NA	NA	1317.6637387956018	NA	0	2021-02-22	0	2021-02-22
1540	school	16	NA	2021-02-19	F	9	2	1	no	NA	NA	NA	NA	NA	NA	NA	NA	NA	NA	NA	NA	NA	NA	NA	NA	NA	NA	NA	NA	NA	NA	NA	NA	NA	NA	NA	NA	NA	NA	NA	NA	NA	NA	1317.6637387956018	NA	0	2021-02-22	0	2021-02-22
1541	school	16	NA	2021-02-19	F	8	2	1	no	NA	NA	NA	NA	NA	NA	NA	NA	NA	NA	NA	NA	NA	NA	NA	NA	NA	NA	NA	NA	NA	NA	NA	NA	NA	NA	NA	NA	NA	NA	NA	NA	NA	NA	1317.6637387956018	NA	0	2021-02-22	0	2021-02-22
1542	school	16	NA	2021-02-19	F	9	2	1	no	NA	NA	NA	NA	NA	NA	NA	NA	NA	NA	NA	NA	NA	NA	NA	NA	NA	NA	NA	NA	NA	NA	NA	NA	NA	NA	NA	NA	NA	NA	NA	NA	NA	NA	1317.6637387956018	NA	0	2021-02-22	0	2021-02-22
1543	school	16	NA	2021-02-19	F	8	2	1	no	NA	NA	NA	NA	NA	NA	NA	NA	NA	NA	NA	NA	NA	NA	NA	NA	NA	NA	NA	NA	NA	NA	NA	NA	NA	NA	NA	NA	NA	NA	NA	NA	NA	NA	1317.6637387956018	NA	0	2021-02-22	0	2021-02-22
1544	school	16	NA	2021-02-19	F	9	2	1	no	NA	NA	NA	NA	NA	NA	NA	NA	NA	NA	NA	NA	NA	NA	NA	NA	NA	NA	NA	NA	NA	NA	NA	NA	NA	NA	NA	NA	NA	NA	NA	NA	NA	NA	1317.6637387956018	NA	0	2021-02-22	0	2021-02-22
1545	school	16	NA	2021-02-19	F	7	2	1	no	NA	NA	NA	NA	NA	NA	NA	NA	NA	NA	NA	NA	NA	NA	NA	NA	NA	NA	NA	NA	NA	NA	NA	NA	NA	NA	NA	NA	NA	NA	NA	NA	NA	NA	1317.6637387956018	NA	0	2021-02-22	0	2021-02-22
1546	school	16	NA	2021-02-19	F	8	2	1	no	NA	NA	NA	NA	NA	NA	NA	NA	NA	NA	NA	NA	NA	NA	NA	NA	NA	NA	NA	NA	NA	NA	NA	NA	NA	NA	NA	NA	NA	NA	NA	NA	NA	NA	1317.6637387956018	NA	0	2021-02-22	0	2021-02-22
1547	school	16	NA	2021-02-19	M	10	2	1	no	NA	NA	NA	NA	NA	NA	NA	NA	NA	NA	NA	NA	NA	NA	NA	NA	NA	NA	NA	NA	NA	NA	NA	NA	NA	NA	NA	NA	NA	NA	NA	NA	NA	NA	1317.6637387956018	NA	0	2021-02-22	0	2021-02-22
1548	school	16	NA	2021-02-19	M	8	2	0	no	NA	NA	NA	NA	NA	NA	NA	NA	NA	NA	NA	NA	NA	NA	NA	NA	NA	NA	NA	NA	NA	NA	NA	NA	NA	NA	NA	NA	NA	NA	NA	NA	NA	NA	1317.6637387956018	NA	0	2021-02-22	0	2021-02-22
1549	school	16	NA	2021-02-19	M	10	2	1	no	NA	NA	NA	NA	NA	NA	NA	NA	NA	NA	NA	NA	NA	NA	NA	NA	NA	NA	NA	NA	NA	NA	NA	NA	NA	NA	NA	NA	NA	NA	NA	NA	NA	NA	1317.6637387956018	NA	0	2021-02-22	0	2021-02-22
1550	school	16	NA	2021-02-19	M	8	2	1	no	NA	NA	NA	NA	NA	NA	NA	NA	NA	NA	NA	NA	NA	NA	NA	NA	NA	NA	NA	NA	NA	NA	NA	NA	NA	NA	NA	NA	NA	NA	NA	NA	NA	NA	1317.6637387956018	NA	0	2021-02-22	0	2021-02-22
1551	school	16	NA	2021-02-19	M	8	2	1	no	NA	NA	NA	NA	NA	NA	NA	NA	NA	NA	NA	NA	NA	NA	NA	NA	NA	NA	NA	NA	NA	NA	NA	NA	NA	NA	NA	NA	NA	NA	NA	NA	NA	NA	1317.6637387956018	NA	0	2021-02-22	0	2021-02-22
1552	school	16	NA	2021-02-19	M	8	2	1	no	NA	NA	NA	NA	NA	NA	NA	NA	NA	NA	NA	NA	NA	NA	NA	NA	NA	NA	NA	NA	NA	NA	NA	NA	NA	NA	NA	NA	NA	NA	NA	NA	NA	NA	1317.6637387956018	NA	0	2021-02-22	0	2021-02-22
1553	school	16	NA	2021-02-19	M	8	2	1	no	NA	NA	NA	NA	NA	NA	NA	NA	NA	NA	NA	NA	NA	NA	NA	NA	NA	NA	NA	NA	NA	NA	NA	NA	NA	NA	NA	NA	NA	NA	NA	NA	NA	NA	1317.6637387956018	NA	0	2021-02-22	0	2021-02-22
1554	school	16	NA	2021-02-19	M	7	2	1	no	NA	NA	NA	NA	NA	NA	NA	NA	NA	NA	NA	NA	NA	NA	NA	NA	NA	NA	NA	NA	NA	NA	NA	NA	NA	NA	NA	NA	NA	NA	NA	NA	NA	NA	1317.6637387956018	NA	0	2021-02-22	0	2021-02-22
1555	school	16	NA	2021-02-19	M	8	2	1	no	NA	NA	NA	NA	NA	NA	NA	NA	NA	NA	NA	NA	NA	NA	NA	NA	NA	NA	NA	NA	NA	NA	NA	NA	NA	NA	NA	NA	NA	NA	NA	NA	NA	NA	1317.6637387956018	NA	0	2021-02-22	0	2021-02-22
1556	school	16	NA	2021-02-19	F	9	3	0	no	NA	NA	NA	NA	NA	NA	NA	NA	NA	NA	NA	NA	NA	NA	NA	NA	NA	NA	NA	NA	NA	NA	NA	NA	NA	NA	NA	NA	NA	NA	NA	NA	NA	NA	1317.6637387956018	NA	0	2021-02-22	0	2021-02-22
1557	school	16	NA	2021-02-19	F	9	3	1	no	NA	NA	NA	NA	NA	NA	NA	NA	NA	NA	NA	NA	NA	NA	NA	NA	NA	NA	NA	NA	NA	NA	NA	NA	NA	NA	NA	NA	NA	NA	NA	NA	NA	NA	1317.6637387956018	NA	0	2021-02-22	0	2021-02-22
1558	school	16	NA	2021-02-19	F	9	3	1	no	NA	NA	NA	NA	NA	NA	NA	NA	NA	NA	NA	NA	NA	NA	NA	NA	NA	NA	NA	NA	NA	NA	NA	NA	NA	NA	NA	NA	NA	NA	NA	NA	NA	NA	1317.6637387956018	NA	0	2021-02-22	0	2021-02-22
1559	school	16	NA	2021-02-19	F	9	3	1	no	NA	NA	NA	NA	NA	NA	NA	NA	NA	NA	NA	NA	NA	NA	NA	NA	NA	NA	NA	NA	NA	NA	NA	NA	NA	NA	NA	NA	NA	NA	NA	NA	NA	NA	1317.6637387956018	NA	0	2021-02-22	0	2021-02-22
1560	school	16	NA	2021-02-19	F	9	3	1	no	NA	NA	NA	NA	NA	NA	NA	NA	NA	NA	NA	NA	NA	NA	NA	NA	NA	NA	NA	NA	NA	NA	NA	NA	NA	NA	NA	NA	NA	NA	NA	NA	NA	NA	1317.6637387956018	NA	0	2021-02-22	0	2021-02-22
1561	school	16	NA	2021-02-19	F	9	3	1	no	NA	NA	NA	NA	NA	NA	NA	NA	NA	NA	NA	NA	NA	NA	NA	NA	NA	NA	NA	NA	NA	NA	NA	NA	NA	NA	NA	NA	NA	NA	NA	NA	NA	NA	1317.6637387956018	NA	0	2021-02-22	0	2021-02-22
1562	school	16	NA	2021-02-19	F	9	3	0	no	NA	NA	NA	NA	NA	NA	NA	NA	NA	NA	NA	NA	NA	NA	NA	NA	NA	NA	NA	NA	NA	NA	NA	NA	NA	NA	NA	NA	NA	NA	NA	NA	NA	NA	1317.6637387956018	NA	0	2021-02-22	0	2021-02-22
1563	school	16	NA	2021-02-19	F	9	3	0	no	NA	NA	NA	NA	NA	NA	NA	NA	NA	NA	NA	NA	NA	NA	NA	NA	NA	NA	NA	NA	NA	NA	NA	NA	NA	NA	NA	NA	NA	NA	NA	NA	NA	NA	1317.6637387956018	NA	0	2021-02-22	0	2021-02-22
1564	school	16	NA	2021-02-19	F	8	3	1	no	NA	NA	NA	NA	NA	NA	NA	NA	NA	NA	NA	NA	NA	NA	NA	NA	NA	NA	NA	NA	NA	NA	NA	NA	NA	NA	NA	NA	NA	NA	NA	NA	NA	NA	1317.6637387956018	NA	0	2021-02-22	0	2021-02-22
1565	school	16	NA	2021-02-19	F	9	3	1	no	NA	NA	NA	NA	NA	NA	NA	NA	NA	NA	NA	NA	NA	NA	NA	NA	NA	NA	NA	NA	NA	NA	NA	NA	NA	NA	NA	NA	NA	NA	NA	NA	NA	NA	1317.6637387956018	NA	0	2021-02-22	0	2021-02-22
1566	school	16	NA	2021-02-19	M	10	3	1	no	NA	NA	NA	NA	NA	NA	NA	NA	NA	NA	NA	NA	NA	NA	NA	NA	NA	NA	NA	NA	NA	NA	NA	NA	NA	NA	NA	NA	NA	NA	NA	NA	NA	NA	1317.6637387956018	NA	0	2021-02-22	0	2021-02-22
1567	school	16	NA	2021-02-19	M	10	3	1	no	NA	NA	NA	NA	NA	NA	NA	NA	NA	NA	NA	NA	NA	NA	NA	NA	NA	NA	NA	NA	NA	NA	NA	NA	NA	NA	NA	NA	NA	NA	NA	NA	NA	NA	1317.6637387956018	NA	0	2021-02-22	0	2021-02-22
1568	school	16	NA	2021-02-19	M	11	3	1	yes	NA	NA	NA	NA	NA	NA	NA	NA	NA	NA	NA	NA	NA	NA	NA	NA	NA	NA	NA	NA	NA	NA	NA	NA	NA	NA	NA	NA	NA	NA	NA	NA	NA	NA	1317.6637387956018	NA	0	2021-02-22	0	2021-02-22
1569	school	16	NA	2021-02-19	M	13	3	1	no	NA	NA	NA	NA	NA	NA	NA	NA	NA	NA	NA	NA	NA	NA	NA	NA	NA	NA	NA	NA	NA	NA	NA	NA	NA	NA	NA	NA	NA	NA	NA	NA	NA	NA	1317.6637387956018	NA	0	2021-02-22	0	2021-02-22
1570	school	16	NA	2021-02-19	M	9	3	1	no	NA	NA	NA	NA	NA	NA	NA	NA	NA	NA	NA	NA	NA	NA	NA	NA	NA	NA	NA	NA	NA	NA	NA	NA	NA	NA	NA	NA	NA	NA	NA	NA	NA	NA	1317.6637387956018	NA	0	2021-02-22	0	2021-02-22
1571	school	16	NA	2021-02-19	M	9	3	1	no	NA	NA	NA	NA	NA	NA	NA	NA	NA	NA	NA	NA	NA	NA	NA	NA	NA	NA	NA	NA	NA	NA	NA	NA	NA	NA	NA	NA	NA	NA	NA	NA	NA	NA	1317.6637387956018	NA	0	2021-02-22	0	2021-02-22
1572	school	16	NA	2021-02-19	M	10	3	1	no	NA	NA	NA	NA	NA	NA	NA	NA	NA	NA	NA	NA	NA	NA	NA	NA	NA	NA	NA	NA	NA	NA	NA	NA	NA	NA	NA	NA	NA	NA	NA	NA	NA	NA	1317.6637387956018	NA	0	2021-02-22	0	2021-02-22
1573	school	16	NA	2021-02-19	M	9	3	1	no	NA	NA	NA	NA	NA	NA	NA	NA	NA	NA	NA	NA	NA	NA	NA	NA	NA	NA	NA	NA	NA	NA	NA	NA	NA	NA	NA	NA	NA	NA	NA	NA	NA	NA	1317.6637387956018	NA	0	2021-02-22	0	2021-02-22
1574	school	16	NA	2021-02-19	M	9	3	1	no	NA	NA	NA	NA	NA	NA	NA	NA	NA	NA	NA	NA	NA	NA	NA	NA	NA	NA	NA	NA	NA	NA	NA	NA	NA	NA	NA	NA	NA	NA	NA	NA	NA	NA	1317.6637387956018	NA	0	2021-02-22	0	2021-02-22
1575	school	16	NA	2021-02-19	M	9	3	1	no	NA	NA	NA	NA	NA	NA	NA	NA	NA	NA	NA	NA	NA	NA	NA	NA	NA	NA	NA	NA	NA	NA	NA	NA	NA	NA	NA	NA	NA	NA	NA	NA	NA	NA	1317.6637387956018	NA	0	2021-02-22	0	2021-02-22
1576	school	16	NA	2021-02-19	M	12	3	1	no	NA	NA	NA	NA	NA	NA	NA	NA	NA	NA	NA	NA	NA	NA	NA	NA	NA	NA	NA	NA	NA	NA	NA	NA	NA	NA	NA	NA	NA	NA	NA	NA	NA	NA	1317.6637387956018	NA	0	2021-02-22	0	2021-02-22
1577	school	16	NA	2021-02-19	M	11	3	1	no	NA	NA	NA	NA	NA	NA	NA	NA	NA	NA	NA	NA	NA	NA	NA	NA	NA	NA	NA	NA	NA	NA	NA	NA	NA	NA	NA	NA	NA	NA	NA	NA	NA	NA	1317.6637387956018	NA	0	2021-02-22	0	2021-02-22
1578	school	16	NA	2021-02-19	F	11	4	1	no	NA	NA	NA	NA	NA	NA	NA	NA	NA	NA	NA	NA	NA	NA	NA	NA	NA	NA	NA	NA	NA	NA	NA	NA	NA	NA	NA	NA	NA	NA	NA	NA	NA	NA	1317.6637387956018	NA	0	2021-02-22	0	2021-02-22
1579	school	16	NA	2021-02-19	F	11	4	1	no	NA	NA	NA	NA	NA	NA	NA	NA	NA	NA	NA	NA	NA	NA	NA	NA	NA	NA	NA	NA	NA	NA	NA	NA	NA	NA	NA	NA	NA	NA	NA	NA	NA	NA	1317.6637387956018	NA	0	2021-02-22	0	2021-02-22
1580	school	16	NA	2021-02-19	F	12	4	1	no	NA	NA	NA	NA	NA	NA	NA	NA	NA	NA	NA	NA	NA	NA	NA	NA	NA	NA	NA	NA	NA	NA	NA	NA	NA	NA	NA	NA	NA	NA	NA	NA	NA	NA	1317.6637387956018	NA	0	2021-02-22	0	2021-02-22
1581	school	16	NA	2021-02-19	F	13	4	1	no	NA	NA	NA	NA	NA	NA	NA	NA	NA	NA	NA	NA	NA	NA	NA	NA	NA	NA	NA	NA	NA	NA	NA	NA	NA	NA	NA	NA	NA	NA	NA	NA	NA	NA	1317.6637387956018	NA	0	2021-02-22	0	2021-02-22
1582	school	16	NA	2021-02-19	F	10	4	1	no	NA	NA	NA	NA	NA	NA	NA	NA	NA	NA	NA	NA	NA	NA	NA	NA	NA	NA	NA	NA	NA	NA	NA	NA	NA	NA	NA	NA	NA	NA	NA	NA	NA	NA	1317.6637387956018	NA	0	2021-02-22	0	2021-02-22
1583	school	16	NA	2021-02-19	F	10	4	1	no	NA	NA	NA	NA	NA	NA	NA	NA	NA	NA	NA	NA	NA	NA	NA	NA	NA	NA	NA	NA	NA	NA	NA	NA	NA	NA	NA	NA	NA	NA	NA	NA	NA	NA	1317.6637387956018	NA	0	2021-02-22	0	2021-02-22
1584	school	16	NA	2021-02-19	F	11	4	1	no	NA	NA	NA	NA	NA	NA	NA	NA	NA	NA	NA	NA	NA	NA	NA	NA	NA	NA	NA	NA	NA	NA	NA	NA	NA	NA	NA	NA	NA	NA	NA	NA	NA	NA	1317.6637387956018	NA	0	2021-02-22	0	2021-02-22
1585	school	16	NA	2021-02-19	F	11	4	1	no	NA	NA	NA	NA	NA	NA	NA	NA	NA	NA	NA	NA	NA	NA	NA	NA	NA	NA	NA	NA	NA	NA	NA	NA	NA	NA	NA	NA	NA	NA	NA	NA	NA	NA	1317.6637387956018	NA	0	2021-02-22	0	2021-02-22
1586	school	16	NA	2021-02-19	F	11	4	1	no	NA	NA	NA	NA	NA	NA	NA	NA	NA	NA	NA	NA	NA	NA	NA	NA	NA	NA	NA	NA	NA	NA	NA	NA	NA	NA	NA	NA	NA	NA	NA	NA	NA	NA	1317.6637387956018	NA	0	2021-02-22	0	2021-02-22
1587	school	16	NA	2021-02-19	F	11	4	1	no	NA	NA	NA	NA	NA	NA	NA	NA	NA	NA	NA	NA	NA	NA	NA	NA	NA	NA	NA	NA	NA	NA	NA	NA	NA	NA	NA	NA	NA	NA	NA	NA	NA	NA	1317.6637387956018	NA	0	2021-02-22	0	2021-02-22
1588	school	16	NA	2021-02-19	F	12	4	1	no	NA	NA	NA	NA	NA	NA	NA	NA	NA	NA	NA	NA	NA	NA	NA	NA	NA	NA	NA	NA	NA	NA	NA	NA	NA	NA	NA	NA	NA	NA	NA	NA	NA	NA	1317.6637387956018	NA	0	2021-02-22	0	2021-02-22
1589	school	16	NA	2021-02-19	M	12	4	1	no	NA	NA	NA	NA	NA	NA	NA	NA	NA	NA	NA	NA	NA	NA	NA	NA	NA	NA	NA	NA	NA	NA	NA	NA	NA	NA	NA	NA	NA	NA	NA	NA	NA	NA	1317.6637387956018	NA	0	2021-02-22	0	2021-02-22
1590	school	16	NA	2021-02-19	M	12	4	1	no	NA	NA	NA	NA	NA	NA	NA	NA	NA	NA	NA	NA	NA	NA	NA	NA	NA	NA	NA	NA	NA	NA	NA	NA	NA	NA	NA	NA	NA	NA	NA	NA	NA	NA	1317.6637387956018	NA	0	2021-02-22	0	2021-02-22
1591	school	16	NA	2021-02-19	M	13	4	0	no	NA	NA	NA	NA	NA	NA	NA	NA	NA	NA	NA	NA	NA	NA	NA	NA	NA	NA	NA	NA	NA	NA	NA	NA	NA	NA	NA	NA	NA	NA	NA	NA	NA	NA	1317.6637387956018	NA	0	2021-02-22	2	2021-02-22
1592	school	16	NA	2021-02-19	M	13	4	1	no	NA	NA	NA	NA	NA	NA	NA	NA	NA	NA	NA	NA	NA	NA	NA	NA	NA	NA	NA	NA	NA	NA	NA	NA	NA	NA	NA	NA	NA	NA	NA	NA	NA	NA	1317.6637387956018	NA	0	2021-02-22	0	2021-02-22
1593	school	16	NA	2021-02-19	M	13	3	0	no	NA	NA	NA	NA	NA	NA	NA	NA	NA	NA	NA	NA	NA	NA	NA	NA	NA	NA	NA	NA	NA	NA	NA	NA	NA	NA	NA	NA	NA	NA	NA	NA	NA	NA	1317.6637387956018	NA	0	2021-02-22	0	2021-02-22
1594	school	16	NA	2021-02-19	M	12	4	0	no	NA	NA	NA	NA	NA	NA	NA	NA	NA	NA	NA	NA	NA	NA	NA	NA	NA	NA	NA	NA	NA	NA	NA	NA	NA	NA	NA	NA	NA	NA	NA	NA	NA	NA	1317.6637387956018	NA	0	2021-02-22	0	2021-02-22
1595	school	16	NA	2021-02-19	M	13	3	1	no	NA	NA	NA	NA	NA	NA	NA	NA	NA	NA	NA	NA	NA	NA	NA	NA	NA	NA	NA	NA	NA	NA	NA	NA	NA	NA	NA	NA	NA	NA	NA	NA	NA	NA	1317.6637387956018	NA	0	2021-02-22	0	2021-02-22
1596	school	16	NA	2021-02-19	M	11	4	1	no	NA	NA	NA	NA	NA	NA	NA	NA	NA	NA	NA	NA	NA	NA	NA	NA	NA	NA	NA	NA	NA	NA	NA	NA	NA	NA	NA	NA	NA	NA	NA	NA	NA	NA	1317.6637387956018	NA	0	2021-02-22	0	2021-02-22
1597	school	16	NA	2021-02-19	F	11	5	1	no	NA	NA	NA	NA	NA	NA	NA	NA	NA	NA	NA	NA	NA	NA	NA	NA	NA	NA	NA	NA	NA	NA	NA	NA	NA	NA	NA	NA	NA	NA	NA	NA	NA	NA	1317.6637387956018	NA	0	2021-02-22	0	2021-02-22
1598	school	16	NA	2021-02-19	F	11	5	1	no	NA	NA	NA	NA	NA	NA	NA	NA	NA	NA	NA	NA	NA	NA	NA	NA	NA	NA	NA	NA	NA	NA	NA	NA	NA	NA	NA	NA	NA	NA	NA	NA	NA	NA	1317.6637387956018	NA	0	2021-02-22	0	2021-02-22
1599	school	16	NA	2021-02-19	F	11	5	1	no	NA	NA	NA	NA	NA	NA	NA	NA	NA	NA	NA	NA	NA	NA	NA	NA	NA	NA	NA	NA	NA	NA	NA	NA	NA	NA	NA	NA	NA	NA	NA	NA	NA	NA	1317.6637387956018	NA	0	2021-02-22	0	2021-02-22
1600	school	16	NA	2021-02-19	F	10	5	1	yes	NA	NA	NA	NA	NA	NA	NA	NA	NA	NA	NA	NA	NA	NA	NA	NA	NA	NA	NA	NA	NA	NA	NA	NA	NA	NA	NA	NA	NA	NA	NA	NA	NA	NA	1317.6637387956018	NA	0	2021-02-22	0	2021-02-22
1601	school	16	NA	2021-02-19	F	14	5	1	no	NA	NA	NA	NA	NA	NA	NA	NA	NA	NA	NA	NA	NA	NA	NA	NA	NA	NA	NA	NA	NA	NA	NA	NA	NA	NA	NA	NA	NA	NA	NA	NA	NA	NA	1317.6637387956018	NA	0	2021-02-22	0	2021-02-22
1602	school	16	NA	2021-02-19	F	12	5	1	no	NA	NA	NA	NA	NA	NA	NA	NA	NA	NA	NA	NA	NA	NA	NA	NA	NA	NA	NA	NA	NA	NA	NA	NA	NA	NA	NA	NA	NA	NA	NA	NA	NA	NA	1317.6637387956018	NA	0	2021-02-22	0	2021-02-22
1603	school	16	NA	2021-02-19	F	12	5	1	no	NA	NA	NA	NA	NA	NA	NA	NA	NA	NA	NA	NA	NA	NA	NA	NA	NA	NA	NA	NA	NA	NA	NA	NA	NA	NA	NA	NA	NA	NA	NA	NA	NA	NA	1317.6637387956018	NA	0	2021-02-22	0	2021-02-22
1604	school	16	NA	2021-02-19	F	11	5	1	no	NA	NA	NA	NA	NA	NA	NA	NA	NA	NA	NA	NA	NA	NA	NA	NA	NA	NA	NA	NA	NA	NA	NA	NA	NA	NA	NA	NA	NA	NA	NA	NA	NA	NA	1317.6637387956018	NA	0	2021-02-22	0	2021-02-22
1605	school	16	NA	2021-02-19	F	13	5	1	no	NA	NA	NA	NA	NA	NA	NA	NA	NA	NA	NA	NA	NA	NA	NA	NA	NA	NA	NA	NA	NA	NA	NA	NA	NA	NA	NA	NA	NA	NA	NA	NA	NA	NA	1317.6637387956018	NA	0	2021-02-22	0	2021-02-22
1606	school	16	NA	2021-02-19	F	11	5	1	no	NA	NA	NA	NA	NA	NA	NA	NA	NA	NA	NA	NA	NA	NA	NA	NA	NA	NA	NA	NA	NA	NA	NA	NA	NA	NA	NA	NA	NA	NA	NA	NA	NA	NA	1317.6637387956018	NA	0	2021-02-22	0	2021-02-22
1607	school	16	NA	2021-02-19	F	11	5	1	no	NA	NA	NA	NA	NA	NA	NA	NA	NA	NA	NA	NA	NA	NA	NA	NA	NA	NA	NA	NA	NA	NA	NA	NA	NA	NA	NA	NA	NA	NA	NA	NA	NA	NA	1317.6637387956018	NA	0	2021-02-22	0	2021-02-22
1608	school	16	NA	2021-02-19	F	11	5	1	no	NA	NA	NA	NA	NA	NA	NA	NA	NA	NA	NA	NA	NA	NA	NA	NA	NA	NA	NA	NA	NA	NA	NA	NA	NA	NA	NA	NA	NA	NA	NA	NA	NA	NA	1317.6637387956018	NA	0	2021-02-22	0	2021-02-22
1609	school	16	NA	2021-02-19	F	13	5	1	no	NA	NA	NA	NA	NA	NA	NA	NA	NA	NA	NA	NA	NA	NA	NA	NA	NA	NA	NA	NA	NA	NA	NA	NA	NA	NA	NA	NA	NA	NA	NA	NA	NA	NA	1317.6637387956018	NA	0	2021-02-22	0	2021-02-22
1610	school	16	NA	2021-02-19	M	11	5	1	no	NA	NA	NA	NA	NA	NA	NA	NA	NA	NA	NA	NA	NA	NA	NA	NA	NA	NA	NA	NA	NA	NA	NA	NA	NA	NA	NA	NA	NA	NA	NA	NA	NA	NA	1317.6637387956018	NA	0	2021-02-22	0	2021-02-22
1611	school	16	NA	2021-02-19	M	12	5	1	no	NA	NA	NA	NA	NA	NA	NA	NA	NA	NA	NA	NA	NA	NA	NA	NA	NA	NA	NA	NA	NA	NA	NA	NA	NA	NA	NA	NA	NA	NA	NA	NA	NA	NA	1317.6637387956018	NA	0	2021-02-22	0	2021-02-22
1612	school	16	NA	2021-02-19	M	12	5	1	no	NA	NA	NA	NA	NA	NA	NA	NA	NA	NA	NA	NA	NA	NA	NA	NA	NA	NA	NA	NA	NA	NA	NA	NA	NA	NA	NA	NA	NA	NA	NA	NA	NA	NA	1317.6637387956018	NA	0	2021-02-22	0	2021-02-22
1613	school	16	NA	2021-02-19	M	12	5	1	no	NA	NA	NA	NA	NA	NA	NA	NA	NA	NA	NA	NA	NA	NA	NA	NA	NA	NA	NA	NA	NA	NA	NA	NA	NA	NA	NA	NA	NA	NA	NA	NA	NA	NA	1317.6637387956018	NA	0	2021-02-22	0	2021-02-22
1614	school	16	NA	2021-02-19	M	11	5	1	no	NA	NA	NA	NA	NA	NA	NA	NA	NA	NA	NA	NA	NA	NA	NA	NA	NA	NA	NA	NA	NA	NA	NA	NA	NA	NA	NA	NA	NA	NA	NA	NA	NA	NA	1317.6637387956018	NA	0	2021-02-22	0	2021-02-22
1615	school	16	NA	2021-02-19	M	15	5	1	no	NA	NA	NA	NA	NA	NA	NA	NA	NA	NA	NA	NA	NA	NA	NA	NA	NA	NA	NA	NA	NA	NA	NA	NA	NA	NA	NA	NA	NA	NA	NA	NA	NA	NA	1317.6637387956018	NA	0	2021-02-22	0	2021-02-22
1616	school	16	NA	2021-02-19	M	13	5	1	no	NA	NA	NA	NA	NA	NA	NA	NA	NA	NA	NA	NA	NA	NA	NA	NA	NA	NA	NA	NA	NA	NA	NA	NA	NA	NA	NA	NA	NA	NA	NA	NA	NA	NA	1317.6637387956018	NA	0	2021-02-22	0	2021-02-22
1617	school	16	NA	2021-02-19	M	12	5	1	no	NA	NA	NA	NA	NA	NA	NA	NA	NA	NA	NA	NA	NA	NA	NA	NA	NA	NA	NA	NA	NA	NA	NA	NA	NA	NA	NA	NA	NA	NA	NA	NA	NA	NA	1317.6637387956018	NA	0	2021-02-22	0	2021-02-22
1618	school	16	NA	2021-02-19	M	13	5	1	no	NA	NA	NA	NA	NA	NA	NA	NA	NA	NA	NA	NA	NA	NA	NA	NA	NA	NA	NA	NA	NA	NA	NA	NA	NA	NA	NA	NA	NA	NA	NA	NA	NA	NA	1317.6637387956018	NA	0	2021-02-22	0	2021-02-22
1619	school	16	NA	2021-02-19	M	12	5	1	no	NA	NA	NA	NA	NA	NA	NA	NA	NA	NA	NA	NA	NA	NA	NA	NA	NA	NA	NA	NA	NA	NA	NA	NA	NA	NA	NA	NA	NA	NA	NA	NA	NA	NA	1317.6637387956018	NA	0	2021-02-22	0	2021-02-22
1620	school	16	NA	2021-02-19	M	12	5	1	no	NA	NA	NA	NA	NA	NA	NA	NA	NA	NA	NA	NA	NA	NA	NA	NA	NA	NA	NA	NA	NA	NA	NA	NA	NA	NA	NA	NA	NA	NA	NA	NA	NA	NA	1317.6637387956018	NA	0	2021-02-22	0	2021-02-22
1621	school	16	NA	2021-02-19	F	13	5	1	no	NA	NA	NA	NA	NA	NA	NA	NA	NA	NA	NA	NA	NA	NA	NA	NA	NA	NA	NA	NA	NA	NA	NA	NA	NA	NA	NA	NA	NA	NA	NA	NA	NA	NA	1317.6637387956018	NA	0	2021-02-22	0	2021-02-22
1622	school	16	NA	2021-02-19	F	12	6	1	no	NA	NA	NA	NA	NA	NA	NA	NA	NA	NA	NA	NA	NA	NA	NA	NA	NA	NA	NA	NA	NA	NA	NA	NA	NA	NA	NA	NA	NA	NA	NA	NA	NA	NA	1317.6637387956018	NA	0	2021-02-22	0	2021-02-22
1623	school	16	NA	2021-02-19	F	13	6	1	no	NA	NA	NA	NA	NA	NA	NA	NA	NA	NA	NA	NA	NA	NA	NA	NA	NA	NA	NA	NA	NA	NA	NA	NA	NA	NA	NA	NA	NA	NA	NA	NA	NA	NA	1317.6637387956018	NA	0	2021-02-22	0	2021-02-22
1624	school	16	NA	2021-02-19	F	13	6	1	no	NA	NA	NA	NA	NA	NA	NA	NA	NA	NA	NA	NA	NA	NA	NA	NA	NA	NA	NA	NA	NA	NA	NA	NA	NA	NA	NA	NA	NA	NA	NA	NA	NA	NA	1317.6637387956018	NA	0	2021-02-22	0	2021-02-22
1625	school	16	NA	2021-02-19	F	12	6	1	no	NA	NA	NA	NA	NA	NA	NA	NA	NA	NA	NA	NA	NA	NA	NA	NA	NA	NA	NA	NA	NA	NA	NA	NA	NA	NA	NA	NA	NA	NA	NA	NA	NA	NA	1317.6637387956018	NA	0	2021-02-22	0	2021-02-22
1626	school	16	NA	2021-02-19	F	13	6	1	no	NA	NA	NA	NA	NA	NA	NA	NA	NA	NA	NA	NA	NA	NA	NA	NA	NA	NA	NA	NA	NA	NA	NA	NA	NA	NA	NA	NA	NA	NA	NA	NA	NA	NA	1317.6637387956018	NA	0	2021-02-22	0	2021-02-22
1627	school	16	NA	2021-02-19	F	14	6	1	no	NA	NA	NA	NA	NA	NA	NA	NA	NA	NA	NA	NA	NA	NA	NA	NA	NA	NA	NA	NA	NA	NA	NA	NA	NA	NA	NA	NA	NA	NA	NA	NA	NA	NA	1317.6637387956018	NA	0	2021-02-22	0	2021-02-22
1628	school	16	NA	2021-02-19	F	14	6	1	no	NA	NA	NA	NA	NA	NA	NA	NA	NA	NA	NA	NA	NA	NA	NA	NA	NA	NA	NA	NA	NA	NA	NA	NA	NA	NA	NA	NA	NA	NA	NA	NA	NA	NA	1317.6637387956018	NA	0	2021-02-22	0	2021-02-22
1629	school	16	NA	2021-02-19	F	16	6	1	no	NA	NA	NA	NA	NA	NA	NA	NA	NA	NA	NA	NA	NA	NA	NA	NA	NA	NA	NA	NA	NA	NA	NA	NA	NA	NA	NA	NA	NA	NA	NA	NA	NA	NA	1317.6637387956018	NA	0	2021-02-22	0	2021-02-22
1630	school	16	NA	2021-02-19	F	13	6	1	no	NA	NA	NA	NA	NA	NA	NA	NA	NA	NA	NA	NA	NA	NA	NA	NA	NA	NA	NA	NA	NA	NA	NA	NA	NA	NA	NA	NA	NA	NA	NA	NA	NA	NA	1317.6637387956018	NA	0	2021-02-22	0	2021-02-22
1631	school	16	NA	2021-02-19	F	13	6	1	no	NA	NA	NA	NA	NA	NA	NA	NA	NA	NA	NA	NA	NA	NA	NA	NA	NA	NA	NA	NA	NA	NA	NA	NA	NA	NA	NA	NA	NA	NA	NA	NA	NA	NA	1317.6637387956018	NA	0	2021-02-22	0	2021-02-22
1632	school	16	NA	2021-02-19	F	14	6	1	no	NA	NA	NA	NA	NA	NA	NA	NA	NA	NA	NA	NA	NA	NA	NA	NA	NA	NA	NA	NA	NA	NA	NA	NA	NA	NA	NA	NA	NA	NA	NA	NA	NA	NA	1317.6637387956018	NA	0	2021-02-22	0	2021-02-22
1633	school	16	NA	2021-02-19	F	13	6	1	no	NA	NA	NA	NA	NA	NA	NA	NA	NA	NA	NA	NA	NA	NA	NA	NA	NA	NA	NA	NA	NA	NA	NA	NA	NA	NA	NA	NA	NA	NA	NA	NA	NA	NA	1317.6637387956018	NA	0	2021-02-22	0	2021-02-22
1634	school	16	NA	2021-02-19	M	12	6	1	no	NA	NA	NA	NA	NA	NA	NA	NA	NA	NA	NA	NA	NA	NA	NA	NA	NA	NA	NA	NA	NA	NA	NA	NA	NA	NA	NA	NA	NA	NA	NA	NA	NA	NA	1317.6637387956018	NA	0	2021-02-22	0	2021-02-22
1635	school	16	NA	2021-02-19	M	14	6	1	no	NA	NA	NA	NA	NA	NA	NA	NA	NA	NA	NA	NA	NA	NA	NA	NA	NA	NA	NA	NA	NA	NA	NA	NA	NA	NA	NA	NA	NA	NA	NA	NA	NA	NA	1317.6637387956018	NA	0	2021-02-22	0	2021-02-22
1636	school	16	NA	2021-02-19	M	13	6	1	no	NA	NA	NA	NA	NA	NA	NA	NA	NA	NA	NA	NA	NA	NA	NA	NA	NA	NA	NA	NA	NA	NA	NA	NA	NA	NA	NA	NA	NA	NA	NA	NA	NA	NA	1317.6637387956018	NA	0	2021-02-22	0	2021-02-22
1637	school	16	NA	2021-02-19	M	14	6	1	no	NA	NA	NA	NA	NA	NA	NA	NA	NA	NA	NA	NA	NA	NA	NA	NA	NA	NA	NA	NA	NA	NA	NA	NA	NA	NA	NA	NA	NA	NA	NA	NA	NA	NA	1317.6637387956018	NA	0	2021-02-22	0	2021-02-22
1638	school	16	NA	2021-02-19	M	15	6	1	yes	NA	NA	NA	NA	NA	NA	NA	NA	NA	NA	NA	NA	NA	NA	NA	NA	NA	NA	NA	NA	NA	NA	NA	NA	NA	NA	NA	NA	NA	NA	NA	NA	NA	NA	1317.6637387956018	NA	0	2021-02-22	0	2021-02-22
1639	school	16	NA	2021-02-19	M	14	6	1	no	NA	NA	NA	NA	NA	NA	NA	NA	NA	NA	NA	NA	NA	NA	NA	NA	NA	NA	NA	NA	NA	NA	NA	NA	NA	NA	NA	NA	NA	NA	NA	NA	NA	NA	1317.6637387956018	NA	0	2021-02-22	0	2021-02-22
1640	school	16	NA	2021-02-19	M	14	6	1	no	NA	NA	NA	NA	NA	NA	NA	NA	NA	NA	NA	NA	NA	NA	NA	NA	NA	NA	NA	NA	NA	NA	NA	NA	NA	NA	NA	NA	NA	NA	NA	NA	NA	NA	1317.6637387956018	NA	0	2021-02-22	0	2021-02-22
1641	school	16	NA	2021-02-19	M	14	6	1	no	NA	NA	NA	NA	NA	NA	NA	NA	NA	NA	NA	NA	NA	NA	NA	NA	NA	NA	NA	NA	NA	NA	NA	NA	NA	NA	NA	NA	NA	NA	NA	NA	NA	NA	1317.6637387956018	NA	0	2021-02-22	0	2021-02-22
1642	school	16	NA	2021-02-19	M	14	6	1	no	NA	NA	NA	NA	NA	NA	NA	NA	NA	NA	NA	NA	NA	NA	NA	NA	NA	NA	NA	NA	NA	NA	NA	NA	NA	NA	NA	NA	NA	NA	NA	NA	NA	NA	1317.6637387956018	NA	0	2021-02-22	0	2021-02-22
1643	school	16	NA	2021-02-19	M	14	6	1	no	NA	NA	NA	NA	NA	NA	NA	NA	NA	NA	NA	NA	NA	NA	NA	NA	NA	NA	NA	NA	NA	NA	NA	NA	NA	NA	NA	NA	NA	NA	NA	NA	NA	NA	1317.6637387956018	NA	0	2021-02-22	0	2021-02-22
1644	school	16	NA	2021-02-19	F	5	0	0	no	NA	NA	NA	NA	NA	NA	NA	NA	NA	NA	NA	NA	NA	NA	NA	NA	NA	NA	NA	NA	NA	NA	NA	NA	NA	NA	NA	NA	NA	NA	NA	NA	NA	NA	1317.6637387956018	NA	0	2021-02-22	0	2021-02-22
1645	school	16	NA	2021-02-19	F	5	0	0	no	NA	NA	NA	NA	NA	NA	NA	NA	NA	NA	NA	NA	NA	NA	NA	NA	NA	NA	NA	NA	NA	NA	NA	NA	NA	NA	NA	NA	NA	NA	NA	NA	NA	NA	1317.6637387956018	NA	0	2021-02-22	0	2021-02-22
1646	school	16	NA	2021-02-19	F	5	0	0	no	NA	NA	NA	NA	NA	NA	NA	NA	NA	NA	NA	NA	NA	NA	NA	NA	NA	NA	NA	NA	NA	NA	NA	NA	NA	NA	NA	NA	NA	NA	NA	NA	NA	NA	1317.6637387956018	NA	0	2021-02-22	0	2021-02-22
1647	school	16	NA	2021-02-19	F	5	0	0	no	NA	NA	NA	NA	NA	NA	NA	NA	NA	NA	NA	NA	NA	NA	NA	NA	NA	NA	NA	NA	NA	NA	NA	NA	NA	NA	NA	NA	NA	NA	NA	NA	NA	NA	1317.6637387956018	NA	0	2021-02-22	0	2021-02-22
1648	school	16	NA	2021-02-19	F	5	0	0	no	NA	NA	NA	NA	NA	NA	NA	NA	NA	NA	NA	NA	NA	NA	NA	NA	NA	NA	NA	NA	NA	NA	NA	NA	NA	NA	NA	NA	NA	NA	NA	NA	NA	NA	1317.6637387956018	NA	0	2021-02-22	0	2021-02-22
1649	school	16	NA	2021-02-19	F	5	0	0	no	NA	NA	NA	NA	NA	NA	NA	NA	NA	NA	NA	NA	NA	NA	NA	NA	NA	NA	NA	NA	NA	NA	NA	NA	NA	NA	NA	NA	NA	NA	NA	NA	NA	NA	1317.6637387956018	NA	0	2021-02-22	0	2021-02-22
1650	school	16	NA	2021-02-19	F	5	0	0	no	NA	NA	NA	NA	NA	NA	NA	NA	NA	NA	NA	NA	NA	NA	NA	NA	NA	NA	NA	NA	NA	NA	NA	NA	NA	NA	NA	NA	NA	NA	NA	NA	NA	NA	1317.6637387956018	NA	0	2021-02-22	0	2021-02-22
1651	school	16	NA	2021-02-19	F	5	0	0	no	NA	NA	NA	NA	NA	NA	NA	NA	NA	NA	NA	NA	NA	NA	NA	NA	NA	NA	NA	NA	NA	NA	NA	NA	NA	NA	NA	NA	NA	NA	NA	NA	NA	NA	1317.6637387956018	NA	0	2021-02-22	0	2021-02-22
1652	school	16	NA	2021-02-19	F	5	0	0	no	NA	NA	NA	NA	NA	NA	NA	NA	NA	NA	NA	NA	NA	NA	NA	NA	NA	NA	NA	NA	NA	NA	NA	NA	NA	NA	NA	NA	NA	NA	NA	NA	NA	NA	1317.6637387956018	NA	0	2021-02-22	0	2021-02-22
1653	school	16	NA	2021-02-19	F	5	0	0	no	NA	NA	NA	NA	NA	NA	NA	NA	NA	NA	NA	NA	NA	NA	NA	NA	NA	NA	NA	NA	NA	NA	NA	NA	NA	NA	NA	NA	NA	NA	NA	NA	NA	NA	1317.6637387956018	NA	0	2021-02-22	0	2021-02-22
1654	school	16	NA	2021-02-19	F	5	0	0	no	NA	NA	NA	NA	NA	NA	NA	NA	NA	NA	NA	NA	NA	NA	NA	NA	NA	NA	NA	NA	NA	NA	NA	NA	NA	NA	NA	NA	NA	NA	NA	NA	NA	NA	1317.6637387956018	NA	0	2021-02-22	0	2021-02-22
1655	school	16	NA	2021-02-19	F	5	0	0	no	NA	NA	NA	NA	NA	NA	NA	NA	NA	NA	NA	NA	NA	NA	NA	NA	NA	NA	NA	NA	NA	NA	NA	NA	NA	NA	NA	NA	NA	NA	NA	NA	NA	NA	1317.6637387956018	NA	0	2021-02-22	0	2021-02-22
1656	school	16	NA	2021-02-19	M	5	0	0	no	NA	NA	NA	NA	NA	NA	NA	NA	NA	NA	NA	NA	NA	NA	NA	NA	NA	NA	NA	NA	NA	NA	NA	NA	NA	NA	NA	NA	NA	NA	NA	NA	NA	NA	1317.6637387956018	NA	0	2021-02-22	0	2021-02-22
1657	school	16	NA	2021-02-19	M	5	0	0	no	NA	NA	NA	NA	NA	NA	NA	NA	NA	NA	NA	NA	NA	NA	NA	NA	NA	NA	NA	NA	NA	NA	NA	NA	NA	NA	NA	NA	NA	NA	NA	NA	NA	NA	1317.6637387956018	NA	0	2021-02-22	0	2021-02-22
1658	school	16	NA	2021-02-19	M	5	0	0	no	NA	NA	NA	NA	NA	NA	NA	NA	NA	NA	NA	NA	NA	NA	NA	NA	NA	NA	NA	NA	NA	NA	NA	NA	NA	NA	NA	NA	NA	NA	NA	NA	NA	NA	1317.6637387956018	NA	0	2021-02-22	0	2021-02-22
1659	school	16	NA	2021-02-19	M	5	0	0	no	NA	NA	NA	NA	NA	NA	NA	NA	NA	NA	NA	NA	NA	NA	NA	NA	NA	NA	NA	NA	NA	NA	NA	NA	NA	NA	NA	NA	NA	NA	NA	NA	NA	NA	1317.6637387956018	NA	0	2021-02-22	0	2021-02-22
1660	school	16	NA	2021-02-19	M	5	0	0	no	NA	NA	NA	NA	NA	NA	NA	NA	NA	NA	NA	NA	NA	NA	NA	NA	NA	NA	NA	NA	NA	NA	NA	NA	NA	NA	NA	NA	NA	NA	NA	NA	NA	NA	1317.6637387956018	NA	0	2021-02-22	0	2021-02-22
1661	school	16	NA	2021-02-19	M	5	0	0	no	NA	NA	NA	NA	NA	NA	NA	NA	NA	NA	NA	NA	NA	NA	NA	NA	NA	NA	NA	NA	NA	NA	NA	NA	NA	NA	NA	NA	NA	NA	NA	NA	NA	NA	1317.6637387956018	NA	0	2021-02-22	0	2021-02-22
1662	school	16	NA	2021-02-19	M	5	0	0	no	NA	NA	NA	NA	NA	NA	NA	NA	NA	NA	NA	NA	NA	NA	NA	NA	NA	NA	NA	NA	NA	NA	NA	NA	NA	NA	NA	NA	NA	NA	NA	NA	NA	NA	1317.6637387956018	NA	0	2021-02-22	0	2021-02-22
1663	school	16	NA	2021-02-19	M	5	0	0	no	NA	NA	NA	NA	NA	NA	NA	NA	NA	NA	NA	NA	NA	NA	NA	NA	NA	NA	NA	NA	NA	NA	NA	NA	NA	NA	NA	NA	NA	NA	NA	NA	NA	NA	1317.6637387956018	NA	0	2021-02-22	0	2021-02-22
1664	school	16	NA	2021-02-19	M	5	0	0	no	NA	NA	NA	NA	NA	NA	NA	NA	NA	NA	NA	NA	NA	NA	NA	NA	NA	NA	NA	NA	NA	NA	NA	NA	NA	NA	NA	NA	NA	NA	NA	NA	NA	NA	1317.6637387956018	NA	0	2021-02-22	0	2021-02-22
1665	school	16	NA	2021-02-19	M	5	0	0	no	NA	NA	NA	NA	NA	NA	NA	NA	NA	NA	NA	NA	NA	NA	NA	NA	NA	NA	NA	NA	NA	NA	NA	NA	NA	NA	NA	NA	NA	NA	NA	NA	NA	NA	1317.6637387956018	NA	0	2021-02-22	0	2021-02-22
1666	school	16	NA	2021-02-19	M	5	0	0	no	NA	NA	NA	NA	NA	NA	NA	NA	NA	NA	NA	NA	NA	NA	NA	NA	NA	NA	NA	NA	NA	NA	NA	NA	NA	NA	NA	NA	NA	NA	NA	NA	NA	NA	1317.6637387956018	NA	0	2021-02-22	0	2021-02-22
1667	school	16	NA	2021-02-19	M	5	0	0	no	NA	NA	NA	NA	NA	NA	NA	NA	NA	NA	NA	NA	NA	NA	NA	NA	NA	NA	NA	NA	NA	NA	NA	NA	NA	NA	NA	NA	NA	NA	NA	NA	NA	NA	1317.6637387956018	NA	0	2021-02-22	0	2021-02-22
1668	school	12	NA	2021-02-18	F	7	1	1	yes	NA	NA	NA	NA	NA	NA	NA	NA	NA	NA	NA	NA	NA	NA	NA	NA	NA	NA	NA	NA	NA	NA	NA	NA	NA	NA	NA	NA	NA	NA	NA	NA	NA	NA	4295.011812314334	NA	0	2021-02-19	0	2021-02-19
1669	school	12	NA	2021-02-18	F	6	1	1	no	NA	NA	NA	NA	NA	NA	NA	NA	NA	NA	NA	NA	NA	NA	NA	NA	NA	NA	NA	NA	NA	NA	NA	NA	NA	NA	NA	NA	NA	NA	NA	NA	NA	NA	4295.011812314334	NA	0	2021-02-19	0	2021-02-19
1670	school	12	NA	2021-02-18	F	6	1	1	no	NA	NA	NA	NA	NA	NA	NA	NA	NA	NA	NA	NA	NA	NA	NA	NA	NA	NA	NA	NA	NA	NA	NA	NA	NA	NA	NA	NA	NA	NA	NA	NA	NA	NA	4295.011812314334	NA	0	2021-02-19	0	2021-02-19
1671	school	12	NA	2021-02-18	F	5	1	1	no	NA	NA	NA	NA	NA	NA	NA	NA	NA	NA	NA	NA	NA	NA	NA	NA	NA	NA	NA	NA	NA	NA	NA	NA	NA	NA	NA	NA	NA	NA	NA	NA	NA	NA	4295.011812314334	NA	0	2021-02-19	0	2021-02-19
1672	school	12	NA	2021-02-18	F	5	1	1	no	NA	NA	NA	NA	NA	NA	NA	NA	NA	NA	NA	NA	NA	NA	NA	NA	NA	NA	NA	NA	NA	NA	NA	NA	NA	NA	NA	NA	NA	NA	NA	NA	NA	NA	4295.011812314334	NA	0	2021-02-19	0	2021-02-19
1673	school	12	NA	2021-02-18	F	5	1	1	no	NA	NA	NA	NA	NA	NA	NA	NA	NA	NA	NA	NA	NA	NA	NA	NA	NA	NA	NA	NA	NA	NA	NA	NA	NA	NA	NA	NA	NA	NA	NA	NA	NA	NA	4295.011812314334	NA	0	2021-02-19	0	2021-02-19
1674	school	12	NA	2021-02-18	F	6	1	1	yes	NA	NA	NA	NA	NA	NA	NA	NA	NA	NA	NA	NA	NA	NA	NA	NA	NA	NA	NA	NA	NA	NA	NA	NA	NA	NA	NA	NA	NA	NA	NA	NA	NA	NA	4295.011812314334	NA	0	2021-02-19	0	2021-02-19
1675	school	12	NA	2021-02-18	M	6	1	1	no	NA	NA	NA	NA	NA	NA	NA	NA	NA	NA	NA	NA	NA	NA	NA	NA	NA	NA	NA	NA	NA	NA	NA	NA	NA	NA	NA	NA	NA	NA	NA	NA	NA	NA	4295.011812314334	NA	0	2021-02-19	0	2021-02-19
1676	school	12	NA	2021-02-18	M	6	1	1	no	NA	NA	NA	NA	NA	NA	NA	NA	NA	NA	NA	NA	NA	NA	NA	NA	NA	NA	NA	NA	NA	NA	NA	NA	NA	NA	NA	NA	NA	NA	NA	NA	NA	NA	4295.011812314334	NA	0	2021-02-19	0	2021-02-19
1677	school	12	NA	2021-02-18	M	7	1	1	no	NA	NA	NA	NA	NA	NA	NA	NA	NA	NA	NA	NA	NA	NA	NA	NA	NA	NA	NA	NA	NA	NA	NA	NA	NA	NA	NA	NA	NA	NA	NA	NA	NA	NA	4295.011812314334	NA	0	2021-02-19	0	2021-02-19
1678	school	12	NA	2021-02-18	M	7	1	1	no	NA	NA	NA	NA	NA	NA	NA	NA	NA	NA	NA	NA	NA	NA	NA	NA	NA	NA	NA	NA	NA	NA	NA	NA	NA	NA	NA	NA	NA	NA	NA	NA	NA	NA	4295.011812314334	NA	0	2021-02-19	0	2021-02-19
1679	school	12	NA	2021-02-18	M	6	1	1	no	NA	NA	NA	NA	NA	NA	NA	NA	NA	NA	NA	NA	NA	NA	NA	NA	NA	NA	NA	NA	NA	NA	NA	NA	NA	NA	NA	NA	NA	NA	NA	NA	NA	NA	4295.011812314334	NA	0	2021-02-19	0	2021-02-19
1680	school	12	NA	2021-02-18	F	8	2	1	no	NA	NA	NA	NA	NA	NA	NA	NA	NA	NA	NA	NA	NA	NA	NA	NA	NA	NA	NA	NA	NA	NA	NA	NA	NA	NA	NA	NA	NA	NA	NA	NA	NA	NA	4295.011812314334	NA	0	2021-02-19	0	2021-02-19
1681	school	12	NA	2021-02-18	F	9	2	1	no	NA	NA	NA	NA	NA	NA	NA	NA	NA	NA	NA	NA	NA	NA	NA	NA	NA	NA	NA	NA	NA	NA	NA	NA	NA	NA	NA	NA	NA	NA	NA	NA	NA	NA	4295.011812314334	NA	0	2021-02-19	0	2021-02-19
1682	school	12	NA	2021-02-18	F	7	2	1	no	NA	NA	NA	NA	NA	NA	NA	NA	NA	NA	NA	NA	NA	NA	NA	NA	NA	NA	NA	NA	NA	NA	NA	NA	NA	NA	NA	NA	NA	NA	NA	NA	NA	NA	4295.011812314334	NA	0	2021-02-19	0	2021-02-19
1683	school	12	NA	2021-02-18	F	8	2	1	no	NA	NA	NA	NA	NA	NA	NA	NA	NA	NA	NA	NA	NA	NA	NA	NA	NA	NA	NA	NA	NA	NA	NA	NA	NA	NA	NA	NA	NA	NA	NA	NA	NA	NA	4295.011812314334	NA	0	2021-02-19	0	2021-02-19
1684	school	12	NA	2021-02-18	F	7	2	1	no	NA	NA	NA	NA	NA	NA	NA	NA	NA	NA	NA	NA	NA	NA	NA	NA	NA	NA	NA	NA	NA	NA	NA	NA	NA	NA	NA	NA	NA	NA	NA	NA	NA	NA	4295.011812314334	NA	0	2021-02-19	0	2021-02-19
1685	school	12	NA	2021-02-18	F	9	2	1	no	NA	NA	NA	NA	NA	NA	NA	NA	NA	NA	NA	NA	NA	NA	NA	NA	NA	NA	NA	NA	NA	NA	NA	NA	NA	NA	NA	NA	NA	NA	NA	NA	NA	NA	4295.011812314334	NA	0	2021-02-19	0	2021-02-19
1686	school	12	NA	2021-02-18	F	9	2	1	no	NA	NA	NA	NA	NA	NA	NA	NA	NA	NA	NA	NA	NA	NA	NA	NA	NA	NA	NA	NA	NA	NA	NA	NA	NA	NA	NA	NA	NA	NA	NA	NA	NA	NA	4295.011812314334	NA	0	2021-02-19	0	2021-02-19
1687	school	12	NA	2021-02-18	F	9	2	0	no	NA	NA	NA	NA	NA	NA	NA	NA	NA	NA	NA	NA	NA	NA	NA	NA	NA	NA	NA	NA	NA	NA	NA	NA	NA	NA	NA	NA	NA	NA	NA	NA	NA	NA	4295.011812314334	NA	0	2021-02-19	0	2021-02-19
1688	school	12	NA	2021-02-18	F	9	2	1	yes	NA	NA	NA	NA	NA	NA	NA	NA	NA	NA	NA	NA	NA	NA	NA	NA	NA	NA	NA	NA	NA	NA	NA	NA	NA	NA	NA	NA	NA	NA	NA	NA	NA	NA	4295.011812314334	NA	0	2021-02-19	0	2021-02-19
1689	school	12	NA	2021-02-18	F	9	2	1	no	NA	NA	NA	NA	NA	NA	NA	NA	NA	NA	NA	NA	NA	NA	NA	NA	NA	NA	NA	NA	NA	NA	NA	NA	NA	NA	NA	NA	NA	NA	NA	NA	NA	NA	4295.011812314334	NA	0	2021-02-19	0	2021-02-19
1690	school	12	NA	2021-02-18	M	9	2	1	no	NA	NA	NA	NA	NA	NA	NA	NA	NA	NA	NA	NA	NA	NA	NA	NA	NA	NA	NA	NA	NA	NA	NA	NA	NA	NA	NA	NA	NA	NA	NA	NA	NA	NA	4295.011812314334	NA	0	2021-02-19	0	2021-02-19
1691	school	12	NA	2021-02-18	M	9	2	0	yes	NA	NA	NA	NA	NA	NA	NA	NA	NA	NA	NA	NA	NA	NA	NA	NA	NA	NA	NA	NA	NA	NA	NA	NA	NA	NA	NA	NA	NA	NA	NA	NA	NA	NA	4295.011812314334	NA	0	2021-02-19	0	2021-02-19
1692	school	12	NA	2021-02-18	M	9	2	1	no	NA	NA	NA	NA	NA	NA	NA	NA	NA	NA	NA	NA	NA	NA	NA	NA	NA	NA	NA	NA	NA	NA	NA	NA	NA	NA	NA	NA	NA	NA	NA	NA	NA	NA	4295.011812314334	NA	0	2021-02-19	0	2021-02-19
1693	school	12	NA	2021-02-18	M	9	2	0	no	NA	NA	NA	NA	NA	NA	NA	NA	NA	NA	NA	NA	NA	NA	NA	NA	NA	NA	NA	NA	NA	NA	NA	NA	NA	NA	NA	NA	NA	NA	NA	NA	NA	NA	4295.011812314334	NA	0	2021-02-19	0	2021-02-19
1694	school	12	NA	2021-02-18	M	10	2	1	no	NA	NA	NA	NA	NA	NA	NA	NA	NA	NA	NA	NA	NA	NA	NA	NA	NA	NA	NA	NA	NA	NA	NA	NA	NA	NA	NA	NA	NA	NA	NA	NA	NA	NA	4295.011812314334	NA	0	2021-02-19	0	2021-02-19
1695	school	12	NA	2021-02-18	M	7	2	1	no	NA	NA	NA	NA	NA	NA	NA	NA	NA	NA	NA	NA	NA	NA	NA	NA	NA	NA	NA	NA	NA	NA	NA	NA	NA	NA	NA	NA	NA	NA	NA	NA	NA	NA	4295.011812314334	NA	0	2021-02-19	0	2021-02-19
1696	school	12	NA	2021-02-18	M	9	2	1	no	NA	NA	NA	NA	NA	NA	NA	NA	NA	NA	NA	NA	NA	NA	NA	NA	NA	NA	NA	NA	NA	NA	NA	NA	NA	NA	NA	NA	NA	NA	NA	NA	NA	NA	4295.011812314334	NA	0	2021-02-19	0	2021-02-19
1697	school	12	NA	2021-02-18	F	10	3	0	no	NA	NA	NA	NA	NA	NA	NA	NA	NA	NA	NA	NA	NA	NA	NA	NA	NA	NA	NA	NA	NA	NA	NA	NA	NA	NA	NA	NA	NA	NA	NA	NA	NA	NA	4295.011812314334	NA	0	2021-02-19	0	2021-02-19
1698	school	12	NA	2021-02-18	F	9	3	0	no	NA	NA	NA	NA	NA	NA	NA	NA	NA	NA	NA	NA	NA	NA	NA	NA	NA	NA	NA	NA	NA	NA	NA	NA	NA	NA	NA	NA	NA	NA	NA	NA	NA	NA	4295.011812314334	NA	0	2021-02-19	2	2021-02-19
1699	school	12	NA	2021-02-18	F	9	3	0	no	NA	NA	NA	NA	NA	NA	NA	NA	NA	NA	NA	NA	NA	NA	NA	NA	NA	NA	NA	NA	NA	NA	NA	NA	NA	NA	NA	NA	NA	NA	NA	NA	NA	NA	4295.011812314334	NA	0	2021-02-19	0	2021-02-19
1700	school	12	NA	2021-02-18	F	12	3	1	no	NA	NA	NA	NA	NA	NA	NA	NA	NA	NA	NA	NA	NA	NA	NA	NA	NA	NA	NA	NA	NA	NA	NA	NA	NA	NA	NA	NA	NA	NA	NA	NA	NA	NA	4295.011812314334	NA	0	2021-02-19	0	2021-02-19
1701	school	12	NA	2021-02-18	F	8	3	1	no	NA	NA	NA	NA	NA	NA	NA	NA	NA	NA	NA	NA	NA	NA	NA	NA	NA	NA	NA	NA	NA	NA	NA	NA	NA	NA	NA	NA	NA	NA	NA	NA	NA	NA	4295.011812314334	NA	0	2021-02-19	0	2021-02-19
1702	school	12	NA	2021-02-18	F	10	3	1	no	NA	NA	NA	NA	NA	NA	NA	NA	NA	NA	NA	NA	NA	NA	NA	NA	NA	NA	NA	NA	NA	NA	NA	NA	NA	NA	NA	NA	NA	NA	NA	NA	NA	NA	4295.011812314334	NA	0	2021-02-19	4	2021-02-19
1703	school	12	NA	2021-02-18	F	8	3	0	no	NA	NA	NA	NA	NA	NA	NA	NA	NA	NA	NA	NA	NA	NA	NA	NA	NA	NA	NA	NA	NA	NA	NA	NA	NA	NA	NA	NA	NA	NA	NA	NA	NA	NA	4295.011812314334	NA	0	2021-02-19	0	2021-02-19
1704	school	12	NA	2021-02-18	F	10	3	1	yes	NA	NA	NA	NA	NA	NA	NA	NA	NA	NA	NA	NA	NA	NA	NA	NA	NA	NA	NA	NA	NA	NA	NA	NA	NA	NA	NA	NA	NA	NA	NA	NA	NA	NA	4295.011812314334	NA	0	2021-02-19	0	2021-02-19
1705	school	12	NA	2021-02-18	F	10	3	1	no	NA	NA	NA	NA	NA	NA	NA	NA	NA	NA	NA	NA	NA	NA	NA	NA	NA	NA	NA	NA	NA	NA	NA	NA	NA	NA	NA	NA	NA	NA	NA	NA	NA	NA	4295.011812314334	NA	0	2021-02-19	0	2021-02-19
1706	school	12	NA	2021-02-18	F	10	3	0	no	NA	NA	NA	NA	NA	NA	NA	NA	NA	NA	NA	NA	NA	NA	NA	NA	NA	NA	NA	NA	NA	NA	NA	NA	NA	NA	NA	NA	NA	NA	NA	NA	NA	NA	4295.011812314334	NA	0	2021-02-19	0	2021-02-19
1707	school	12	NA	2021-02-18	M	9	3	1	no	NA	NA	NA	NA	NA	NA	NA	NA	NA	NA	NA	NA	NA	NA	NA	NA	NA	NA	NA	NA	NA	NA	NA	NA	NA	NA	NA	NA	NA	NA	NA	NA	NA	NA	4295.011812314334	NA	0	2021-02-19	0	2021-02-19
1708	school	12	NA	2021-02-18	M	9	3	1	no	NA	NA	NA	NA	NA	NA	NA	NA	NA	NA	NA	NA	NA	NA	NA	NA	NA	NA	NA	NA	NA	NA	NA	NA	NA	NA	NA	NA	NA	NA	NA	NA	NA	NA	4295.011812314334	NA	0	2021-02-19	0	2021-02-19
1709	school	12	NA	2021-02-18	M	9	3	1	no	NA	NA	NA	NA	NA	NA	NA	NA	NA	NA	NA	NA	NA	NA	NA	NA	NA	NA	NA	NA	NA	NA	NA	NA	NA	NA	NA	NA	NA	NA	NA	NA	NA	NA	4295.011812314334	NA	0	2021-02-19	0	2021-02-19
1710	school	12	NA	2021-02-18	M	10	3	1	no	NA	NA	NA	NA	NA	NA	NA	NA	NA	NA	NA	NA	NA	NA	NA	NA	NA	NA	NA	NA	NA	NA	NA	NA	NA	NA	NA	NA	NA	NA	NA	NA	NA	NA	4295.011812314334	NA	0	2021-02-19	0	2021-02-19
1711	school	12	NA	2021-02-18	M	13	3	1	no	NA	NA	NA	NA	NA	NA	NA	NA	NA	NA	NA	NA	NA	NA	NA	NA	NA	NA	NA	NA	NA	NA	NA	NA	NA	NA	NA	NA	NA	NA	NA	NA	NA	NA	4295.011812314334	NA	0	2021-02-19	0	2021-02-19
1712	school	12	NA	2021-02-18	M	9	3	1	no	NA	NA	NA	NA	NA	NA	NA	NA	NA	NA	NA	NA	NA	NA	NA	NA	NA	NA	NA	NA	NA	NA	NA	NA	NA	NA	NA	NA	NA	NA	NA	NA	NA	NA	4295.011812314334	NA	0	2021-02-19	0	2021-02-19
1713	school	12	NA	2021-02-18	M	9	3	1	no	NA	NA	NA	NA	NA	NA	NA	NA	NA	NA	NA	NA	NA	NA	NA	NA	NA	NA	NA	NA	NA	NA	NA	NA	NA	NA	NA	NA	NA	NA	NA	NA	NA	NA	4295.011812314334	NA	0	2021-02-19	4	2021-02-19
1714	school	12	NA	2021-02-18	M	10	3	1	no	NA	NA	NA	NA	NA	NA	NA	NA	NA	NA	NA	NA	NA	NA	NA	NA	NA	NA	NA	NA	NA	NA	NA	NA	NA	NA	NA	NA	NA	NA	NA	NA	NA	NA	4295.011812314334	NA	0	2021-02-19	0	2021-02-19
1715	school	12	NA	2021-02-18	F	10	4	1	no	NA	NA	NA	NA	NA	NA	NA	NA	NA	NA	NA	NA	NA	NA	NA	NA	NA	NA	NA	NA	NA	NA	NA	NA	NA	NA	NA	NA	NA	NA	NA	NA	NA	NA	4295.011812314334	NA	0	2021-02-19	0	2021-02-19
1716	school	12	NA	2021-02-18	F	10	4	1	no	NA	NA	NA	NA	NA	NA	NA	NA	NA	NA	NA	NA	NA	NA	NA	NA	NA	NA	NA	NA	NA	NA	NA	NA	NA	NA	NA	NA	NA	NA	NA	NA	NA	NA	4295.011812314334	NA	0	2021-02-19	0	2021-02-19
1717	school	12	NA	2021-02-18	F	10	4	1	no	NA	NA	NA	NA	NA	NA	NA	NA	NA	NA	NA	NA	NA	NA	NA	NA	NA	NA	NA	NA	NA	NA	NA	NA	NA	NA	NA	NA	NA	NA	NA	NA	NA	NA	4295.011812314334	NA	0	2021-02-19	0	2021-02-19
1718	school	12	NA	2021-02-18	F	11	4	1	no	NA	NA	NA	NA	NA	NA	NA	NA	NA	NA	NA	NA	NA	NA	NA	NA	NA	NA	NA	NA	NA	NA	NA	NA	NA	NA	NA	NA	NA	NA	NA	NA	NA	NA	4295.011812314334	NA	0	2021-02-19	0	2021-02-19
1719	school	12	NA	2021-02-18	F	10	4	1	no	NA	NA	NA	NA	NA	NA	NA	NA	NA	NA	NA	NA	NA	NA	NA	NA	NA	NA	NA	NA	NA	NA	NA	NA	NA	NA	NA	NA	NA	NA	NA	NA	NA	NA	4295.011812314334	NA	0	2021-02-19	0	2021-02-19
1720	school	12	NA	2021-02-18	F	10	4	0	no	NA	NA	NA	NA	NA	NA	NA	NA	NA	NA	NA	NA	NA	NA	NA	NA	NA	NA	NA	NA	NA	NA	NA	NA	NA	NA	NA	NA	NA	NA	NA	NA	NA	NA	4295.011812314334	NA	0	2021-02-19	0	2021-02-19
1721	school	12	NA	2021-02-18	F	10	4	1	no	NA	NA	NA	NA	NA	NA	NA	NA	NA	NA	NA	NA	NA	NA	NA	NA	NA	NA	NA	NA	NA	NA	NA	NA	NA	NA	NA	NA	NA	NA	NA	NA	NA	NA	4295.011812314334	NA	0	2021-02-19	0	2021-02-19
1722	school	12	NA	2021-02-18	F	10	4	1	no	NA	NA	NA	NA	NA	NA	NA	NA	NA	NA	NA	NA	NA	NA	NA	NA	NA	NA	NA	NA	NA	NA	NA	NA	NA	NA	NA	NA	NA	NA	NA	NA	NA	NA	4295.011812314334	NA	0	2021-02-19	4	2021-02-19
1723	school	12	NA	2021-02-18	F	10	4	1	no	NA	NA	NA	NA	NA	NA	NA	NA	NA	NA	NA	NA	NA	NA	NA	NA	NA	NA	NA	NA	NA	NA	NA	NA	NA	NA	NA	NA	NA	NA	NA	NA	NA	NA	4295.011812314334	NA	0	2021-02-19	0	2021-02-19
1724	school	12	NA	2021-02-18	F	10	4	1	yes	NA	NA	NA	NA	NA	NA	NA	NA	NA	NA	NA	NA	NA	NA	NA	NA	NA	NA	NA	NA	NA	NA	NA	NA	NA	NA	NA	NA	NA	NA	NA	NA	NA	NA	4295.011812314334	NA	0	2021-02-19	0	2021-02-19
1725	school	12	NA	2021-02-18	F	11	4	1	no	NA	NA	NA	NA	NA	NA	NA	NA	NA	NA	NA	NA	NA	NA	NA	NA	NA	NA	NA	NA	NA	NA	NA	NA	NA	NA	NA	NA	NA	NA	NA	NA	NA	NA	4295.011812314334	NA	0	2021-02-19	0	2021-02-19
1726	school	12	NA	2021-02-18	F	10	4	1	no	NA	NA	NA	NA	NA	NA	NA	NA	NA	NA	NA	NA	NA	NA	NA	NA	NA	NA	NA	NA	NA	NA	NA	NA	NA	NA	NA	NA	NA	NA	NA	NA	NA	NA	4295.011812314334	NA	0	2021-02-19	0	2021-02-19
1727	school	12	NA	2021-02-18	M	13	4	1	no	NA	NA	NA	NA	NA	NA	NA	NA	NA	NA	NA	NA	NA	NA	NA	NA	NA	NA	NA	NA	NA	NA	NA	NA	NA	NA	NA	NA	NA	NA	NA	NA	NA	NA	4295.011812314334	NA	0	2021-02-19	0	2021-02-19
1728	school	12	NA	2021-02-18	M	13	4	0	no	NA	NA	NA	NA	NA	NA	NA	NA	NA	NA	NA	NA	NA	NA	NA	NA	NA	NA	NA	NA	NA	NA	NA	NA	NA	NA	NA	NA	NA	NA	NA	NA	NA	NA	4295.011812314334	NA	0	2021-02-19	0	2021-02-19
1729	school	12	NA	2021-02-18	M	10	4	1	no	NA	NA	NA	NA	NA	NA	NA	NA	NA	NA	NA	NA	NA	NA	NA	NA	NA	NA	NA	NA	NA	NA	NA	NA	NA	NA	NA	NA	NA	NA	NA	NA	NA	NA	4295.011812314334	NA	0	2021-02-19	0	2021-02-19
1730	school	12	NA	2021-02-18	M	10	4	1	no	NA	NA	NA	NA	NA	NA	NA	NA	NA	NA	NA	NA	NA	NA	NA	NA	NA	NA	NA	NA	NA	NA	NA	NA	NA	NA	NA	NA	NA	NA	NA	NA	NA	NA	4295.011812314334	NA	0	2021-02-19	0	2021-02-19
1731	school	12	NA	2021-02-18	M	10	4	0	no	NA	NA	NA	NA	NA	NA	NA	NA	NA	NA	NA	NA	NA	NA	NA	NA	NA	NA	NA	NA	NA	NA	NA	NA	NA	NA	NA	NA	NA	NA	NA	NA	NA	NA	4295.011812314334	NA	0	2021-02-19	4	2021-02-19
1732	school	12	NA	2021-02-18	M	11	4	1	no	NA	NA	NA	NA	NA	NA	NA	NA	NA	NA	NA	NA	NA	NA	NA	NA	NA	NA	NA	NA	NA	NA	NA	NA	NA	NA	NA	NA	NA	NA	NA	NA	NA	NA	4295.011812314334	NA	0	2021-02-19	0	2021-02-19
1733	school	12	NA	2021-02-18	M	9	4	1	no	NA	NA	NA	NA	NA	NA	NA	NA	NA	NA	NA	NA	NA	NA	NA	NA	NA	NA	NA	NA	NA	NA	NA	NA	NA	NA	NA	NA	NA	NA	NA	NA	NA	NA	4295.011812314334	NA	0	2021-02-19	0	2021-02-19
1734	school	12	NA	2021-02-18	M	11	4	1	no	NA	NA	NA	NA	NA	NA	NA	NA	NA	NA	NA	NA	NA	NA	NA	NA	NA	NA	NA	NA	NA	NA	NA	NA	NA	NA	NA	NA	NA	NA	NA	NA	NA	NA	4295.011812314334	NA	0	2021-02-19	0	2021-02-19
1735	school	12	NA	2021-02-18	M	10	4	1	no	NA	NA	NA	NA	NA	NA	NA	NA	NA	NA	NA	NA	NA	NA	NA	NA	NA	NA	NA	NA	NA	NA	NA	NA	NA	NA	NA	NA	NA	NA	NA	NA	NA	NA	4295.011812314334	NA	0	2021-02-19	0	2021-02-19
1736	school	12	NA	2021-02-18	M	14	4	1	no	NA	NA	NA	NA	NA	NA	NA	NA	NA	NA	NA	NA	NA	NA	NA	NA	NA	NA	NA	NA	NA	NA	NA	NA	NA	NA	NA	NA	NA	NA	NA	NA	NA	NA	4295.011812314334	NA	0	2021-02-19	0	2021-02-19
1737	school	12	NA	2021-02-18	M	12	4	1	no	NA	NA	NA	NA	NA	NA	NA	NA	NA	NA	NA	NA	NA	NA	NA	NA	NA	NA	NA	NA	NA	NA	NA	NA	NA	NA	NA	NA	NA	NA	NA	NA	NA	NA	4295.011812314334	NA	0	2021-02-19	0	2021-02-19
1738	school	12	NA	2021-02-18	F	10	5	1	no	NA	NA	NA	NA	NA	NA	NA	NA	NA	NA	NA	NA	NA	NA	NA	NA	NA	NA	NA	NA	NA	NA	NA	NA	NA	NA	NA	NA	NA	NA	NA	NA	NA	NA	4295.011812314334	NA	0	2021-02-19	0	2021-02-19
1739	school	12	NA	2021-02-18	F	10	5	1	no	NA	NA	NA	NA	NA	NA	NA	NA	NA	NA	NA	NA	NA	NA	NA	NA	NA	NA	NA	NA	NA	NA	NA	NA	NA	NA	NA	NA	NA	NA	NA	NA	NA	NA	4295.011812314334	NA	0	2021-02-19	0	2021-02-19
1740	school	12	NA	2021-02-18	F	13	5	1	no	NA	NA	NA	NA	NA	NA	NA	NA	NA	NA	NA	NA	NA	NA	NA	NA	NA	NA	NA	NA	NA	NA	NA	NA	NA	NA	NA	NA	NA	NA	NA	NA	NA	NA	4295.011812314334	NA	0	2021-02-19	0	2021-02-19
1741	school	12	NA	2021-02-18	F	10	5	1	no	NA	NA	NA	NA	NA	NA	NA	NA	NA	NA	NA	NA	NA	NA	NA	NA	NA	NA	NA	NA	NA	NA	NA	NA	NA	NA	NA	NA	NA	NA	NA	NA	NA	NA	4295.011812314334	NA	0	2021-02-19	0	2021-02-19
1742	school	12	NA	2021-02-18	F	11	5	1	no	NA	NA	NA	NA	NA	NA	NA	NA	NA	NA	NA	NA	NA	NA	NA	NA	NA	NA	NA	NA	NA	NA	NA	NA	NA	NA	NA	NA	NA	NA	NA	NA	NA	NA	4295.011812314334	NA	0	2021-02-19	0	2021-02-19
1743	school	12	NA	2021-02-18	F	11	5	1	no	NA	NA	NA	NA	NA	NA	NA	NA	NA	NA	NA	NA	NA	NA	NA	NA	NA	NA	NA	NA	NA	NA	NA	NA	NA	NA	NA	NA	NA	NA	NA	NA	NA	NA	4295.011812314334	NA	0	2021-02-19	0	2021-02-19
1744	school	12	NA	2021-02-18	F	11	5	1	no	NA	NA	NA	NA	NA	NA	NA	NA	NA	NA	NA	NA	NA	NA	NA	NA	NA	NA	NA	NA	NA	NA	NA	NA	NA	NA	NA	NA	NA	NA	NA	NA	NA	NA	4295.011812314334	NA	0	2021-02-19	0	2021-02-19
1745	school	12	NA	2021-02-18	F	10	5	1	no	NA	NA	NA	NA	NA	NA	NA	NA	NA	NA	NA	NA	NA	NA	NA	NA	NA	NA	NA	NA	NA	NA	NA	NA	NA	NA	NA	NA	NA	NA	NA	NA	NA	NA	4295.011812314334	NA	0	2021-02-19	0	2021-02-19
1746	school	12	NA	2021-02-18	F	10	5	1	no	NA	NA	NA	NA	NA	NA	NA	NA	NA	NA	NA	NA	NA	NA	NA	NA	NA	NA	NA	NA	NA	NA	NA	NA	NA	NA	NA	NA	NA	NA	NA	NA	NA	NA	4295.011812314334	NA	0	2021-02-19	0	2021-02-19
1747	school	12	NA	2021-02-18	F	11	5	1	no	NA	NA	NA	NA	NA	NA	NA	NA	NA	NA	NA	NA	NA	NA	NA	NA	NA	NA	NA	NA	NA	NA	NA	NA	NA	NA	NA	NA	NA	NA	NA	NA	NA	NA	4295.011812314334	NA	0	2021-02-19	4	2021-02-19
1748	school	12	NA	2021-02-18	F	13	5	1	no	NA	NA	NA	NA	NA	NA	NA	NA	NA	NA	NA	NA	NA	NA	NA	NA	NA	NA	NA	NA	NA	NA	NA	NA	NA	NA	NA	NA	NA	NA	NA	NA	NA	NA	4295.011812314334	NA	0	2021-02-19	0	2021-02-19
1749	school	12	NA	2021-02-18	M	12	5	1	no	NA	NA	NA	NA	NA	NA	NA	NA	NA	NA	NA	NA	NA	NA	NA	NA	NA	NA	NA	NA	NA	NA	NA	NA	NA	NA	NA	NA	NA	NA	NA	NA	NA	NA	4295.011812314334	NA	0	2021-02-19	0	2021-02-19
1750	school	12	NA	2021-02-18	M	12	5	1	no	NA	NA	NA	NA	NA	NA	NA	NA	NA	NA	NA	NA	NA	NA	NA	NA	NA	NA	NA	NA	NA	NA	NA	NA	NA	NA	NA	NA	NA	NA	NA	NA	NA	NA	4295.011812314334	NA	0	2021-02-19	0	2021-02-19
1751	school	12	NA	2021-02-18	M	13	5	1	no	NA	NA	NA	NA	NA	NA	NA	NA	NA	NA	NA	NA	NA	NA	NA	NA	NA	NA	NA	NA	NA	NA	NA	NA	NA	NA	NA	NA	NA	NA	NA	NA	NA	NA	4295.011812314334	NA	0	2021-02-19	4	2021-02-19
1752	school	12	NA	2021-02-18	M	13	5	1	no	NA	NA	NA	NA	NA	NA	NA	NA	NA	NA	NA	NA	NA	NA	NA	NA	NA	NA	NA	NA	NA	NA	NA	NA	NA	NA	NA	NA	NA	NA	NA	NA	NA	NA	4295.011812314334	NA	0	2021-02-19	0	2021-02-19
1753	school	12	NA	2021-02-18	M	12	5	1	no	NA	NA	NA	NA	NA	NA	NA	NA	NA	NA	NA	NA	NA	NA	NA	NA	NA	NA	NA	NA	NA	NA	NA	NA	NA	NA	NA	NA	NA	NA	NA	NA	NA	NA	4295.011812314334	NA	0	2021-02-19	0	2021-02-19
1754	school	12	NA	2021-02-18	M	12	5	0	no	NA	NA	NA	NA	NA	NA	NA	NA	NA	NA	NA	NA	NA	NA	NA	NA	NA	NA	NA	NA	NA	NA	NA	NA	NA	NA	NA	NA	NA	NA	NA	NA	NA	NA	4295.011812314334	NA	0	2021-02-19	4	2021-02-19
1755	school	12	NA	2021-02-18	M	13	5	1	no	NA	NA	NA	NA	NA	NA	NA	NA	NA	NA	NA	NA	NA	NA	NA	NA	NA	NA	NA	NA	NA	NA	NA	NA	NA	NA	NA	NA	NA	NA	NA	NA	NA	NA	4295.011812314334	NA	0	2021-02-19	2	2021-02-19
1756	school	12	NA	2021-02-18	M	12	5	1	no	NA	NA	NA	NA	NA	NA	NA	NA	NA	NA	NA	NA	NA	NA	NA	NA	NA	NA	NA	NA	NA	NA	NA	NA	NA	NA	NA	NA	NA	NA	NA	NA	NA	NA	4295.011812314334	NA	0	2021-02-19	0	2021-02-19
1757	school	12	NA	2021-02-18	M	12	5	0	no	NA	NA	NA	NA	NA	NA	NA	NA	NA	NA	NA	NA	NA	NA	NA	NA	NA	NA	NA	NA	NA	NA	NA	NA	NA	NA	NA	NA	NA	NA	NA	NA	NA	NA	4295.011812314334	NA	0	2021-02-19	0	2021-02-19
1758	school	12	NA	2021-02-18	M	13	5	1	no	NA	NA	NA	NA	NA	NA	NA	NA	NA	NA	NA	NA	NA	NA	NA	NA	NA	NA	NA	NA	NA	NA	NA	NA	NA	NA	NA	NA	NA	NA	NA	NA	NA	NA	4295.011812314334	NA	0	2021-02-19	0	2021-02-19
1759	school	12	NA	2021-02-18	M	12	5	1	no	NA	NA	NA	NA	NA	NA	NA	NA	NA	NA	NA	NA	NA	NA	NA	NA	NA	NA	NA	NA	NA	NA	NA	NA	NA	NA	NA	NA	NA	NA	NA	NA	NA	NA	4295.011812314334	NA	0	2021-02-19	0	2021-02-19
1760	school	12	NA	2021-02-18	M	12	5	1	no	NA	NA	NA	NA	NA	NA	NA	NA	NA	NA	NA	NA	NA	NA	NA	NA	NA	NA	NA	NA	NA	NA	NA	NA	NA	NA	NA	NA	NA	NA	NA	NA	NA	NA	4295.011812314334	NA	0	2021-02-19	0	2021-02-19
1761	school	12	NA	2021-02-18	F	13	6	1	no	NA	NA	NA	NA	NA	NA	NA	NA	NA	NA	NA	NA	NA	NA	NA	NA	NA	NA	NA	NA	NA	NA	NA	NA	NA	NA	NA	NA	NA	NA	NA	NA	NA	NA	4295.011812314334	NA	0	2021-02-19	2	2021-02-19
1762	school	12	NA	2021-02-18	F	13	6	1	no	NA	NA	NA	NA	NA	NA	NA	NA	NA	NA	NA	NA	NA	NA	NA	NA	NA	NA	NA	NA	NA	NA	NA	NA	NA	NA	NA	NA	NA	NA	NA	NA	NA	NA	4295.011812314334	NA	0	2021-02-19	0	2021-02-19
1763	school	12	NA	2021-02-18	F	14	6	1	no	NA	NA	NA	NA	NA	NA	NA	NA	NA	NA	NA	NA	NA	NA	NA	NA	NA	NA	NA	NA	NA	NA	NA	NA	NA	NA	NA	NA	NA	NA	NA	NA	NA	NA	4295.011812314334	NA	0	2021-02-19	0	2021-02-19
1764	school	12	NA	2021-02-18	F	14	6	1	no	NA	NA	NA	NA	NA	NA	NA	NA	NA	NA	NA	NA	NA	NA	NA	NA	NA	NA	NA	NA	NA	NA	NA	NA	NA	NA	NA	NA	NA	NA	NA	NA	NA	NA	4295.011812314334	NA	0	2021-02-19	0	2021-02-19
1765	school	12	NA	2021-02-18	F	12	6	1	yes	NA	NA	NA	NA	NA	NA	NA	NA	NA	NA	NA	NA	NA	NA	NA	NA	NA	NA	NA	NA	NA	NA	NA	NA	NA	NA	NA	NA	NA	NA	NA	NA	NA	NA	4295.011812314334	NA	0	2021-02-19	0	2021-02-19
1766	school	12	NA	2021-02-18	F	13	6	1	no	NA	NA	NA	NA	NA	NA	NA	NA	NA	NA	NA	NA	NA	NA	NA	NA	NA	NA	NA	NA	NA	NA	NA	NA	NA	NA	NA	NA	NA	NA	NA	NA	NA	NA	4295.011812314334	NA	0	2021-02-19	0	2021-02-19
1767	school	12	NA	2021-02-18	F	13	6	1	no	NA	NA	NA	NA	NA	NA	NA	NA	NA	NA	NA	NA	NA	NA	NA	NA	NA	NA	NA	NA	NA	NA	NA	NA	NA	NA	NA	NA	NA	NA	NA	NA	NA	NA	4295.011812314334	NA	0	2021-02-19	0	2021-02-19
1768	school	12	NA	2021-02-18	F	14	6	1	no	NA	NA	NA	NA	NA	NA	NA	NA	NA	NA	NA	NA	NA	NA	NA	NA	NA	NA	NA	NA	NA	NA	NA	NA	NA	NA	NA	NA	NA	NA	NA	NA	NA	NA	4295.011812314334	NA	0	2021-02-19	0	2021-02-19
1769	school	12	NA	2021-02-18	F	13	6	1	no	NA	NA	NA	NA	NA	NA	NA	NA	NA	NA	NA	NA	NA	NA	NA	NA	NA	NA	NA	NA	NA	NA	NA	NA	NA	NA	NA	NA	NA	NA	NA	NA	NA	NA	4295.011812314334	NA	0	2021-02-19	0	2021-02-19
1770	school	12	NA	2021-02-18	F	13	6	1	no	NA	NA	NA	NA	NA	NA	NA	NA	NA	NA	NA	NA	NA	NA	NA	NA	NA	NA	NA	NA	NA	NA	NA	NA	NA	NA	NA	NA	NA	NA	NA	NA	NA	NA	4295.011812314334	NA	0	2021-02-19	0	2021-02-19
1771	school	12	NA	2021-02-18	F	14	6	1	no	NA	NA	NA	NA	NA	NA	NA	NA	NA	NA	NA	NA	NA	NA	NA	NA	NA	NA	NA	NA	NA	NA	NA	NA	NA	NA	NA	NA	NA	NA	NA	NA	NA	NA	4295.011812314334	NA	0	2021-02-19	1	2021-02-19
1772	school	12	NA	2021-02-18	M	13	6	1	no	NA	NA	NA	NA	NA	NA	NA	NA	NA	NA	NA	NA	NA	NA	NA	NA	NA	NA	NA	NA	NA	NA	NA	NA	NA	NA	NA	NA	NA	NA	NA	NA	NA	NA	4295.011812314334	NA	0	2021-02-19	0	2021-02-19
1773	school	12	NA	2021-02-18	M	13	6	1	no	NA	NA	NA	NA	NA	NA	NA	NA	NA	NA	NA	NA	NA	NA	NA	NA	NA	NA	NA	NA	NA	NA	NA	NA	NA	NA	NA	NA	NA	NA	NA	NA	NA	NA	4295.011812314334	NA	0	2021-02-19	0	2021-02-19
1774	school	12	NA	2021-02-18	M	13	6	1	no	NA	NA	NA	NA	NA	NA	NA	NA	NA	NA	NA	NA	NA	NA	NA	NA	NA	NA	NA	NA	NA	NA	NA	NA	NA	NA	NA	NA	NA	NA	NA	NA	NA	NA	4295.011812314334	NA	0	2021-02-19	0	2021-02-19
1775	school	12	NA	2021-02-18	M	13	6	1	no	NA	NA	NA	NA	NA	NA	NA	NA	NA	NA	NA	NA	NA	NA	NA	NA	NA	NA	NA	NA	NA	NA	NA	NA	NA	NA	NA	NA	NA	NA	NA	NA	NA	NA	4295.011812314334	NA	0	2021-02-19	0	2021-02-19
1776	school	12	NA	2021-02-18	M	13	6	1	no	NA	NA	NA	NA	NA	NA	NA	NA	NA	NA	NA	NA	NA	NA	NA	NA	NA	NA	NA	NA	NA	NA	NA	NA	NA	NA	NA	NA	NA	NA	NA	NA	NA	NA	4295.011812314334	NA	0	2021-02-19	0	2021-02-19
1777	school	12	NA	2021-02-18	M	14	6	1	no	NA	NA	NA	NA	NA	NA	NA	NA	NA	NA	NA	NA	NA	NA	NA	NA	NA	NA	NA	NA	NA	NA	NA	NA	NA	NA	NA	NA	NA	NA	NA	NA	NA	NA	4295.011812314334	NA	0	2021-02-19	0	2021-02-19
1778	school	12	NA	2021-02-18	M	13	6	1	no	NA	NA	NA	NA	NA	NA	NA	NA	NA	NA	NA	NA	NA	NA	NA	NA	NA	NA	NA	NA	NA	NA	NA	NA	NA	NA	NA	NA	NA	NA	NA	NA	NA	NA	4295.011812314334	NA	0	2021-02-19	0	2021-02-19
1779	school	12	NA	2021-02-18	M	15	6	1	no	NA	NA	NA	NA	NA	NA	NA	NA	NA	NA	NA	NA	NA	NA	NA	NA	NA	NA	NA	NA	NA	NA	NA	NA	NA	NA	NA	NA	NA	NA	NA	NA	NA	NA	4295.011812314334	NA	0	2021-02-19	0	2021-02-19
1780	school	12	NA	2021-02-18	M	14	6	1	no	NA	NA	NA	NA	NA	NA	NA	NA	NA	NA	NA	NA	NA	NA	NA	NA	NA	NA	NA	NA	NA	NA	NA	NA	NA	NA	NA	NA	NA	NA	NA	NA	NA	NA	4295.011812314334	NA	0	2021-02-19	0	2021-02-19
1781	school	12	NA	2021-02-18	M	14	6	1	no	NA	NA	NA	NA	NA	NA	NA	NA	NA	NA	NA	NA	NA	NA	NA	NA	NA	NA	NA	NA	NA	NA	NA	NA	NA	NA	NA	NA	NA	NA	NA	NA	NA	NA	4295.011812314334	NA	0	2021-02-19	0	2021-02-19
1782	school	12	NA	2021-02-18	F	4	0	0	no	NA	NA	NA	NA	NA	NA	NA	NA	NA	NA	NA	NA	NA	NA	NA	NA	NA	NA	NA	NA	NA	NA	NA	NA	NA	NA	NA	NA	NA	NA	NA	NA	NA	NA	4295.011812314334	NA	0	2021-02-19	0	2021-02-19
1783	school	12	NA	2021-02-18	F	5	0	1	no	NA	NA	NA	NA	NA	NA	NA	NA	NA	NA	NA	NA	NA	NA	NA	NA	NA	NA	NA	NA	NA	NA	NA	NA	NA	NA	NA	NA	NA	NA	NA	NA	NA	NA	4295.011812314334	NA	0	2021-02-19	0	2021-02-19
1784	school	12	NA	2021-02-18	F	5	0	0	no	NA	NA	NA	NA	NA	NA	NA	NA	NA	NA	NA	NA	NA	NA	NA	NA	NA	NA	NA	NA	NA	NA	NA	NA	NA	NA	NA	NA	NA	NA	NA	NA	NA	NA	4295.011812314334	NA	0	2021-02-19	0	2021-02-19
1785	school	12	NA	2021-02-18	F	5	0	1	no	NA	NA	NA	NA	NA	NA	NA	NA	NA	NA	NA	NA	NA	NA	NA	NA	NA	NA	NA	NA	NA	NA	NA	NA	NA	NA	NA	NA	NA	NA	NA	NA	NA	NA	4295.011812314334	NA	0	2021-02-19	0	2021-02-19
1786	school	12	NA	2021-02-18	F	5	0	0	no	NA	NA	NA	NA	NA	NA	NA	NA	NA	NA	NA	NA	NA	NA	NA	NA	NA	NA	NA	NA	NA	NA	NA	NA	NA	NA	NA	NA	NA	NA	NA	NA	NA	NA	4295.011812314334	NA	0	2021-02-19	0	2021-02-19
1787	school	12	NA	2021-02-18	F	4	0	0	no	NA	NA	NA	NA	NA	NA	NA	NA	NA	NA	NA	NA	NA	NA	NA	NA	NA	NA	NA	NA	NA	NA	NA	NA	NA	NA	NA	NA	NA	NA	NA	NA	NA	NA	4295.011812314334	NA	0	2021-02-19	0	2021-02-19
1788	school	12	NA	2021-02-18	F	4	0	0	no	NA	NA	NA	NA	NA	NA	NA	NA	NA	NA	NA	NA	NA	NA	NA	NA	NA	NA	NA	NA	NA	NA	NA	NA	NA	NA	NA	NA	NA	NA	NA	NA	NA	NA	4295.011812314334	NA	0	2021-02-19	0	2021-02-19
1789	school	12	NA	2021-02-18	F	5	0	1	no	NA	NA	NA	NA	NA	NA	NA	NA	NA	NA	NA	NA	NA	NA	NA	NA	NA	NA	NA	NA	NA	NA	NA	NA	NA	NA	NA	NA	NA	NA	NA	NA	NA	NA	4295.011812314334	NA	0	2021-02-19	0	2021-02-19
1790	school	12	NA	2021-02-18	F	4	0	0	no	NA	NA	NA	NA	NA	NA	NA	NA	NA	NA	NA	NA	NA	NA	NA	NA	NA	NA	NA	NA	NA	NA	NA	NA	NA	NA	NA	NA	NA	NA	NA	NA	NA	NA	4295.011812314334	NA	0	2021-02-19	0	2021-02-19
1791	school	12	NA	2021-02-18	M	5	0	0	no	NA	NA	NA	NA	NA	NA	NA	NA	NA	NA	NA	NA	NA	NA	NA	NA	NA	NA	NA	NA	NA	NA	NA	NA	NA	NA	NA	NA	NA	NA	NA	NA	NA	NA	4295.011812314334	NA	0	2021-02-19	0	2021-02-19
1792	school	12	NA	2021-02-18	M	5	0	0	no	NA	NA	NA	NA	NA	NA	NA	NA	NA	NA	NA	NA	NA	NA	NA	NA	NA	NA	NA	NA	NA	NA	NA	NA	NA	NA	NA	NA	NA	NA	NA	NA	NA	NA	4295.011812314334	NA	0	2021-02-19	0	2021-02-19
1793	school	12	NA	2021-02-18	M	5	0	0	no	NA	NA	NA	NA	NA	NA	NA	NA	NA	NA	NA	NA	NA	NA	NA	NA	NA	NA	NA	NA	NA	NA	NA	NA	NA	NA	NA	NA	NA	NA	NA	NA	NA	NA	4295.011812314334	NA	0	2021-02-19	0	2021-02-19
1794	school	12	NA	2021-02-18	M	4	0	0	no	NA	NA	NA	NA	NA	NA	NA	NA	NA	NA	NA	NA	NA	NA	NA	NA	NA	NA	NA	NA	NA	NA	NA	NA	NA	NA	NA	NA	NA	NA	NA	NA	NA	NA	4295.011812314334	NA	0	2021-02-19	4	2021-02-19
1795	school	12	NA	2021-02-18	M	5	0	0	no	NA	NA	NA	NA	NA	NA	NA	NA	NA	NA	NA	NA	NA	NA	NA	NA	NA	NA	NA	NA	NA	NA	NA	NA	NA	NA	NA	NA	NA	NA	NA	NA	NA	NA	4295.011812314334	NA	0	2021-02-19	0	2021-02-19
1796	school	12	NA	2021-02-18	M	5	0	0	no	NA	NA	NA	NA	NA	NA	NA	NA	NA	NA	NA	NA	NA	NA	NA	NA	NA	NA	NA	NA	NA	NA	NA	NA	NA	NA	NA	NA	NA	NA	NA	NA	NA	NA	4295.011812314334	NA	0	2021-02-19	0	2021-02-19
1797	school	12	NA	2021-02-18	M	4	0	0	no	NA	NA	NA	NA	NA	NA	NA	NA	NA	NA	NA	NA	NA	NA	NA	NA	NA	NA	NA	NA	NA	NA	NA	NA	NA	NA	NA	NA	NA	NA	NA	NA	NA	NA	4295.011812314334	NA	0	2021-02-19	0	2021-02-19
1798	school	12	NA	2021-02-18	M	4	0	0	no	NA	NA	NA	NA	NA	NA	NA	NA	NA	NA	NA	NA	NA	NA	NA	NA	NA	NA	NA	NA	NA	NA	NA	NA	NA	NA	NA	NA	NA	NA	NA	NA	NA	NA	4295.011812314334	NA	0	2021-02-19	0	2021-02-19
1799	school	12	NA	2021-02-18	M	4	0	0	no	NA	NA	NA	NA	NA	NA	NA	NA	NA	NA	NA	NA	NA	NA	NA	NA	NA	NA	NA	NA	NA	NA	NA	NA	NA	NA	NA	NA	NA	NA	NA	NA	NA	NA	4295.011812314334	NA	0	2021-02-19	0	2021-02-19
1800	school	10	NA	2021-03-03	M	6	1	1	no	NA	NA	NA	NA	NA	NA	NA	NA	NA	NA	NA	NA	NA	NA	NA	NA	NA	NA	NA	NA	NA	NA	NA	NA	NA	NA	NA	NA	NA	NA	NA	NA	NA	NA	1999.261037018953	NA	0	2021-03-04	0	2021-03-04
1801	school	10	NA	2021-03-03	M	6	1	1	no	NA	NA	NA	NA	NA	NA	NA	NA	NA	NA	NA	NA	NA	NA	NA	NA	NA	NA	NA	NA	NA	NA	NA	NA	NA	NA	NA	NA	NA	NA	NA	NA	NA	NA	1999.261037018953	NA	0	2021-03-04	0	2021-03-04
1802	school	10	NA	2021-03-03	M	6	1	1	no	NA	NA	NA	NA	NA	NA	NA	NA	NA	NA	NA	NA	NA	NA	NA	NA	NA	NA	NA	NA	NA	NA	NA	NA	NA	NA	NA	NA	NA	NA	NA	NA	NA	NA	1999.261037018953	NA	0	2021-03-04	0	2021-03-04
1803	school	10	NA	2021-03-03	M	6	1	1	no	NA	NA	NA	NA	NA	NA	NA	NA	NA	NA	NA	NA	NA	NA	NA	NA	NA	NA	NA	NA	NA	NA	NA	NA	NA	NA	NA	NA	NA	NA	NA	NA	NA	NA	1999.261037018953	NA	0	2021-03-04	0	2021-03-04
1804	school	10	NA	2021-03-03	M	7	1	1	yes	NA	NA	NA	NA	NA	NA	NA	NA	NA	NA	NA	NA	NA	NA	NA	NA	NA	NA	NA	NA	NA	NA	NA	NA	NA	NA	NA	NA	NA	NA	NA	NA	NA	NA	1999.261037018953	NA	0	2021-03-04	0	2021-03-04
1805	school	10	NA	2021-03-03	M	7	1	1	no	NA	NA	NA	NA	NA	NA	NA	NA	NA	NA	NA	NA	NA	NA	NA	NA	NA	NA	NA	NA	NA	NA	NA	NA	NA	NA	NA	NA	NA	NA	NA	NA	NA	NA	1999.261037018953	NA	0	2021-03-04	0	2021-03-04
1806	school	10	NA	2021-03-03	M	6	0	1	no	NA	NA	NA	NA	NA	NA	NA	NA	NA	NA	NA	NA	NA	NA	NA	NA	NA	NA	NA	NA	NA	NA	NA	NA	NA	NA	NA	NA	NA	NA	NA	NA	NA	NA	1999.261037018953	NA	0	2021-03-04	0	2021-03-04
1807	school	10	NA	2021-03-03	M	5	0	1	no	NA	NA	NA	NA	NA	NA	NA	NA	NA	NA	NA	NA	NA	NA	NA	NA	NA	NA	NA	NA	NA	NA	NA	NA	NA	NA	NA	NA	NA	NA	NA	NA	NA	NA	1999.261037018953	NA	0	2021-03-04	0	2021-03-04
1808	school	10	NA	2021-03-03	M	5	1	1	no	NA	NA	NA	NA	NA	NA	NA	NA	NA	NA	NA	NA	NA	NA	NA	NA	NA	NA	NA	NA	NA	NA	NA	NA	NA	NA	NA	NA	NA	NA	NA	NA	NA	NA	1999.261037018953	NA	0	2021-03-04	0	2021-03-04
1809	school	10	NA	2021-03-03	M	6	1	1	no	NA	NA	NA	NA	NA	NA	NA	NA	NA	NA	NA	NA	NA	NA	NA	NA	NA	NA	NA	NA	NA	NA	NA	NA	NA	NA	NA	NA	NA	NA	NA	NA	NA	NA	1999.261037018953	NA	0	2021-03-04	0	2021-03-04
1810	school	10	NA	2021-03-03	M	6	1	1	yes	NA	NA	NA	NA	NA	NA	NA	NA	NA	NA	NA	NA	NA	NA	NA	NA	NA	NA	NA	NA	NA	NA	NA	NA	NA	NA	NA	NA	NA	NA	NA	NA	NA	NA	1999.261037018953	NA	0	2021-03-04	0	2021-03-04
1811	school	10	NA	2021-03-03	F	7	1	1	yes	NA	NA	NA	NA	NA	NA	NA	NA	NA	NA	NA	NA	NA	NA	NA	NA	NA	NA	NA	NA	NA	NA	NA	NA	NA	NA	NA	NA	NA	NA	NA	NA	NA	NA	1999.261037018953	NA	0	2021-03-04	0	2021-03-04
1812	school	10	NA	2021-03-03	F	6	1	1	no	NA	NA	NA	NA	NA	NA	NA	NA	NA	NA	NA	NA	NA	NA	NA	NA	NA	NA	NA	NA	NA	NA	NA	NA	NA	NA	NA	NA	NA	NA	NA	NA	NA	NA	1999.261037018953	NA	0	2021-03-04	0	2021-03-04
1813	school	10	NA	2021-03-03	F	6	1	1	no	NA	NA	NA	NA	NA	NA	NA	NA	NA	NA	NA	NA	NA	NA	NA	NA	NA	NA	NA	NA	NA	NA	NA	NA	NA	NA	NA	NA	NA	NA	NA	NA	NA	NA	1999.261037018953	NA	0	2021-03-04	0	2021-03-04
1814	school	10	NA	2021-03-03	F	7	1	1	no	NA	NA	NA	NA	NA	NA	NA	NA	NA	NA	NA	NA	NA	NA	NA	NA	NA	NA	NA	NA	NA	NA	NA	NA	NA	NA	NA	NA	NA	NA	NA	NA	NA	NA	1999.261037018953	NA	0	2021-03-04	0	2021-03-04
1815	school	10	NA	2021-03-03	F	7	1	1	no	NA	NA	NA	NA	NA	NA	NA	NA	NA	NA	NA	NA	NA	NA	NA	NA	NA	NA	NA	NA	NA	NA	NA	NA	NA	NA	NA	NA	NA	NA	NA	NA	NA	NA	1999.261037018953	NA	0	2021-03-04	0	2021-03-04
1816	school	10	NA	2021-03-03	F	6	1	1	no	NA	NA	NA	NA	NA	NA	NA	NA	NA	NA	NA	NA	NA	NA	NA	NA	NA	NA	NA	NA	NA	NA	NA	NA	NA	NA	NA	NA	NA	NA	NA	NA	NA	NA	1999.261037018953	NA	0	2021-03-04	0	2021-03-04
1817	school	10	NA	2021-03-03	F	6	1	1	no	NA	NA	NA	NA	NA	NA	NA	NA	NA	NA	NA	NA	NA	NA	NA	NA	NA	NA	NA	NA	NA	NA	NA	NA	NA	NA	NA	NA	NA	NA	NA	NA	NA	NA	1999.261037018953	NA	0	2021-03-04	0	2021-03-04
1818	school	10	NA	2021-03-03	F	5	1	1	no	NA	NA	NA	NA	NA	NA	NA	NA	NA	NA	NA	NA	NA	NA	NA	NA	NA	NA	NA	NA	NA	NA	NA	NA	NA	NA	NA	NA	NA	NA	NA	NA	NA	NA	1999.261037018953	NA	0	2021-03-04	0	2021-03-04
1819	school	10	NA	2021-03-03	F	6	1	1	no	NA	NA	NA	NA	NA	NA	NA	NA	NA	NA	NA	NA	NA	NA	NA	NA	NA	NA	NA	NA	NA	NA	NA	NA	NA	NA	NA	NA	NA	NA	NA	NA	NA	NA	1999.261037018953	NA	0	2021-03-04	0	2021-03-04
1820	school	10	NA	2021-03-03	F	5	1	1	no	NA	NA	NA	NA	NA	NA	NA	NA	NA	NA	NA	NA	NA	NA	NA	NA	NA	NA	NA	NA	NA	NA	NA	NA	NA	NA	NA	NA	NA	NA	NA	NA	NA	NA	1999.261037018953	NA	0	2021-03-04	0	2021-03-04
1821	school	10	NA	2021-03-03	F	7	1	1	no	NA	NA	NA	NA	NA	NA	NA	NA	NA	NA	NA	NA	NA	NA	NA	NA	NA	NA	NA	NA	NA	NA	NA	NA	NA	NA	NA	NA	NA	NA	NA	NA	NA	NA	1999.261037018953	NA	0	2021-03-04	0	2021-03-04
1822	school	10	NA	2021-03-03	F	10	2	1	yes	NA	NA	NA	NA	NA	NA	NA	NA	NA	NA	NA	NA	NA	NA	NA	NA	NA	NA	NA	NA	NA	NA	NA	NA	NA	NA	NA	NA	NA	NA	NA	NA	NA	NA	1999.261037018953	NA	0	2021-03-04	0	2021-03-04
1823	school	10	NA	2021-03-03	F	10	2	1	yes	NA	NA	NA	NA	NA	NA	NA	NA	NA	NA	NA	NA	NA	NA	NA	NA	NA	NA	NA	NA	NA	NA	NA	NA	NA	NA	NA	NA	NA	NA	NA	NA	NA	NA	1999.261037018953	NA	0	2021-03-04	0	2021-03-04
1824	school	10	NA	2021-03-03	F	7	2	1	no	NA	NA	NA	NA	NA	NA	NA	NA	NA	NA	NA	NA	NA	NA	NA	NA	NA	NA	NA	NA	NA	NA	NA	NA	NA	NA	NA	NA	NA	NA	NA	NA	NA	NA	1999.261037018953	NA	0	2021-03-04	0	2021-03-04
1825	school	10	NA	2021-03-03	F	8	2	1	no	NA	NA	NA	NA	NA	NA	NA	NA	NA	NA	NA	NA	NA	NA	NA	NA	NA	NA	NA	NA	NA	NA	NA	NA	NA	NA	NA	NA	NA	NA	NA	NA	NA	NA	1999.261037018953	NA	0	2021-03-04	0	2021-03-04
1826	school	10	NA	2021-03-03	F	7	2	1	no	NA	NA	NA	NA	NA	NA	NA	NA	NA	NA	NA	NA	NA	NA	NA	NA	NA	NA	NA	NA	NA	NA	NA	NA	NA	NA	NA	NA	NA	NA	NA	NA	NA	NA	1999.261037018953	NA	0	2021-03-04	0	2021-03-04
1827	school	10	NA	2021-03-03	F	8	2	1	no	NA	NA	NA	NA	NA	NA	NA	NA	NA	NA	NA	NA	NA	NA	NA	NA	NA	NA	NA	NA	NA	NA	NA	NA	NA	NA	NA	NA	NA	NA	NA	NA	NA	NA	1999.261037018953	NA	0	2021-03-04	0	2021-03-04
1828	school	10	NA	2021-03-03	F	8	2	1	no	NA	NA	NA	NA	NA	NA	NA	NA	NA	NA	NA	NA	NA	NA	NA	NA	NA	NA	NA	NA	NA	NA	NA	NA	NA	NA	NA	NA	NA	NA	NA	NA	NA	NA	1999.261037018953	NA	0	2021-03-04	0	2021-03-04
1829	school	10	NA	2021-03-03	F	7	2	1	yes	NA	NA	NA	NA	NA	NA	NA	NA	NA	NA	NA	NA	NA	NA	NA	NA	NA	NA	NA	NA	NA	NA	NA	NA	NA	NA	NA	NA	NA	NA	NA	NA	NA	NA	1999.261037018953	NA	0	2021-03-04	0	2021-03-04
1830	school	10	NA	2021-03-03	F	7	2	1	yes	NA	NA	NA	NA	NA	NA	NA	NA	NA	NA	NA	NA	NA	NA	NA	NA	NA	NA	NA	NA	NA	NA	NA	NA	NA	NA	NA	NA	NA	NA	NA	NA	NA	NA	1999.261037018953	NA	0	2021-03-04	0	2021-03-04
1831	school	10	NA	2021-03-03	F	7	2	1	no	NA	NA	NA	NA	NA	NA	NA	NA	NA	NA	NA	NA	NA	NA	NA	NA	NA	NA	NA	NA	NA	NA	NA	NA	NA	NA	NA	NA	NA	NA	NA	NA	NA	NA	1999.261037018953	NA	0	2021-03-04	0	2021-03-04
1832	school	10	NA	2021-03-03	M	8	2	1	no	NA	NA	NA	NA	NA	NA	NA	NA	NA	NA	NA	NA	NA	NA	NA	NA	NA	NA	NA	NA	NA	NA	NA	NA	NA	NA	NA	NA	NA	NA	NA	NA	NA	NA	1999.261037018953	NA	0	2021-03-04	0	2021-03-04
1833	school	10	NA	2021-03-03	M	7	2	1	no	NA	NA	NA	NA	NA	NA	NA	NA	NA	NA	NA	NA	NA	NA	NA	NA	NA	NA	NA	NA	NA	NA	NA	NA	NA	NA	NA	NA	NA	NA	NA	NA	NA	NA	1999.261037018953	NA	0	2021-03-04	0	2021-03-04
1834	school	10	NA	2021-03-03	M	7	2	1	no	NA	NA	NA	NA	NA	NA	NA	NA	NA	NA	NA	NA	NA	NA	NA	NA	NA	NA	NA	NA	NA	NA	NA	NA	NA	NA	NA	NA	NA	NA	NA	NA	NA	NA	1999.261037018953	NA	0	2021-03-04	0	2021-03-04
1835	school	10	NA	2021-03-03	M	9	2	0	no	NA	NA	NA	NA	NA	NA	NA	NA	NA	NA	NA	NA	NA	NA	NA	NA	NA	NA	NA	NA	NA	NA	NA	NA	NA	NA	NA	NA	NA	NA	NA	NA	NA	NA	1999.261037018953	NA	0	2021-03-04	0	2021-03-04
1836	school	10	NA	2021-03-03	M	8	2	1	no	NA	NA	NA	NA	NA	NA	NA	NA	NA	NA	NA	NA	NA	NA	NA	NA	NA	NA	NA	NA	NA	NA	NA	NA	NA	NA	NA	NA	NA	NA	NA	NA	NA	NA	1999.261037018953	NA	0	2021-03-04	0	2021-03-04
1837	school	10	NA	2021-03-03	M	9	2	1	no	NA	NA	NA	NA	NA	NA	NA	NA	NA	NA	NA	NA	NA	NA	NA	NA	NA	NA	NA	NA	NA	NA	NA	NA	NA	NA	NA	NA	NA	NA	NA	NA	NA	NA	1999.261037018953	NA	0	2021-03-04	0	2021-03-04
1838	school	10	NA	2021-03-03	M	8	2	1	no	NA	NA	NA	NA	NA	NA	NA	NA	NA	NA	NA	NA	NA	NA	NA	NA	NA	NA	NA	NA	NA	NA	NA	NA	NA	NA	NA	NA	NA	NA	NA	NA	NA	NA	1999.261037018953	NA	0	2021-03-04	0	2021-03-04
1839	school	10	NA	2021-03-03	M	9	2	1	no	NA	NA	NA	NA	NA	NA	NA	NA	NA	NA	NA	NA	NA	NA	NA	NA	NA	NA	NA	NA	NA	NA	NA	NA	NA	NA	NA	NA	NA	NA	NA	NA	NA	NA	1999.261037018953	NA	0	2021-03-04	0	2021-03-04
1840	school	10	NA	2021-03-03	M	9	2	1	yes	NA	NA	NA	NA	NA	NA	NA	NA	NA	NA	NA	NA	NA	NA	NA	NA	NA	NA	NA	NA	NA	NA	NA	NA	NA	NA	NA	NA	NA	NA	NA	NA	NA	NA	1999.261037018953	NA	0	2021-03-04	0	2021-03-04
1841	school	10	NA	2021-03-03	M	9	2	1	no	NA	NA	NA	NA	NA	NA	NA	NA	NA	NA	NA	NA	NA	NA	NA	NA	NA	NA	NA	NA	NA	NA	NA	NA	NA	NA	NA	NA	NA	NA	NA	NA	NA	NA	1999.261037018953	NA	0	2021-03-04	0	2021-03-04
1842	school	10	NA	2021-03-03	M	8	2	1	no	NA	NA	NA	NA	NA	NA	NA	NA	NA	NA	NA	NA	NA	NA	NA	NA	NA	NA	NA	NA	NA	NA	NA	NA	NA	NA	NA	NA	NA	NA	NA	NA	NA	NA	1999.261037018953	NA	0	2021-03-04	0	2021-03-04
1843	school	10	NA	2021-03-03	M	7	3	1	no	NA	NA	NA	NA	NA	NA	NA	NA	NA	NA	NA	NA	NA	NA	NA	NA	NA	NA	NA	NA	NA	NA	NA	NA	NA	NA	NA	NA	NA	NA	NA	NA	NA	NA	1999.261037018953	NA	0	2021-03-04	0	2021-03-04
1844	school	10	NA	2021-03-03	M	8	3	1	no	NA	NA	NA	NA	NA	NA	NA	NA	NA	NA	NA	NA	NA	NA	NA	NA	NA	NA	NA	NA	NA	NA	NA	NA	NA	NA	NA	NA	NA	NA	NA	NA	NA	NA	1999.261037018953	NA	0	2021-03-04	0	2021-03-04
1845	school	10	NA	2021-03-03	M	9	2	1	no	NA	NA	NA	NA	NA	NA	NA	NA	NA	NA	NA	NA	NA	NA	NA	NA	NA	NA	NA	NA	NA	NA	NA	NA	NA	NA	NA	NA	NA	NA	NA	NA	NA	NA	1999.261037018953	NA	0	2021-03-04	0	2021-03-04
1846	school	10	NA	2021-03-03	M	8	3	1	no	NA	NA	NA	NA	NA	NA	NA	NA	NA	NA	NA	NA	NA	NA	NA	NA	NA	NA	NA	NA	NA	NA	NA	NA	NA	NA	NA	NA	NA	NA	NA	NA	NA	NA	1999.261037018953	NA	0	2021-03-04	0	2021-03-04
1847	school	10	NA	2021-03-03	M	9	3	1	no	NA	NA	NA	NA	NA	NA	NA	NA	NA	NA	NA	NA	NA	NA	NA	NA	NA	NA	NA	NA	NA	NA	NA	NA	NA	NA	NA	NA	NA	NA	NA	NA	NA	NA	1999.261037018953	NA	0	2021-03-04	0	2021-03-04
1848	school	10	NA	2021-03-03	M	8	3	1	no	NA	NA	NA	NA	NA	NA	NA	NA	NA	NA	NA	NA	NA	NA	NA	NA	NA	NA	NA	NA	NA	NA	NA	NA	NA	NA	NA	NA	NA	NA	NA	NA	NA	NA	1999.261037018953	NA	0	2021-03-04	0	2021-03-04
1849	school	10	NA	2021-03-03	M	11	3	1	yes	NA	NA	NA	NA	NA	NA	NA	NA	NA	NA	NA	NA	NA	NA	NA	NA	NA	NA	NA	NA	NA	NA	NA	NA	NA	NA	NA	NA	NA	NA	NA	NA	NA	NA	1999.261037018953	NA	0	2021-03-04	0	2021-03-04
1850	school	10	NA	2021-03-03	M	9	3	1	no	NA	NA	NA	NA	NA	NA	NA	NA	NA	NA	NA	NA	NA	NA	NA	NA	NA	NA	NA	NA	NA	NA	NA	NA	NA	NA	NA	NA	NA	NA	NA	NA	NA	NA	1999.261037018953	NA	0	2021-03-04	0	2021-03-04
1851	school	10	NA	2021-03-03	M	9	3	1	no	NA	NA	NA	NA	NA	NA	NA	NA	NA	NA	NA	NA	NA	NA	NA	NA	NA	NA	NA	NA	NA	NA	NA	NA	NA	NA	NA	NA	NA	NA	NA	NA	NA	NA	1999.261037018953	NA	0	2021-03-04	0	2021-03-04
1852	school	10	NA	2021-03-03	M	8	3	1	no	NA	NA	NA	NA	NA	NA	NA	NA	NA	NA	NA	NA	NA	NA	NA	NA	NA	NA	NA	NA	NA	NA	NA	NA	NA	NA	NA	NA	NA	NA	NA	NA	NA	NA	1999.261037018953	NA	0	2021-03-04	0	2021-03-04
1853	school	10	NA	2021-03-03	M	7	3	1	no	NA	NA	NA	NA	NA	NA	NA	NA	NA	NA	NA	NA	NA	NA	NA	NA	NA	NA	NA	NA	NA	NA	NA	NA	NA	NA	NA	NA	NA	NA	NA	NA	NA	NA	1999.261037018953	NA	0	2021-03-04	0	2021-03-04
1854	school	10	NA	2021-03-03	F	9	3	1	no	NA	NA	NA	NA	NA	NA	NA	NA	NA	NA	NA	NA	NA	NA	NA	NA	NA	NA	NA	NA	NA	NA	NA	NA	NA	NA	NA	NA	NA	NA	NA	NA	NA	NA	1999.261037018953	NA	0	2021-03-04	0	2021-03-04
1855	school	10	NA	2021-03-03	F	8	3	1	no	NA	NA	NA	NA	NA	NA	NA	NA	NA	NA	NA	NA	NA	NA	NA	NA	NA	NA	NA	NA	NA	NA	NA	NA	NA	NA	NA	NA	NA	NA	NA	NA	NA	NA	1999.261037018953	NA	0	2021-03-04	0	2021-03-04
1856	school	10	NA	2021-03-03	F	9	3	1	no	NA	NA	NA	NA	NA	NA	NA	NA	NA	NA	NA	NA	NA	NA	NA	NA	NA	NA	NA	NA	NA	NA	NA	NA	NA	NA	NA	NA	NA	NA	NA	NA	NA	NA	1999.261037018953	NA	0	2021-03-04	0	2021-03-04
1857	school	10	NA	2021-03-03	F	10	3	1	yes	NA	NA	NA	NA	NA	NA	NA	NA	NA	NA	NA	NA	NA	NA	NA	NA	NA	NA	NA	NA	NA	NA	NA	NA	NA	NA	NA	NA	NA	NA	NA	NA	NA	NA	1999.261037018953	NA	0	2021-03-04	0	2021-03-04
1858	school	10	NA	2021-03-03	F	9	3	1	no	NA	NA	NA	NA	NA	NA	NA	NA	NA	NA	NA	NA	NA	NA	NA	NA	NA	NA	NA	NA	NA	NA	NA	NA	NA	NA	NA	NA	NA	NA	NA	NA	NA	NA	1999.261037018953	NA	0	2021-03-04	0	2021-03-04
1859	school	10	NA	2021-03-03	F	8	3	1	no	NA	NA	NA	NA	NA	NA	NA	NA	NA	NA	NA	NA	NA	NA	NA	NA	NA	NA	NA	NA	NA	NA	NA	NA	NA	NA	NA	NA	NA	NA	NA	NA	NA	NA	1999.261037018953	NA	0	2021-03-04	0	2021-03-04
1860	school	10	NA	2021-03-03	F	9	3	1	no	NA	NA	NA	NA	NA	NA	NA	NA	NA	NA	NA	NA	NA	NA	NA	NA	NA	NA	NA	NA	NA	NA	NA	NA	NA	NA	NA	NA	NA	NA	NA	NA	NA	NA	1999.261037018953	NA	0	2021-03-04	0	2021-03-04
1861	school	10	NA	2021-03-03	F	9	3	1	no	NA	NA	NA	NA	NA	NA	NA	NA	NA	NA	NA	NA	NA	NA	NA	NA	NA	NA	NA	NA	NA	NA	NA	NA	NA	NA	NA	NA	NA	NA	NA	NA	NA	NA	1999.261037018953	NA	0	2021-03-04	0	2021-03-04
1862	school	10	NA	2021-03-03	F	10	3	1	no	NA	NA	NA	NA	NA	NA	NA	NA	NA	NA	NA	NA	NA	NA	NA	NA	NA	NA	NA	NA	NA	NA	NA	NA	NA	NA	NA	NA	NA	NA	NA	NA	NA	NA	1999.261037018953	NA	0	2021-03-04	0	2021-03-04
1863	school	10	NA	2021-03-03	F	9	3	1	no	NA	NA	NA	NA	NA	NA	NA	NA	NA	NA	NA	NA	NA	NA	NA	NA	NA	NA	NA	NA	NA	NA	NA	NA	NA	NA	NA	NA	NA	NA	NA	NA	NA	NA	1999.261037018953	NA	0	2021-03-04	0	2021-03-04
1864	school	10	NA	2021-03-03	F	9	3	1	no	NA	NA	NA	NA	NA	NA	NA	NA	NA	NA	NA	NA	NA	NA	NA	NA	NA	NA	NA	NA	NA	NA	NA	NA	NA	NA	NA	NA	NA	NA	NA	NA	NA	NA	1999.261037018953	NA	0	2021-03-04	0	2021-03-04
1865	school	10	NA	2021-03-03	F	10	4	1	no	NA	NA	NA	NA	NA	NA	NA	NA	NA	NA	NA	NA	NA	NA	NA	NA	NA	NA	NA	NA	NA	NA	NA	NA	NA	NA	NA	NA	NA	NA	NA	NA	NA	NA	1999.261037018953	NA	0	2021-03-04	0	2021-03-04
1866	school	10	NA	2021-03-03	F	10	4	1	no	NA	NA	NA	NA	NA	NA	NA	NA	NA	NA	NA	NA	NA	NA	NA	NA	NA	NA	NA	NA	NA	NA	NA	NA	NA	NA	NA	NA	NA	NA	NA	NA	NA	NA	1999.261037018953	NA	0	2021-03-04	0	2021-03-04
1867	school	10	NA	2021-03-03	F	10	4	1	no	NA	NA	NA	NA	NA	NA	NA	NA	NA	NA	NA	NA	NA	NA	NA	NA	NA	NA	NA	NA	NA	NA	NA	NA	NA	NA	NA	NA	NA	NA	NA	NA	NA	NA	1999.261037018953	NA	0	2021-03-04	0	2021-03-04
1868	school	10	NA	2021-03-03	F	10	4	0	no	NA	NA	NA	NA	NA	NA	NA	NA	NA	NA	NA	NA	NA	NA	NA	NA	NA	NA	NA	NA	NA	NA	NA	NA	NA	NA	NA	NA	NA	NA	NA	NA	NA	NA	1999.261037018953	NA	0	2021-03-04	0	2021-03-04
1869	school	10	NA	2021-03-03	F	10	4	1	no	NA	NA	NA	NA	NA	NA	NA	NA	NA	NA	NA	NA	NA	NA	NA	NA	NA	NA	NA	NA	NA	NA	NA	NA	NA	NA	NA	NA	NA	NA	NA	NA	NA	NA	1999.261037018953	NA	0	2021-03-04	0	2021-03-04
1870	school	10	NA	2021-03-03	F	10	4	0	yes	NA	NA	NA	NA	NA	NA	NA	NA	NA	NA	NA	NA	NA	NA	NA	NA	NA	NA	NA	NA	NA	NA	NA	NA	NA	NA	NA	NA	NA	NA	NA	NA	NA	NA	1999.261037018953	NA	0	2021-03-04	0	2021-03-04
1871	school	10	NA	2021-03-03	F	10	4	0	yes	NA	NA	NA	NA	NA	NA	NA	NA	NA	NA	NA	NA	NA	NA	NA	NA	NA	NA	NA	NA	NA	NA	NA	NA	NA	NA	NA	NA	NA	NA	NA	NA	NA	NA	1999.261037018953	NA	0	2021-03-04	0	2021-03-04
1872	school	10	NA	2021-03-03	F	10	4	1	no	NA	NA	NA	NA	NA	NA	NA	NA	NA	NA	NA	NA	NA	NA	NA	NA	NA	NA	NA	NA	NA	NA	NA	NA	NA	NA	NA	NA	NA	NA	NA	NA	NA	NA	1999.261037018953	NA	0	2021-03-04	0	2021-03-04
1873	school	10	NA	2021-03-03	F	12	4	1	no	NA	NA	NA	NA	NA	NA	NA	NA	NA	NA	NA	NA	NA	NA	NA	NA	NA	NA	NA	NA	NA	NA	NA	NA	NA	NA	NA	NA	NA	NA	NA	NA	NA	NA	1999.261037018953	NA	0	2021-03-04	0	2021-03-04
1874	school	10	NA	2021-03-03	F	9	4	1	no	NA	NA	NA	NA	NA	NA	NA	NA	NA	NA	NA	NA	NA	NA	NA	NA	NA	NA	NA	NA	NA	NA	NA	NA	NA	NA	NA	NA	NA	NA	NA	NA	NA	NA	1999.261037018953	NA	0	2021-03-04	0	2021-03-04
1875	school	10	NA	2021-03-03	F	10	4	1	yes	NA	NA	NA	NA	NA	NA	NA	NA	NA	NA	NA	NA	NA	NA	NA	NA	NA	NA	NA	NA	NA	NA	NA	NA	NA	NA	NA	NA	NA	NA	NA	NA	NA	NA	1999.261037018953	NA	0	2021-03-04	0	2021-03-04
1876	school	10	NA	2021-03-03	F	11	4	1	no	NA	NA	NA	NA	NA	NA	NA	NA	NA	NA	NA	NA	NA	NA	NA	NA	NA	NA	NA	NA	NA	NA	NA	NA	NA	NA	NA	NA	NA	NA	NA	NA	NA	NA	1999.261037018953	NA	0	2021-03-04	0	2021-03-04
1877	school	10	NA	2021-03-03	F	10	4	1	yes	NA	NA	NA	NA	NA	NA	NA	NA	NA	NA	NA	NA	NA	NA	NA	NA	NA	NA	NA	NA	NA	NA	NA	NA	NA	NA	NA	NA	NA	NA	NA	NA	NA	NA	1999.261037018953	NA	0	2021-03-04	0	2021-03-04
1878	school	10	NA	2021-03-03	M	10	4	1	no	NA	NA	NA	NA	NA	NA	NA	NA	NA	NA	NA	NA	NA	NA	NA	NA	NA	NA	NA	NA	NA	NA	NA	NA	NA	NA	NA	NA	NA	NA	NA	NA	NA	NA	1999.261037018953	NA	0	2021-03-04	0	2021-03-04
1879	school	10	NA	2021-03-03	M	11	4	1	no	NA	NA	NA	NA	NA	NA	NA	NA	NA	NA	NA	NA	NA	NA	NA	NA	NA	NA	NA	NA	NA	NA	NA	NA	NA	NA	NA	NA	NA	NA	NA	NA	NA	NA	1999.261037018953	NA	0	2021-03-04	0	2021-03-04
1880	school	10	NA	2021-03-03	M	11	4	0	no	NA	NA	NA	NA	NA	NA	NA	NA	NA	NA	NA	NA	NA	NA	NA	NA	NA	NA	NA	NA	NA	NA	NA	NA	NA	NA	NA	NA	NA	NA	NA	NA	NA	NA	1999.261037018953	NA	0	2021-03-04	0	2021-03-04
1881	school	10	NA	2021-03-03	M	11	4	1	no	NA	NA	NA	NA	NA	NA	NA	NA	NA	NA	NA	NA	NA	NA	NA	NA	NA	NA	NA	NA	NA	NA	NA	NA	NA	NA	NA	NA	NA	NA	NA	NA	NA	NA	1999.261037018953	NA	0	2021-03-04	0	2021-03-04
1882	school	10	NA	2021-03-03	M	10	4	1	no	NA	NA	NA	NA	NA	NA	NA	NA	NA	NA	NA	NA	NA	NA	NA	NA	NA	NA	NA	NA	NA	NA	NA	NA	NA	NA	NA	NA	NA	NA	NA	NA	NA	NA	1999.261037018953	NA	0	2021-03-04	0	2021-03-04
1883	school	10	NA	2021-03-03	M	9	4	1	no	NA	NA	NA	NA	NA	NA	NA	NA	NA	NA	NA	NA	NA	NA	NA	NA	NA	NA	NA	NA	NA	NA	NA	NA	NA	NA	NA	NA	NA	NA	NA	NA	NA	NA	1999.261037018953	NA	0	2021-03-04	0	2021-03-04
1884	school	10	NA	2021-03-03	M	10	4	1	no	NA	NA	NA	NA	NA	NA	NA	NA	NA	NA	NA	NA	NA	NA	NA	NA	NA	NA	NA	NA	NA	NA	NA	NA	NA	NA	NA	NA	NA	NA	NA	NA	NA	NA	1999.261037018953	NA	0	2021-03-04	0	2021-03-04
1885	school	10	NA	2021-03-03	M	10	4	1	no	NA	NA	NA	NA	NA	NA	NA	NA	NA	NA	NA	NA	NA	NA	NA	NA	NA	NA	NA	NA	NA	NA	NA	NA	NA	NA	NA	NA	NA	NA	NA	NA	NA	NA	1999.261037018953	NA	0	2021-03-04	0	2021-03-04
1886	school	10	NA	2021-03-03	M	11	4	1	no	NA	NA	NA	NA	NA	NA	NA	NA	NA	NA	NA	NA	NA	NA	NA	NA	NA	NA	NA	NA	NA	NA	NA	NA	NA	NA	NA	NA	NA	NA	NA	NA	NA	NA	1999.261037018953	NA	0	2021-03-04	0	2021-03-04
1887	school	10	NA	2021-03-03	F	11	5	1	no	NA	NA	NA	NA	NA	NA	NA	NA	NA	NA	NA	NA	NA	NA	NA	NA	NA	NA	NA	NA	NA	NA	NA	NA	NA	NA	NA	NA	NA	NA	NA	NA	NA	NA	1999.261037018953	NA	0	2021-03-04	0	2021-03-04
1888	school	10	NA	2021-03-03	F	12	5	1	no	NA	NA	NA	NA	NA	NA	NA	NA	NA	NA	NA	NA	NA	NA	NA	NA	NA	NA	NA	NA	NA	NA	NA	NA	NA	NA	NA	NA	NA	NA	NA	NA	NA	NA	1999.261037018953	NA	0	2021-03-04	0	2021-03-04
1889	school	10	NA	2021-03-03	F	13	5	1	no	NA	NA	NA	NA	NA	NA	NA	NA	NA	NA	NA	NA	NA	NA	NA	NA	NA	NA	NA	NA	NA	NA	NA	NA	NA	NA	NA	NA	NA	NA	NA	NA	NA	NA	1999.261037018953	NA	0	2021-03-04	0	2021-03-04
1890	school	10	NA	2021-03-03	F	11	5	1	no	NA	NA	NA	NA	NA	NA	NA	NA	NA	NA	NA	NA	NA	NA	NA	NA	NA	NA	NA	NA	NA	NA	NA	NA	NA	NA	NA	NA	NA	NA	NA	NA	NA	NA	1999.261037018953	NA	0	2021-03-04	0	2021-03-04
1891	school	10	NA	2021-03-03	F	11	5	1	no	NA	NA	NA	NA	NA	NA	NA	NA	NA	NA	NA	NA	NA	NA	NA	NA	NA	NA	NA	NA	NA	NA	NA	NA	NA	NA	NA	NA	NA	NA	NA	NA	NA	NA	1999.261037018953	NA	0	2021-03-04	0	2021-03-04
1892	school	10	NA	2021-03-03	F	11	5	1	no	NA	NA	NA	NA	NA	NA	NA	NA	NA	NA	NA	NA	NA	NA	NA	NA	NA	NA	NA	NA	NA	NA	NA	NA	NA	NA	NA	NA	NA	NA	NA	NA	NA	NA	1999.261037018953	NA	0	2021-03-04	0	2021-03-04
1893	school	10	NA	2021-03-03	F	11	5	1	no	NA	NA	NA	NA	NA	NA	NA	NA	NA	NA	NA	NA	NA	NA	NA	NA	NA	NA	NA	NA	NA	NA	NA	NA	NA	NA	NA	NA	NA	NA	NA	NA	NA	NA	1999.261037018953	NA	0	2021-03-04	0	2021-03-04
1894	school	10	NA	2021-03-03	F	12	5	1	no	NA	NA	NA	NA	NA	NA	NA	NA	NA	NA	NA	NA	NA	NA	NA	NA	NA	NA	NA	NA	NA	NA	NA	NA	NA	NA	NA	NA	NA	NA	NA	NA	NA	NA	1999.261037018953	NA	0	2021-03-04	0	2021-03-04
1895	school	10	NA	2021-03-03	F	14	5	1	no	NA	NA	NA	NA	NA	NA	NA	NA	NA	NA	NA	NA	NA	NA	NA	NA	NA	NA	NA	NA	NA	NA	NA	NA	NA	NA	NA	NA	NA	NA	NA	NA	NA	NA	1999.261037018953	NA	0	2021-03-04	0	2021-03-04
1896	school	10	NA	2021-03-03	F	13	5	1	no	NA	NA	NA	NA	NA	NA	NA	NA	NA	NA	NA	NA	NA	NA	NA	NA	NA	NA	NA	NA	NA	NA	NA	NA	NA	NA	NA	NA	NA	NA	NA	NA	NA	NA	1999.261037018953	NA	0	2021-03-04	0	2021-03-04
1897	school	10	NA	2021-03-03	F	11	5	0	no	NA	NA	NA	NA	NA	NA	NA	NA	NA	NA	NA	NA	NA	NA	NA	NA	NA	NA	NA	NA	NA	NA	NA	NA	NA	NA	NA	NA	NA	NA	NA	NA	NA	NA	1999.261037018953	NA	0	2021-03-04	0	2021-03-04
1898	school	10	NA	2021-03-03	F	12	5	1	no	NA	NA	NA	NA	NA	NA	NA	NA	NA	NA	NA	NA	NA	NA	NA	NA	NA	NA	NA	NA	NA	NA	NA	NA	NA	NA	NA	NA	NA	NA	NA	NA	NA	NA	1999.261037018953	NA	0	2021-03-04	0	2021-03-04
1899	school	10	NA	2021-03-03	M	13	5	1	no	NA	NA	NA	NA	NA	NA	NA	NA	NA	NA	NA	NA	NA	NA	NA	NA	NA	NA	NA	NA	NA	NA	NA	NA	NA	NA	NA	NA	NA	NA	NA	NA	NA	NA	1999.261037018953	NA	0	2021-03-04	0	2021-03-04
1900	school	10	NA	2021-03-03	M	13	5	1	no	NA	NA	NA	NA	NA	NA	NA	NA	NA	NA	NA	NA	NA	NA	NA	NA	NA	NA	NA	NA	NA	NA	NA	NA	NA	NA	NA	NA	NA	NA	NA	NA	NA	NA	1999.261037018953	NA	0	2021-03-04	0	2021-03-04
1901	school	10	NA	2021-03-03	M	13	5	1	no	NA	NA	NA	NA	NA	NA	NA	NA	NA	NA	NA	NA	NA	NA	NA	NA	NA	NA	NA	NA	NA	NA	NA	NA	NA	NA	NA	NA	NA	NA	NA	NA	NA	NA	1999.261037018953	NA	0	2021-03-04	0	2021-03-04
1902	school	10	NA	2021-03-03	M	13	5	1	no	NA	NA	NA	NA	NA	NA	NA	NA	NA	NA	NA	NA	NA	NA	NA	NA	NA	NA	NA	NA	NA	NA	NA	NA	NA	NA	NA	NA	NA	NA	NA	NA	NA	NA	1999.261037018953	NA	0	2021-03-04	0	2021-03-04
1903	school	10	NA	2021-03-03	M	11	5	0	no	NA	NA	NA	NA	NA	NA	NA	NA	NA	NA	NA	NA	NA	NA	NA	NA	NA	NA	NA	NA	NA	NA	NA	NA	NA	NA	NA	NA	NA	NA	NA	NA	NA	NA	1999.261037018953	NA	0	2021-03-04	0	2021-03-04
1904	school	10	NA	2021-03-03	M	11	5	1	no	NA	NA	NA	NA	NA	NA	NA	NA	NA	NA	NA	NA	NA	NA	NA	NA	NA	NA	NA	NA	NA	NA	NA	NA	NA	NA	NA	NA	NA	NA	NA	NA	NA	NA	1999.261037018953	NA	0	2021-03-04	0	2021-03-04
1905	school	10	NA	2021-03-03	M	13	5	1	no	NA	NA	NA	NA	NA	NA	NA	NA	NA	NA	NA	NA	NA	NA	NA	NA	NA	NA	NA	NA	NA	NA	NA	NA	NA	NA	NA	NA	NA	NA	NA	NA	NA	NA	1999.261037018953	NA	0	2021-03-04	0	2021-03-04
1906	school	10	NA	2021-03-03	M	13	5	1	no	NA	NA	NA	NA	NA	NA	NA	NA	NA	NA	NA	NA	NA	NA	NA	NA	NA	NA	NA	NA	NA	NA	NA	NA	NA	NA	NA	NA	NA	NA	NA	NA	NA	NA	1999.261037018953	NA	0	2021-03-04	0	2021-03-04
1907	school	10	NA	2021-03-03	M	13	5	0	no	NA	NA	NA	NA	NA	NA	NA	NA	NA	NA	NA	NA	NA	NA	NA	NA	NA	NA	NA	NA	NA	NA	NA	NA	NA	NA	NA	NA	NA	NA	NA	NA	NA	NA	1999.261037018953	NA	0	2021-03-04	0	2021-03-04
1908	school	10	NA	2021-03-03	M	13	5	0	no	NA	NA	NA	NA	NA	NA	NA	NA	NA	NA	NA	NA	NA	NA	NA	NA	NA	NA	NA	NA	NA	NA	NA	NA	NA	NA	NA	NA	NA	NA	NA	NA	NA	NA	1999.261037018953	NA	0	2021-03-04	0	2021-03-04
1909	school	10	NA	2021-03-03	M	12	6	1	no	NA	NA	NA	NA	NA	NA	NA	NA	NA	NA	NA	NA	NA	NA	NA	NA	NA	NA	NA	NA	NA	NA	NA	NA	NA	NA	NA	NA	NA	NA	NA	NA	NA	NA	1999.261037018953	NA	0	2021-03-04	0	2021-03-04
1910	school	10	NA	2021-03-03	M	14	6	1	no	NA	NA	NA	NA	NA	NA	NA	NA	NA	NA	NA	NA	NA	NA	NA	NA	NA	NA	NA	NA	NA	NA	NA	NA	NA	NA	NA	NA	NA	NA	NA	NA	NA	NA	1999.261037018953	NA	0	2021-03-04	0	2021-03-04
1911	school	10	NA	2021-03-03	M	13	6	1	no	NA	NA	NA	NA	NA	NA	NA	NA	NA	NA	NA	NA	NA	NA	NA	NA	NA	NA	NA	NA	NA	NA	NA	NA	NA	NA	NA	NA	NA	NA	NA	NA	NA	NA	1999.261037018953	NA	0	2021-03-04	0	2021-03-04
1912	school	10	NA	2021-03-03	M	13	6	1	no	NA	NA	NA	NA	NA	NA	NA	NA	NA	NA	NA	NA	NA	NA	NA	NA	NA	NA	NA	NA	NA	NA	NA	NA	NA	NA	NA	NA	NA	NA	NA	NA	NA	NA	1999.261037018953	NA	0	2021-03-04	0	2021-03-04
1913	school	10	NA	2021-03-03	M	13	6	1	no	NA	NA	NA	NA	NA	NA	NA	NA	NA	NA	NA	NA	NA	NA	NA	NA	NA	NA	NA	NA	NA	NA	NA	NA	NA	NA	NA	NA	NA	NA	NA	NA	NA	NA	1999.261037018953	NA	0	2021-03-04	0	2021-03-04
1914	school	10	NA	2021-03-03	M	14	6	1	no	NA	NA	NA	NA	NA	NA	NA	NA	NA	NA	NA	NA	NA	NA	NA	NA	NA	NA	NA	NA	NA	NA	NA	NA	NA	NA	NA	NA	NA	NA	NA	NA	NA	NA	1999.261037018953	NA	0	2021-03-04	0	2021-03-04
1915	school	10	NA	2021-03-03	M	14	6	1	no	NA	NA	NA	NA	NA	NA	NA	NA	NA	NA	NA	NA	NA	NA	NA	NA	NA	NA	NA	NA	NA	NA	NA	NA	NA	NA	NA	NA	NA	NA	NA	NA	NA	NA	1999.261037018953	NA	0	2021-03-04	0	2021-03-04
1916	school	10	NA	2021-03-03	M	12	6	1	no	NA	NA	NA	NA	NA	NA	NA	NA	NA	NA	NA	NA	NA	NA	NA	NA	NA	NA	NA	NA	NA	NA	NA	NA	NA	NA	NA	NA	NA	NA	NA	NA	NA	NA	1999.261037018953	NA	0	2021-03-04	0	2021-03-04
1917	school	10	NA	2021-03-03	M	12	6	1	no	NA	NA	NA	NA	NA	NA	NA	NA	NA	NA	NA	NA	NA	NA	NA	NA	NA	NA	NA	NA	NA	NA	NA	NA	NA	NA	NA	NA	NA	NA	NA	NA	NA	NA	1999.261037018953	NA	0	2021-03-04	0	2021-03-04
1918	school	10	NA	2021-03-03	M	13	6	1	no	NA	NA	NA	NA	NA	NA	NA	NA	NA	NA	NA	NA	NA	NA	NA	NA	NA	NA	NA	NA	NA	NA	NA	NA	NA	NA	NA	NA	NA	NA	NA	NA	NA	NA	1999.261037018953	NA	0	2021-03-04	0	2021-03-04
1919	school	10	NA	2021-03-03	M	13	6	1	no	NA	NA	NA	NA	NA	NA	NA	NA	NA	NA	NA	NA	NA	NA	NA	NA	NA	NA	NA	NA	NA	NA	NA	NA	NA	NA	NA	NA	NA	NA	NA	NA	NA	NA	1999.261037018953	NA	0	2021-03-04	0	2021-03-04
1920	school	10	NA	2021-03-03	F	13	6	1	no	NA	NA	NA	NA	NA	NA	NA	NA	NA	NA	NA	NA	NA	NA	NA	NA	NA	NA	NA	NA	NA	NA	NA	NA	NA	NA	NA	NA	NA	NA	NA	NA	NA	NA	1999.261037018953	NA	0	2021-03-04	0	2021-03-04
1921	school	10	NA	2021-03-03	F	12	6	1	no	NA	NA	NA	NA	NA	NA	NA	NA	NA	NA	NA	NA	NA	NA	NA	NA	NA	NA	NA	NA	NA	NA	NA	NA	NA	NA	NA	NA	NA	NA	NA	NA	NA	NA	1999.261037018953	NA	0	2021-03-04	1	2021-03-04
1922	school	10	NA	2021-03-03	F	12	6	1	no	NA	NA	NA	NA	NA	NA	NA	NA	NA	NA	NA	NA	NA	NA	NA	NA	NA	NA	NA	NA	NA	NA	NA	NA	NA	NA	NA	NA	NA	NA	NA	NA	NA	NA	1999.261037018953	NA	0	2021-03-04	0	2021-03-04
1923	school	10	NA	2021-03-03	F	13	6	1	no	NA	NA	NA	NA	NA	NA	NA	NA	NA	NA	NA	NA	NA	NA	NA	NA	NA	NA	NA	NA	NA	NA	NA	NA	NA	NA	NA	NA	NA	NA	NA	NA	NA	NA	1999.261037018953	NA	0	2021-03-04	1	2021-03-04
1924	school	10	NA	2021-03-03	F	12	6	1	no	NA	NA	NA	NA	NA	NA	NA	NA	NA	NA	NA	NA	NA	NA	NA	NA	NA	NA	NA	NA	NA	NA	NA	NA	NA	NA	NA	NA	NA	NA	NA	NA	NA	NA	1999.261037018953	NA	0	2021-03-04	0	2021-03-04
1925	school	10	NA	2021-03-03	F	13	6	1	no	NA	NA	NA	NA	NA	NA	NA	NA	NA	NA	NA	NA	NA	NA	NA	NA	NA	NA	NA	NA	NA	NA	NA	NA	NA	NA	NA	NA	NA	NA	NA	NA	NA	NA	1999.261037018953	NA	0	2021-03-04	4	2021-03-04
1926	school	10	NA	2021-03-03	F	12	6	1	no	NA	NA	NA	NA	NA	NA	NA	NA	NA	NA	NA	NA	NA	NA	NA	NA	NA	NA	NA	NA	NA	NA	NA	NA	NA	NA	NA	NA	NA	NA	NA	NA	NA	NA	1999.261037018953	NA	0	2021-03-04	0	2021-03-04
1927	school	10	NA	2021-03-03	F	12	6	1	no	NA	NA	NA	NA	NA	NA	NA	NA	NA	NA	NA	NA	NA	NA	NA	NA	NA	NA	NA	NA	NA	NA	NA	NA	NA	NA	NA	NA	NA	NA	NA	NA	NA	NA	1999.261037018953	NA	0	2021-03-04	0	2021-03-04
1928	school	10	NA	2021-03-03	F	13	6	1	no	NA	NA	NA	NA	NA	NA	NA	NA	NA	NA	NA	NA	NA	NA	NA	NA	NA	NA	NA	NA	NA	NA	NA	NA	NA	NA	NA	NA	NA	NA	NA	NA	NA	NA	1999.261037018953	NA	0	2021-03-04	0	2021-03-04
1929	school	10	NA	2021-03-03	F	13	6	1	yes	NA	NA	NA	NA	NA	NA	NA	NA	NA	NA	NA	NA	NA	NA	NA	NA	NA	NA	NA	NA	NA	NA	NA	NA	NA	NA	NA	NA	NA	NA	NA	NA	NA	NA	1999.261037018953	NA	0	2021-03-04	0	2021-03-04
1930	school	10	NA	2021-03-03	F	13	6	1	no	NA	NA	NA	NA	NA	NA	NA	NA	NA	NA	NA	NA	NA	NA	NA	NA	NA	NA	NA	NA	NA	NA	NA	NA	NA	NA	NA	NA	NA	NA	NA	NA	NA	NA	1999.261037018953	NA	0	2021-03-04	0	2021-03-04
1931	school	10	NA	2021-03-03	M	5	0	0	no	NA	NA	NA	NA	NA	NA	NA	NA	NA	NA	NA	NA	NA	NA	NA	NA	NA	NA	NA	NA	NA	NA	NA	NA	NA	NA	NA	NA	NA	NA	NA	NA	NA	NA	1999.261037018953	NA	0	2021-03-04	0	2021-03-04
1932	school	10	NA	2021-03-03	M	5	0	0	no	NA	NA	NA	NA	NA	NA	NA	NA	NA	NA	NA	NA	NA	NA	NA	NA	NA	NA	NA	NA	NA	NA	NA	NA	NA	NA	NA	NA	NA	NA	NA	NA	NA	NA	1999.261037018953	NA	0	2021-03-04	0	2021-03-04
1933	school	10	NA	2021-03-03	M	5	0	0	no	NA	NA	NA	NA	NA	NA	NA	NA	NA	NA	NA	NA	NA	NA	NA	NA	NA	NA	NA	NA	NA	NA	NA	NA	NA	NA	NA	NA	NA	NA	NA	NA	NA	NA	1999.261037018953	NA	0	2021-03-04	0	2021-03-04
1934	school	10	NA	2021-03-03	M	5	0	0	no	NA	NA	NA	NA	NA	NA	NA	NA	NA	NA	NA	NA	NA	NA	NA	NA	NA	NA	NA	NA	NA	NA	NA	NA	NA	NA	NA	NA	NA	NA	NA	NA	NA	NA	1999.261037018953	NA	0	2021-03-04	0	2021-03-04
1935	school	10	NA	2021-03-03	M	5	0	0	no	NA	NA	NA	NA	NA	NA	NA	NA	NA	NA	NA	NA	NA	NA	NA	NA	NA	NA	NA	NA	NA	NA	NA	NA	NA	NA	NA	NA	NA	NA	NA	NA	NA	NA	1999.261037018953	NA	0	2021-03-04	0	2021-03-04
1936	school	10	NA	2021-03-03	M	5	0	0	no	NA	NA	NA	NA	NA	NA	NA	NA	NA	NA	NA	NA	NA	NA	NA	NA	NA	NA	NA	NA	NA	NA	NA	NA	NA	NA	NA	NA	NA	NA	NA	NA	NA	NA	1999.261037018953	NA	0	2021-03-04	0	2021-03-04
1937	school	10	NA	2021-03-03	M	5	0	0	no	NA	NA	NA	NA	NA	NA	NA	NA	NA	NA	NA	NA	NA	NA	NA	NA	NA	NA	NA	NA	NA	NA	NA	NA	NA	NA	NA	NA	NA	NA	NA	NA	NA	NA	1999.261037018953	NA	0	2021-03-04	0	2021-03-04
1938	school	10	NA	2021-03-03	M	5	0	0	no	NA	NA	NA	NA	NA	NA	NA	NA	NA	NA	NA	NA	NA	NA	NA	NA	NA	NA	NA	NA	NA	NA	NA	NA	NA	NA	NA	NA	NA	NA	NA	NA	NA	NA	1999.261037018953	NA	0	2021-03-04	0	2021-03-04
1939	school	10	NA	2021-03-03	M	5	0	0	no	NA	NA	NA	NA	NA	NA	NA	NA	NA	NA	NA	NA	NA	NA	NA	NA	NA	NA	NA	NA	NA	NA	NA	NA	NA	NA	NA	NA	NA	NA	NA	NA	NA	NA	1999.261037018953	NA	0	2021-03-04	0	2021-03-04
1940	school	10	NA	2021-03-03	M	5	0	0	no	NA	NA	NA	NA	NA	NA	NA	NA	NA	NA	NA	NA	NA	NA	NA	NA	NA	NA	NA	NA	NA	NA	NA	NA	NA	NA	NA	NA	NA	NA	NA	NA	NA	NA	1999.261037018953	NA	0	2021-03-04	0	2021-03-04
1941	school	10	NA	2021-03-03	M	5	0	0	no	NA	NA	NA	NA	NA	NA	NA	NA	NA	NA	NA	NA	NA	NA	NA	NA	NA	NA	NA	NA	NA	NA	NA	NA	NA	NA	NA	NA	NA	NA	NA	NA	NA	NA	1999.261037018953	NA	93	2021-03-04	4	2021-03-04
1942	school	10	NA	2021-03-03	M	5	0	0	no	NA	NA	NA	NA	NA	NA	NA	NA	NA	NA	NA	NA	NA	NA	NA	NA	NA	NA	NA	NA	NA	NA	NA	NA	NA	NA	NA	NA	NA	NA	NA	NA	NA	NA	1999.261037018953	NA	0	2021-03-04	0	2021-03-04
1943	school	10	NA	2021-03-03	F	5	0	0	no	NA	NA	NA	NA	NA	NA	NA	NA	NA	NA	NA	NA	NA	NA	NA	NA	NA	NA	NA	NA	NA	NA	NA	NA	NA	NA	NA	NA	NA	NA	NA	NA	NA	NA	1999.261037018953	NA	0	2021-03-04	0	2021-03-04
1944	school	10	NA	2021-03-03	F	5	0	0	no	NA	NA	NA	NA	NA	NA	NA	NA	NA	NA	NA	NA	NA	NA	NA	NA	NA	NA	NA	NA	NA	NA	NA	NA	NA	NA	NA	NA	NA	NA	NA	NA	NA	NA	1999.261037018953	NA	0	2021-03-04	0	2021-03-04
1945	school	10	NA	2021-03-03	F	5	0	0	no	NA	NA	NA	NA	NA	NA	NA	NA	NA	NA	NA	NA	NA	NA	NA	NA	NA	NA	NA	NA	NA	NA	NA	NA	NA	NA	NA	NA	NA	NA	NA	NA	NA	NA	1999.261037018953	NA	0	2021-03-04	0	2021-03-04
1946	school	10	NA	2021-03-03	F	5	0	0	no	NA	NA	NA	NA	NA	NA	NA	NA	NA	NA	NA	NA	NA	NA	NA	NA	NA	NA	NA	NA	NA	NA	NA	NA	NA	NA	NA	NA	NA	NA	NA	NA	NA	NA	1999.261037018953	NA	0	2021-03-04	0	2021-03-04
1947	school	10	NA	2021-03-03	F	5	0	0	no	NA	NA	NA	NA	NA	NA	NA	NA	NA	NA	NA	NA	NA	NA	NA	NA	NA	NA	NA	NA	NA	NA	NA	NA	NA	NA	NA	NA	NA	NA	NA	NA	NA	NA	1999.261037018953	NA	0	2021-03-04	0	2021-03-04
1948	school	10	NA	2021-03-03	F	5	0	0	no	NA	NA	NA	NA	NA	NA	NA	NA	NA	NA	NA	NA	NA	NA	NA	NA	NA	NA	NA	NA	NA	NA	NA	NA	NA	NA	NA	NA	NA	NA	NA	NA	NA	NA	1999.261037018953	NA	0	2021-03-04	0	2021-03-04
1949	school	10	NA	2021-03-03	F	5	0	0	no	NA	NA	NA	NA	NA	NA	NA	NA	NA	NA	NA	NA	NA	NA	NA	NA	NA	NA	NA	NA	NA	NA	NA	NA	NA	NA	NA	NA	NA	NA	NA	NA	NA	NA	1999.261037018953	NA	0	2021-03-04	0	2021-03-04
1950	school	10	NA	2021-03-03	F	5	0	0	no	NA	NA	NA	NA	NA	NA	NA	NA	NA	NA	NA	NA	NA	NA	NA	NA	NA	NA	NA	NA	NA	NA	NA	NA	NA	NA	NA	NA	NA	NA	NA	NA	NA	NA	1999.261037018953	NA	0	2021-03-04	0	2021-03-04
1951	school	10	NA	2021-03-03	F	5	0	0	no	NA	NA	NA	NA	NA	NA	NA	NA	NA	NA	NA	NA	NA	NA	NA	NA	NA	NA	NA	NA	NA	NA	NA	NA	NA	NA	NA	NA	NA	NA	NA	NA	NA	NA	1999.261037018953	NA	0	2021-03-04	0	2021-03-04
1952	school	10	NA	2021-03-03	F	5	0	0	no	NA	NA	NA	NA	NA	NA	NA	NA	NA	NA	NA	NA	NA	NA	NA	NA	NA	NA	NA	NA	NA	NA	NA	NA	NA	NA	NA	NA	NA	NA	NA	NA	NA	NA	1999.261037018953	NA	0	2021-03-04	0	2021-03-04
1953	school	11	NA	2021-02-15	M	6	1	1	no	NA	NA	NA	NA	NA	NA	NA	NA	NA	NA	NA	NA	NA	NA	NA	NA	NA	NA	NA	NA	NA	NA	NA	NA	NA	NA	NA	NA	NA	NA	NA	NA	NA	NA	3445.9161200752533	NA	0	2021-02-16	0	2021-02-16
1954	school	11	NA	2021-02-15	M	6	1	1	no	NA	NA	NA	NA	NA	NA	NA	NA	NA	NA	NA	NA	NA	NA	NA	NA	NA	NA	NA	NA	NA	NA	NA	NA	NA	NA	NA	NA	NA	NA	NA	NA	NA	NA	3445.9161200752533	NA	0	2021-02-16	0	2021-02-16
1955	school	11	NA	2021-02-15	M	6	1	1	no	NA	NA	NA	NA	NA	NA	NA	NA	NA	NA	NA	NA	NA	NA	NA	NA	NA	NA	NA	NA	NA	NA	NA	NA	NA	NA	NA	NA	NA	NA	NA	NA	NA	NA	3445.9161200752533	NA	0	2021-02-16	0	2021-02-16
1956	school	11	NA	2021-02-15	M	6	1	1	no	NA	NA	NA	NA	NA	NA	NA	NA	NA	NA	NA	NA	NA	NA	NA	NA	NA	NA	NA	NA	NA	NA	NA	NA	NA	NA	NA	NA	NA	NA	NA	NA	NA	NA	3445.9161200752533	NA	0	2021-02-16	0	2021-02-16
1957	school	11	NA	2021-02-15	M	6	1	1	no	NA	NA	NA	NA	NA	NA	NA	NA	NA	NA	NA	NA	NA	NA	NA	NA	NA	NA	NA	NA	NA	NA	NA	NA	NA	NA	NA	NA	NA	NA	NA	NA	NA	NA	3445.9161200752533	NA	0	2021-02-16	0	2021-02-16
1958	school	11	NA	2021-02-15	M	6	1	1	no	NA	NA	NA	NA	NA	NA	NA	NA	NA	NA	NA	NA	NA	NA	NA	NA	NA	NA	NA	NA	NA	NA	NA	NA	NA	NA	NA	NA	NA	NA	NA	NA	NA	NA	3445.9161200752533	NA	0	2021-02-16	0	2021-02-16
1959	school	11	NA	2021-02-15	M	7	1	1	no	NA	NA	NA	NA	NA	NA	NA	NA	NA	NA	NA	NA	NA	NA	NA	NA	NA	NA	NA	NA	NA	NA	NA	NA	NA	NA	NA	NA	NA	NA	NA	NA	NA	NA	3445.9161200752533	NA	0	2021-02-16	0	2021-02-16
1960	school	11	NA	2021-02-15	M	7	1	1	yes	NA	NA	NA	NA	NA	NA	NA	NA	NA	NA	NA	NA	NA	NA	NA	NA	NA	NA	NA	NA	NA	NA	NA	NA	NA	NA	NA	NA	NA	NA	NA	NA	NA	NA	3445.9161200752533	NA	0	2021-02-16	0	2021-02-16
1961	school	11	NA	2021-02-15	M	7	1	1	yes	NA	NA	NA	NA	NA	NA	NA	NA	NA	NA	NA	NA	NA	NA	NA	NA	NA	NA	NA	NA	NA	NA	NA	NA	NA	NA	NA	NA	NA	NA	NA	NA	NA	NA	3445.9161200752533	NA	0	2021-02-16	0	2021-02-16
1962	school	11	NA	2021-02-15	M	6	1	1	yes	NA	NA	NA	NA	NA	NA	NA	NA	NA	NA	NA	NA	NA	NA	NA	NA	NA	NA	NA	NA	NA	NA	NA	NA	NA	NA	NA	NA	NA	NA	NA	NA	NA	NA	3445.9161200752533	NA	0	2021-02-16	0	2021-02-16
1963	school	11	NA	2021-02-15	M	6	1	1	no	NA	NA	NA	NA	NA	NA	NA	NA	NA	NA	NA	NA	NA	NA	NA	NA	NA	NA	NA	NA	NA	NA	NA	NA	NA	NA	NA	NA	NA	NA	NA	NA	NA	NA	3445.9161200752533	NA	0	2021-02-16	0	2021-02-16
1964	school	11	NA	2021-02-15	M	5	0	1	no	NA	NA	NA	NA	NA	NA	NA	NA	NA	NA	NA	NA	NA	NA	NA	NA	NA	NA	NA	NA	NA	NA	NA	NA	NA	NA	NA	NA	NA	NA	NA	NA	NA	NA	3445.9161200752533	NA	0	2021-02-16	0	2021-02-16
1965	school	11	NA	2021-02-15	F	6	0	1	no	NA	NA	NA	NA	NA	NA	NA	NA	NA	NA	NA	NA	NA	NA	NA	NA	NA	NA	NA	NA	NA	NA	NA	NA	NA	NA	NA	NA	NA	NA	NA	NA	NA	NA	3445.9161200752533	NA	0	2021-02-16	0	2021-02-16
1966	school	11	NA	2021-02-15	F	6	1	1	no	NA	NA	NA	NA	NA	NA	NA	NA	NA	NA	NA	NA	NA	NA	NA	NA	NA	NA	NA	NA	NA	NA	NA	NA	NA	NA	NA	NA	NA	NA	NA	NA	NA	NA	3445.9161200752533	NA	0	2021-02-16	0	2021-02-16
1967	school	11	NA	2021-02-15	F	6	1	1	no	NA	NA	NA	NA	NA	NA	NA	NA	NA	NA	NA	NA	NA	NA	NA	NA	NA	NA	NA	NA	NA	NA	NA	NA	NA	NA	NA	NA	NA	NA	NA	NA	NA	NA	3445.9161200752533	NA	0	2021-02-16	0	2021-02-16
1968	school	11	NA	2021-02-15	F	6	1	1	no	NA	NA	NA	NA	NA	NA	NA	NA	NA	NA	NA	NA	NA	NA	NA	NA	NA	NA	NA	NA	NA	NA	NA	NA	NA	NA	NA	NA	NA	NA	NA	NA	NA	NA	3445.9161200752533	NA	0	2021-02-16	0	2021-02-16
1969	school	11	NA	2021-02-15	F	6	1	1	no	NA	NA	NA	NA	NA	NA	NA	NA	NA	NA	NA	NA	NA	NA	NA	NA	NA	NA	NA	NA	NA	NA	NA	NA	NA	NA	NA	NA	NA	NA	NA	NA	NA	NA	3445.9161200752533	NA	0	2021-02-16	0	2021-02-16
1970	school	11	NA	2021-02-15	F	5	0	1	no	NA	NA	NA	NA	NA	NA	NA	NA	NA	NA	NA	NA	NA	NA	NA	NA	NA	NA	NA	NA	NA	NA	NA	NA	NA	NA	NA	NA	NA	NA	NA	NA	NA	NA	3445.9161200752533	NA	0	2021-02-16	0	2021-02-16
1971	school	11	NA	2021-02-15	F	7	1	1	no	NA	NA	NA	NA	NA	NA	NA	NA	NA	NA	NA	NA	NA	NA	NA	NA	NA	NA	NA	NA	NA	NA	NA	NA	NA	NA	NA	NA	NA	NA	NA	NA	NA	NA	3445.9161200752533	NA	0	2021-02-16	0	2021-02-16
1972	school	11	NA	2021-02-15	F	9	1	1	no	NA	NA	NA	NA	NA	NA	NA	NA	NA	NA	NA	NA	NA	NA	NA	NA	NA	NA	NA	NA	NA	NA	NA	NA	NA	NA	NA	NA	NA	NA	NA	NA	NA	NA	3445.9161200752533	NA	0	2021-02-16	0	2021-02-16
1973	school	11	NA	2021-02-15	F	8	1	1	no	NA	NA	NA	NA	NA	NA	NA	NA	NA	NA	NA	NA	NA	NA	NA	NA	NA	NA	NA	NA	NA	NA	NA	NA	NA	NA	NA	NA	NA	NA	NA	NA	NA	NA	3445.9161200752533	NA	0	2021-02-16	0	2021-02-16
1974	school	11	NA	2021-02-15	F	6	1	1	no	NA	NA	NA	NA	NA	NA	NA	NA	NA	NA	NA	NA	NA	NA	NA	NA	NA	NA	NA	NA	NA	NA	NA	NA	NA	NA	NA	NA	NA	NA	NA	NA	NA	NA	3445.9161200752533	NA	0	2021-02-16	0	2021-02-16
1975	school	11	NA	2021-02-15	M	10	2	1	no	NA	NA	NA	NA	NA	NA	NA	NA	NA	NA	NA	NA	NA	NA	NA	NA	NA	NA	NA	NA	NA	NA	NA	NA	NA	NA	NA	NA	NA	NA	NA	NA	NA	NA	3445.9161200752533	NA	0	2021-02-16	0	2021-02-16
1976	school	11	NA	2021-02-15	M	8	2	1	no	NA	NA	NA	NA	NA	NA	NA	NA	NA	NA	NA	NA	NA	NA	NA	NA	NA	NA	NA	NA	NA	NA	NA	NA	NA	NA	NA	NA	NA	NA	NA	NA	NA	NA	3445.9161200752533	NA	0	2021-02-16	0	2021-02-16
1977	school	11	NA	2021-02-15	M	7	2	1	no	NA	NA	NA	NA	NA	NA	NA	NA	NA	NA	NA	NA	NA	NA	NA	NA	NA	NA	NA	NA	NA	NA	NA	NA	NA	NA	NA	NA	NA	NA	NA	NA	NA	NA	3445.9161200752533	NA	0	2021-02-16	0	2021-02-16
1978	school	11	NA	2021-02-15	M	9	2	1	no	NA	NA	NA	NA	NA	NA	NA	NA	NA	NA	NA	NA	NA	NA	NA	NA	NA	NA	NA	NA	NA	NA	NA	NA	NA	NA	NA	NA	NA	NA	NA	NA	NA	NA	3445.9161200752533	NA	0	2021-02-16	0	2021-02-16
1979	school	11	NA	2021-02-15	M	8	2	1	no	NA	NA	NA	NA	NA	NA	NA	NA	NA	NA	NA	NA	NA	NA	NA	NA	NA	NA	NA	NA	NA	NA	NA	NA	NA	NA	NA	NA	NA	NA	NA	NA	NA	NA	3445.9161200752533	NA	0	2021-02-16	0	2021-02-16
1980	school	11	NA	2021-02-15	M	8	1	1	no	NA	NA	NA	NA	NA	NA	NA	NA	NA	NA	NA	NA	NA	NA	NA	NA	NA	NA	NA	NA	NA	NA	NA	NA	NA	NA	NA	NA	NA	NA	NA	NA	NA	NA	3445.9161200752533	NA	0	2021-02-16	0	2021-02-16
1981	school	11	NA	2021-02-15	M	9	2	1	no	NA	NA	NA	NA	NA	NA	NA	NA	NA	NA	NA	NA	NA	NA	NA	NA	NA	NA	NA	NA	NA	NA	NA	NA	NA	NA	NA	NA	NA	NA	NA	NA	NA	NA	3445.9161200752533	NA	0	2021-02-16	0	2021-02-16
1982	school	11	NA	2021-02-15	M	6	2	1	no	NA	NA	NA	NA	NA	NA	NA	NA	NA	NA	NA	NA	NA	NA	NA	NA	NA	NA	NA	NA	NA	NA	NA	NA	NA	NA	NA	NA	NA	NA	NA	NA	NA	NA	3445.9161200752533	NA	0	2021-02-16	0	2021-02-16
1983	school	11	NA	2021-02-15	M	9	2	1	no	NA	NA	NA	NA	NA	NA	NA	NA	NA	NA	NA	NA	NA	NA	NA	NA	NA	NA	NA	NA	NA	NA	NA	NA	NA	NA	NA	NA	NA	NA	NA	NA	NA	NA	3445.9161200752533	NA	0	2021-02-16	0	2021-02-16
1984	school	11	NA	2021-02-15	M	9	2	1	no	NA	NA	NA	NA	NA	NA	NA	NA	NA	NA	NA	NA	NA	NA	NA	NA	NA	NA	NA	NA	NA	NA	NA	NA	NA	NA	NA	NA	NA	NA	NA	NA	NA	NA	3445.9161200752533	NA	0	2021-02-16	0	2021-02-16
1985	school	11	NA	2021-02-15	M	8	2	1	no	NA	NA	NA	NA	NA	NA	NA	NA	NA	NA	NA	NA	NA	NA	NA	NA	NA	NA	NA	NA	NA	NA	NA	NA	NA	NA	NA	NA	NA	NA	NA	NA	NA	NA	3445.9161200752533	NA	0	2021-02-16	0	2021-02-16
1986	school	11	NA	2021-02-15	F	9	2	1	no	NA	NA	NA	NA	NA	NA	NA	NA	NA	NA	NA	NA	NA	NA	NA	NA	NA	NA	NA	NA	NA	NA	NA	NA	NA	NA	NA	NA	NA	NA	NA	NA	NA	NA	3445.9161200752533	NA	0	2021-02-16	0	2021-02-16
1987	school	11	NA	2021-02-15	F	9	2	1	yes	NA	NA	NA	NA	NA	NA	NA	NA	NA	NA	NA	NA	NA	NA	NA	NA	NA	NA	NA	NA	NA	NA	NA	NA	NA	NA	NA	NA	NA	NA	NA	NA	NA	NA	3445.9161200752533	NA	0	2021-02-16	0	2021-02-16
1988	school	11	NA	2021-02-15	F	8	2	1	yes	NA	NA	NA	NA	NA	NA	NA	NA	NA	NA	NA	NA	NA	NA	NA	NA	NA	NA	NA	NA	NA	NA	NA	NA	NA	NA	NA	NA	NA	NA	NA	NA	NA	NA	3445.9161200752533	NA	0	2021-02-16	0	2021-02-16
1989	school	11	NA	2021-02-15	F	8	2	1	yes	NA	NA	NA	NA	NA	NA	NA	NA	NA	NA	NA	NA	NA	NA	NA	NA	NA	NA	NA	NA	NA	NA	NA	NA	NA	NA	NA	NA	NA	NA	NA	NA	NA	NA	3445.9161200752533	NA	0	2021-02-16	0	2021-02-16
1990	school	11	NA	2021-02-15	F	7	2	1	no	NA	NA	NA	NA	NA	NA	NA	NA	NA	NA	NA	NA	NA	NA	NA	NA	NA	NA	NA	NA	NA	NA	NA	NA	NA	NA	NA	NA	NA	NA	NA	NA	NA	NA	3445.9161200752533	NA	0	2021-02-16	0	2021-02-16
1991	school	11	NA	2021-02-15	F	9	2	1	no	NA	NA	NA	NA	NA	NA	NA	NA	NA	NA	NA	NA	NA	NA	NA	NA	NA	NA	NA	NA	NA	NA	NA	NA	NA	NA	NA	NA	NA	NA	NA	NA	NA	NA	3445.9161200752533	NA	0	2021-02-16	0	2021-02-16
1992	school	11	NA	2021-02-15	F	8	2	1	no	NA	NA	NA	NA	NA	NA	NA	NA	NA	NA	NA	NA	NA	NA	NA	NA	NA	NA	NA	NA	NA	NA	NA	NA	NA	NA	NA	NA	NA	NA	NA	NA	NA	NA	3445.9161200752533	NA	0	2021-02-16	0	2021-02-16
1993	school	11	NA	2021-02-15	F	9	2	1	no	NA	NA	NA	NA	NA	NA	NA	NA	NA	NA	NA	NA	NA	NA	NA	NA	NA	NA	NA	NA	NA	NA	NA	NA	NA	NA	NA	NA	NA	NA	NA	NA	NA	NA	3445.9161200752533	NA	0	2021-02-16	0	2021-02-16
1994	school	11	NA	2021-02-15	F	7	1	1	no	NA	NA	NA	NA	NA	NA	NA	NA	NA	NA	NA	NA	NA	NA	NA	NA	NA	NA	NA	NA	NA	NA	NA	NA	NA	NA	NA	NA	NA	NA	NA	NA	NA	NA	3445.9161200752533	NA	0	2021-02-16	0	2021-02-16
1995	school	11	NA	2021-02-15	F	8	2	1	no	NA	NA	NA	NA	NA	NA	NA	NA	NA	NA	NA	NA	NA	NA	NA	NA	NA	NA	NA	NA	NA	NA	NA	NA	NA	NA	NA	NA	NA	NA	NA	NA	NA	NA	3445.9161200752533	NA	0	2021-02-16	0	2021-02-16
1996	school	11	NA	2021-02-15	F	10	2	1	no	NA	NA	NA	NA	NA	NA	NA	NA	NA	NA	NA	NA	NA	NA	NA	NA	NA	NA	NA	NA	NA	NA	NA	NA	NA	NA	NA	NA	NA	NA	NA	NA	NA	NA	3445.9161200752533	NA	0	2021-02-16	0	2021-02-16
1997	school	11	NA	2021-02-15	F	9	2	1	no	NA	NA	NA	NA	NA	NA	NA	NA	NA	NA	NA	NA	NA	NA	NA	NA	NA	NA	NA	NA	NA	NA	NA	NA	NA	NA	NA	NA	NA	NA	NA	NA	NA	NA	3445.9161200752533	NA	0	2021-02-16	0	2021-02-16
1998	school	11	NA	2021-02-15	F	9	1	1	no	NA	NA	NA	NA	NA	NA	NA	NA	NA	NA	NA	NA	NA	NA	NA	NA	NA	NA	NA	NA	NA	NA	NA	NA	NA	NA	NA	NA	NA	NA	NA	NA	NA	NA	3445.9161200752533	NA	0	2021-02-16	0	2021-02-16
1999	school	11	NA	2021-02-15	M	13	3	1	yes	NA	NA	NA	NA	NA	NA	NA	NA	NA	NA	NA	NA	NA	NA	NA	NA	NA	NA	NA	NA	NA	NA	NA	NA	NA	NA	NA	NA	NA	NA	NA	NA	NA	NA	3445.9161200752533	NA	0	2021-02-16	0	2021-02-16
[truncated: 4,088 more rows]
