# Supplementary material for: Fine-scale-mapping of Schistosoma haematobium infections at the school and community levels and intermediate host snail abundance in the north of Pemba Island: baseline cross-sectional survey findings before the onset of a 3-year intervention study
Source: Parasit Vectors. 2022 Aug 16;15:292. doi: 10.1186/s13071-022-05404-6 (PMC9380971; doi:10.1186/s13071-022-05404-6)
Supplement: Supplementary file 10 — Additional file 10: Additional data dictionary that explains the data collected during the baseline survey from November 2020 until February 2021 (TXT). [file 13071_2022_5404_MOESM10_ESM.txt]

Data dictionary for the data "SB_Xs-data_29.04.2022.csv" 
for the manuscript "Fine-scale-mapping of Schistosoma haematobium infections at school- and community level and intermediate host snail abundance in the north of Pemba Island: Baseline cross-sectional survey findings before the onset of a 3-year intervention study."
by Lydia Trippler, Said Mohammed Ali, Shaali Makame Ame, Jan Hattendorf, Khamis Rashid Suleiman, Mohammed Nassor Ali, Saleh Juma, Fatma Kabole and Stefanie Knopp
written on the 29.04.2022.

id = id of each participants per survey
survey = type of survey; school = school-based survey, community = community-based survey
iu_id = ID of implementation unit; numeric
id_hh = ID of household; numeric
date = date = Date of data collection; yyyy-mm-dd
sex = Sex of participant; F = Female, M = Male
age = Age of participant; numeric
standard = School grade of children; numeric
recpzq = Received praziquantel drugs during last treatment; 0 = no, 1 = yes, 999 = I do not know 
travel = Travel in the last six months, no = no, yes = yes
treatlast = Time of last treatment with praziquantel; idn = I do not know
treatwhere = Place of last treatment with praziquantel; hospital = hospital, idn = I do not know, MDAhome = at home during Mass drug administration (MDA), MDAschool = at school during MDA, TTschool = At school during Test and Treat activities
recpzqno = Amount of praziquantel drugs received during last treatment; >5 = more than five, 999 = I do not know
swlpzq = Swallowed praziquantel drugs during last treatment; 0 = no, 1 = yes, 999 = I do not know
swlpzqno = Amount of praziquantel drugs swallowed during last treatment; 999 = I do not know
swlpzqdays = Timepoint of praziquantel drugs swallowed during last treatment; none = no tablets swallowed, 999 = I do not know, all together = swallowed all drugs together, morning and evening = swallowed the drugs on the same day in the morning and in the evening, multiple days = swallowed the drugs over multiple days
healthy_swlnot = Reason for not having swallowed drugs == Felt healthy; no = no, yes = yes
kept_swlnot = Reason for not having swallowed drugs == Kept the drugs for another day; no = no, yes = yes
young_swlnot = Reason for not having swallowed drugs == Too young; no = no, yes = yes
old_swlnot = Reason for not having swallowed drugs == Too old; no = no, yes = yes
sick_swlnot = Reason for not having swallowed drugs == Felt sick; no = no, yes = yes
pregnant_swlnot = Reason for not having swallowed drugs == Was pregnant; no = no, yes = yes
milk_swlnot = Reason for not having swallowed drugs == Was breastfeeding; no = no, yes = yes
busy_swlnot = Reason for not having swallowed drugs == Was occupied; no = no, yes = yes
less5_swlnot = Reason for not having swallowed drugs == Was absent for less than 5 days; no = no, yes = yes
more5_swlnot = Reason for not having swallowed drugs == Was absent for more than 5 days; no = no, yes = yes
nocdd_swlnot = Reason for not having swallowed drugs == No drug distributors came; no = no, yes = yes
badcdd_swlnot = Reason for not having swallowed drugs == Did not like the drug distributor; no = no, yes = yes
nodrug_swlnot = Reason for not having swallowed drugs == Drugs had finished; no = no, yes = yes
noinfo_swlnot = Reason for not having swallowed drugs == No information provided; no = no, yes = yes
manytabs_swlnot = Reason for not having swallowed drugs == Too many tablets; no = no, yes = yes
baddrug_swlnot = Reason for not having swallowed drugs == Bad smell/taste of drugs; no = no, yes = yes
badheight_swlnot = Reason for not having swallowed drugs == Did not trust height measurement; no = no, yes = yes
nofood_swlnot = Reason for not having swallowed drugs == No food available; no = no, yes = yes
fasting_swlnot = Reason for not having swallowed drugs == Was fasting; no = no, yes = yes
drugnotwork_swlnot = Reason for not having swallowed drugs == Medicine does not work; no = no, yes = yes
ae_swlnot = Reason for not having swallowed drugs == Fear of adverse effects; no = no, yes = yes
donotlike_swlnot = Reason for not having swallowed drugs == I did not like the drugs; no = no, yes = yes
dntknow_swlnot = Reason for not having swallowed drugs == I do not know; no = no, yes = yes
mdagood = MDA is a good intervention; no = no, yes = yes, idn = I do not know
mdagood_reason_engl = Reason given why MDA is a good intervention; string
mdabad_reason_engl = Reason given why MDA is not a good intervention; string
distance_wb = Distance in meters from the housing structure/school to the next human water contact site where B. globosus was detected; numeric
distance_phcu = Distance in meters from the housing structure/school to the next health facility; numeric
uf_sh = Egg counts in 10 ml filtered urine
uf_date = Date of urine filtration examination; yyyy-mm-dd
haemastix_haem = Result of haemastix examination; 0 = negative, 1 = +, 2 = ++, 3 = +++, 4 = trace
haem_date = Date of haemastix examination; yyyy-mm-dd
